# Supplementary material for: Elementary 3D organization of active and silenced E. coli genome
Source: Nature. 2025 Aug 13;645(8082):1060–70. doi: 10.1038/s41586-025-09396-y (PMC12460168; doi:10.1038/s41586-025-09396-y)
Supplement: Supplementary file 3 — This file contains Supplementary Tables 1–9. [file 41586_2025_9396_MOESM3_ESM.xlsx]

## Sheet: Supplementary Table 1
Gene	Chr	start	end	strand	WT rep1	WT rep2	WT rep3	WT rep4	WT rep5	ΔHNS rep1	ΔHNS rep2	ΔHNS rep3	ΔHNS rep4	ΔHNS rep5	ΔStpA rep1	ΔStpA rep2	ΔStpA rep3	ΔStpA rep4	ΔStpA rep5	ΔHNSΔStpA rep1	ΔHNSΔStpA rep2	ΔHNSΔStpA rep3	ΔHNSΔStpA rep4	ΔHNSΔStpA rep5	Netropsin rep1	Netropsin rep2	Netropsin rep3	Netropsin rep4	Netropsin rep5	log2FC(ΔHNS/WT)	pvalue(ΔHNS/WT)	padj(ΔHNS/WT)	log2FC(ΔStpA/WT)	pvalue(ΔStpA/WT)	padj(ΔStpA/WT)	log2FC(ΔHNSΔStpA/WT)	pvalue(ΔHNSΔStpA/WT)	padj(ΔHNSΔStpA/WT)	log2FC(Netropsin/WT)	pvalue(Netropsin/WT)	padj(Netropsin/WT)	HTG	СHIN
ade	MG1655	3843964	3845730	+	1436.86	1379.19	1386.07	1328.78	1440.57	16705.8	15002.4	14924.7	17071.7	15758.3	1519.12	1331.26	1216.96	1501.26	1549.26	12691.6	13583.6	12817.6	11488	11548.1	4313.17	3803.97	3620.95	3724.67	3458.51	3.5098	0	0	0.123037	0.118698	0.202495	3.25076	0	0	1.53574	4.54486e-86	1.42192e-85
flu	MG1655	2071539	2074658	+	1465.49	1411.37	1538.46	1418.21	1565.24	31434.6	32044.4	30046.8	32785.4	30352.8	1084.45	946.022	978.959	1129.54	1212.85	14543.4	13485.3	14408.5	12232.4	9779.21	390.22	362.365	366.849	545.785	508.919	4.40452	0	0	-0.373507	0.00213247	0.00692115	3.21828	2.89925e-158	2.40355e-157	-1.69545	3.87464e-41	8.09487e-41
ydeP	MG1655	1584207	1586486	-	113.71	91.95	98.11	93.94	112.99	3061.32	2631.48	2895.31	3256.03	3016.56	95.1115	112.157	105.081	100.761	93.8411	24608.5	27226.1	26070.5	27172.9	24146.6	2053.5	1826.49	2045.03	1895.66	2191.55	4.8599	0	0	0.0954602	0.379762	0.506236	8.07884	0	0	4.39094	0	0		+
yeeR	MG1655	2074779	2076311	+	149.49	129.49	103.33	132.79	121.75	1986.78	1955.06	1900.71	1879.35	2087.57	82.667	77.2097	86.2202	68.5854	113.318	532.841	516.609	518.892	512.952	462.22	31.8264	43.1387	40.3624	104.157	57.2866	3.93887	0	0	-0.507867	0.00183592	0.00608354	2.08848	2.09466e-44	5.7241e-44	-1.29249	1.50739e-12	2.17795e-12
bcsE	MG1655	3696458	3698029	+	1239.66	1164.65	1175.24	1234.83	1188.3	3924.86	3892.58	3910.39	3844.97	3875.78	1032.89	1046.8	982.551	996.605	996.84	1701.33	1823.23	1834.56	1903.65	1704.61	1095.94	1031.88	1013.54	741.6	977.87	1.69604	2.12e-291	1.87e-288	-0.151706	0.0174773	0.0422798	0.675726	1.49173e-27	3.20888e-27	-0.182239	0.0054206	0.00630339
yjdA	MG1655	4327135	4329363	+	127.23	132.56	132.55	140.01	146.1	1048.58	1135.07	1099.46	1129.11	1123.26	144.001	138.165	125.738	108.382	120.4	9297.76	10485.5	9995.64	9321.09	9978.61	918.815	823.087	815.32	699.938	865.961	3.0331	5.13e-251	3.77e-248	0.0122391	0.902408	0.931878	6.27443	0	0	2.71594	3.36274e-215	2.56228e-214
gadC	MG1655	1568954	1570489	-	42.94	41.38	51.14	38.84	40.91	925.21	829.57	985.58	1099.1	1005.81	53.3335	43.8876	59.2764	44.8768	37.1823	153387	152211	137714	130153	127297	1267.52	1209.61	1305.95	1458.2	1421.51	4.49184	1.19e-247	7.48e-245	0.274682	0.0726479	0.136682	11.7701	0	0	5.04661	0	0
slp	MG1655	3653961	3654527	+	51.69	65.13	73.06	68.65	63.31	1869.91	1695.82	1941.68	1459.21	1861.51	64.8891	63.3932	87.1184	78.7462	53.1176	59590.4	72206	68269.8	78780.4	72153.1	1177.58	927.482	1089.78	608.279	859.3	4.78607	1.66e-241	9.14e-239	0.22782	0.199728	0.306693	10.1914	0	0	3.96871	6.28104e-132	2.76954e-131	+	+
yhiD	MG1655	3655255	3655902	-	26.24	26.05	26.09	26.2	10.71	912.23	893.38	960.19	922.79	1004.93	20.4445	23.5693	11.6757	15.2412	14.1647	3912.93	3750.26	3796.82	4257.68	3966.08	2071.49	1816.14	1973.27	1904	1665.31	5.3363	9.57e-232	4.68e-229	-0.325073	0.12508	0.210836	7.49588	0	0	6.43353	0	0	+	+
ecpA	MG1655	310084	310671	-	46.91	55.17	49.06	54.2	50.65	733.68	715.5	692.29	765.24	752.37	64.0003	64.206	44.0082	70.2788	58.4294	22416.9	24285.3	25015.6	23774.1	23537.4	1140.22	959.405	1084.4	1016.58	1000.52	3.83088	1.34e-212	5.89e-210	0.334327	0.0118343	0.0304419	8.95418	0	0	4.43872	0	0
yahA	MG1655	332371	333459	+	868.32	807.59	780.71	804.86	684.73	9787.79	8929	9324.14	8612.74	9745.54	505.78	501.457	599.051	453.002	302.77	4559.86	5692.77	5306.73	5881.54	5760.75	4311.79	3691.81	3836.22	1908.16	2844.35	3.55515	1.8e-212	7.2e-210	-0.640919	0.000462883	0.00180227	2.88019	3.54957e-57	1.15374e-56	2.16976	4.60783e-33	8.78125e-33
yddB	MG1655	1575247	1577619	-	256.04	239.06	236.93	277.32	255.19	4067.7	4034.56	4147.98	3627.4	4219.3	151.112	144.667	148.191	137.171	95.6117	688.305	907.745	898.394	888.37	708.492	2128.22	2180.23	2285.41	1395.71	2599.21	3.99115	1.96e-205	7.2e-203	-0.789914	1.82462e-07	1.4097e-06	1.79107	3.00646e-36	7.29292e-36	3.16725	3.99379e-110	1.49962e-109	+	+
pqqL	MG1655	1572407	1575202	-	495.39	414.52	428.97	484.18	442.2	6590.12	5980.06	6116.69	6031.92	6730.74	320.001	251.947	246.087	297.203	235.488	1201.09	1339.16	1210.45	1312.78	1104.55	1989.84	2089.64	2300.66	1783.17	2631.19	3.79506	5e-190	1.69e-187	-0.64435	8.28686e-09	7.61119e-08	1.54088	7.57434e-48	2.15499e-47	2.35243	7.91016e-109	2.94024e-108	+
gadB	MG1655	1570645	1572045	-	17.49	16.86	8.35	20.78	24.35	899.24	768.94	712.77	855.27	913.09	22.2223	11.3783	21.5551	25.402	21.247	81801.7	95353.5	92352.9	92322.6	83003.8	484.315	527.155	583.012	566.616	515.58	5.54874	1.99e-189	6.26e-187	0.285214	0.188768	0.292194	12.3925	0	0	5.01189	8.45604e-195	5.68919e-194
hdeD	MG1655	3656995	3657567	+	89.85	99.61	94.98	96.65	72.08	2041.96	1905.61	2291.51	2243.21	2270.37	98.6671	80.4606	90.7109	77.8994	67.2823	7778.22	10779.9	9936.29	10232.5	10837.8	914.664	834.303	843.125	283.308	788.691	4.56647	3.13e-189	9.18e-187	-0.0240957	0.913068	0.94049	6.8677	7.27231e-237	1.06252e-235	3.12364	1.61227e-49	3.67914e-49	+	+
appC	MG1655	1037740	1039284	+	81.11	102.67	84.54	83.11	82.79	1227.13	1015.42	1047.85	1204.13	1042.02	68.4447	82.0861	82.6277	66.0452	86.7587	67629.4	62790.8	61449.6	54968	58032	170.202	150.123	141.717	362.468	153.208	3.66007	1.28e-184	3.53e-182	-0.0845439	0.658018	0.751948	9.54887	0	0	1.18081	2.08889e-10	2.91719e-10
tdcE	MG1655	3260124	3262418	-	350.67	363.19	368.44	375.78	358.44	2149.09	2017.28	2031.8	2610.83	2143.21	262.223	199.932	206.569	277.728	219.553	13054	13379.2	14209.7	13180.9	11501.3	9264.26	9820.96	10018.8	10336.6	13267.9	2.58512	4.69e-178	1.21e-175	-0.540452	1.61106e-06	1.03968e-05	5.26432	0	0	4.95472	0	0		+
mdtJ	MG1655	1673136	1673501	-	93.83	98.84	82.45	117.43	83.77	1626.43	1294.6	1692.62	1537.99	1886.23	95.1115	102.404	99.6922	114.309	56.6588	1832.97	1982.79	1882.22	2036.46	2153.96	4.15127	4.31387	0.896942	8.33259	2.66449	4.07442	5.94e-173	1.45e-170	0.10404	0.447544	0.570973	4.46786	1.46704e-298	3.03485e-297	-4.77208	3.69494e-30	6.78173e-30	+
ycgV	MG1655	1253085	1255952	-	154.26	154.01	178.48	170.73	153.89	870.03	877.43	951.99	784	966.96	149.334	151.168	179.625	176.12	155.812	7383.29	9278.05	8602.64	9105.05	8587.36	3743.06	3517.53	3813.8	3324.7	4189.92	2.47344	7.08e-169	1.64e-166	0.103215	0.320445	0.444149	5.82543	0	0	4.61934	0	0
chiA	MG1655	3467160	3469853	-	763.36	734.8	751.49	749.75	752.91	2584.11	2400.96	2492.23	2790.89	2769.3	777.781	658.314	743.65	801.856	663.97	8331.12	8508.17	7948.85	7646.47	7042.65	491.234	505.586	583.909	820.76	540.892	1.79317	1.18e-152	2.6e-150	0.0560404	0.576747	0.685725	3.49051	1.15111e-279	2.13221e-278	-0.290502	0.00484159	0.00564193
mdtI	MG1655	1672820	1673149	-	58.84	68.19	50.1	68.65	59.41	857.04	884.6	848.77	1181.63	1167.42	64.0003	65.8314	61.9708	55.8844	51.347	903.949	853.528	1106.13	888.37	1242.39	5.53503	1.72555	8.07248	0	3.99674	4.00858	1.82e-139	3.81e-137	0.0744624	0.655628	0.750379	4.12207	1.09776e-174	1.03841e-173	-3.67141	5.38699e-23	9.03684e-23
ydeT	MG1655	1588853	1590079	-	36.58	29.88	40.71	45.17	32.14	834.32	823.98	860.24	686.47	941.35	21.3334	16.2547	24.2494	10.1608	14.1647	1643.66	2267.04	1973.05	2574.8	2132.83	123.154	122.514	125.572	99.9911	123.899	4.50113	2.05e-135	4.1e-133	-0.980153	9.77908e-06	5.50789e-05	5.94622	4.06739e-297	8.29784e-296	1.81573	5.11677e-25	8.77982e-25		+
gadA	MG1655	3666180	3667580	-	27.04	16.86	20.87	11.74	26.3	646.03	502.53	485.01	513.91	586.36	23.1112	32.5093	17.9625	24.5553	26.5588	102877	108766	102325	99303.2	92441.2	996.306	963.719	952.552	891.587	869.958	4.72952	6.37e-132	1.22e-129	0.37477	0.0571348	0.112686	12.3616	0	0	5.60923	9.08871e-295	1.01863e-293
hns	MG1655	1292509	1292922	-	17157.3	18674.2	18826.8	19543.3	18487.8	422.03	661.26	469.44	251.33	401.8	22705.9	25216.7	28902.6	26207.2	35622.4	280.838	279.604	402.883	830.522	448.436	3636.52	3394.15	3489.1	6711.9	3439.86	-5.3786	8.24e-132	1.51e-129	0.677037	0.00594293	0.0168218	-5.27031	2.00806e-100	1.01713e-99	-2.07052	4.39185e-17	6.80768e-17
pgaA	MG1655	1089866	1092289	-	97.01	76.62	106.46	87.62	104.22	613.56	607.02	581.68	611.44	649.94	158.223	143.041	120.349	152.412	106.235	1064.43	1460.76	1266.2	1511.11	1430.77	662.82	567.705	653.871	433.295	591.518	2.70657	3.38e-131	5.95e-129	0.642418	1.4735e-05	8.07325e-05	3.9365	1.48387e-177	1.43744e-176	2.73977	2.51887e-83	7.77619e-83	+	+
pgaC	MG1655	1086521	1087846	-	37.37	39.08	29.22	32.52	23.38	493.45	496.14	550.55	502.66	583.71	50.6669	38.1985	48.4989	38.9497	33.6411	1281.33	1532.01	1319.26	1382.43	1256.17	759.683	718.691	830.568	745.767	876.619	4.01386	1.92e-130	3.25e-128	0.475416	0.00434067	0.0127937	5.46541	0	0	4.68345	1.01276e-251	9.2826e-251	+	+
hdeA	MG1655	3656408	3656740	-	250.48	268.18	273.46	285.45	234.74	7778.29	8798.99	8994.79	5773.08	7428.37	301.335	320.217	353.862	276.882	320.476	57388.8	66866.4	69036	80191.8	69004	13340.8	11871.8	12818.2	7120.2	10419.5	4.88548	3.21e-125	5.23e-123	0.356441	0.0138907	0.0349002	8.12381	0	0	5.50142	0	0		+
ydiO	MG1655	1777196	1778347	+	31.81	39.84	36.53	27.1	43.83	376.58	410	432.58	450.14	390.32	31.1112	29.2584	35.9251	23.7085	23.0176	3688.51	3765.75	3999.16	3427.75	3254.84	22469.5	22841.9	23893.6	20402.3	30296.6	3.5246	1.62e-122	2.55e-120	-0.205029	0.28462	0.404889	6.75932	0	0	9.48468	0	0
leuE	MG1655	1880121	1880759	-	604.33	564.7	534.39	564.57	527.92	1665.39	1699.81	1957.24	1815.58	1913.61	589.336	532.341	596.357	573.238	407.235	762.276	738.898	735.622	770.314	810.493	690.495	685.043	691.542	491.623	622.16	1.69782	1.89e-119	2.87e-117	0.0526046	0.576511	0.685711	0.543381	4.35676e-09	6.63938e-09	0.302485	0.00151457	0.00179615
ydeQ	MG1655	1586820	1587734	-	14.31	10.73	4.17	19.87	8.77	409.04	431.53	462.07	382.62	492.75	8.88892	10.5655	5.38876	5.92713	5.31176	1044.37	1308.17	1260.81	1561.88	1185.41	174.353	136.318	150.686	62.4944	137.221	5.21876	3.01e-118	4.41e-116	-0.566558	0.100822	0.176977	6.85343	4.68353e-159	3.94182e-158	3.6346	3.03126e-43	6.46095e-43	+	+
ydiB	MG1655	1773789	1774655	+	13.52	21.45	14.61	18.07	19.48	386.32	321.46	359.66	345.11	426.52	20.4445	19.5056	21.5551	22.8618	5.31176	2399.66	2228.31	2319.28	2322.16	2051.96	2279.05	2305.33	2547.31	2724.76	2964.25	4.39569	3.69e-113	5.25e-111	0.230635	0.303086	0.42582	7.11088	0	0	7.28818	0	0		+
psuG	MG1655	2257429	2258367	-	14.31	15.32	24.01	18.07	32.14	379.82	333.42	328.53	326.35	351.46	85.3337	49.5768	42.212	101.608	146.959	2552.62	2573.75	2630.43	2376.46	2062.99	857.93	814.459	881.694	816.594	988.528	4.07597	6.09e-106	8.38e-104	2.1195	2.91701e-15	4.64518e-14	6.9896	2.73082e-160	2.32935e-159	5.50613	2.88402e-99	9.9981e-99		+
yjhG	MG1655	4522127	4524094	-	247.3	214.54	241.1	243.9	263.96	999.88	1039.35	1057.68	1072.84	1004.05	183.112	164.985	168.848	194.749	180.6	15327	18384.9	18888.8	15300.6	13628.6	64375.2	65933.2	66620.3	49999.7	81693.4	2.09667	6.17e-104	8.22e-102	-0.344647	0.00894852	0.0239511	6.16984	0	0	8.18103	0	0
bcsG	MG1655	3698214	3699893	+	807.89	762.38	777.58	828.34	865.9	2632.8	2566.87	2557.77	2633.34	3007.73	745.781	802.981	741.853	774.761	688.758	970.397	1144.75	1178.97	1206.53	1342.55	680.809	690.219	653.871	562.45	722.078	1.7304	1.01e-102	1.31e-100	-0.00718828	0.928317	0.952032	0.629626	8.97854e-16	1.58485e-15	-0.176985	0.0314821	0.0354364
ppsA	MG1655	1784734	1787112	-	983.62	940.91	947.71	979.2	1004.21	4801.38	4071.26	4188.94	5371.71	4741.19	1110.23	1117.51	1125.35	1143.94	1186.29	30907.3	26050.4	25507.6	22971.3	24503.2	13601	13247.9	13782.4	26839.3	14307	2.25219	2.77e-102	3.49e-100	0.322179	0.0390225	0.0821067	4.83744	4.80924e-214	6.13559e-213	4.1682	2.96256e-159	1.57825e-158
ydiF	MG1655	1775587	1777182	+	28.63	23.75	28.18	26.2	27.27	373.33	358.95	345.73	315.1	324.09	37.3335	24.382	11.6757	15.2412	28.3294	2666.71	2947.07	3231.16	2839.24	2536.24	28335.2	26715.8	29249.3	22889.6	32620.1	3.68393	6.47e-101	7.91e-99	-0.126248	0.558215	0.669197	6.82792	0	0	10.1255	0	0		+
adiC	MG1655	4335694	4337031	-	78.72	70.49	73.06	57.81	89.61	506.43	509.7	463.71	585.19	570.46	99.5559	73.146	76.3408	62.6582	65.5117	19598.5	19261.7	18337.5	18754.9	19107.2	185.424	169.104	185.667	208.315	174.524	2.82864	9.22e-101	1.1e-98	0.1402	0.251879	0.36801	8.10359	0	0	1.39057	9.66931e-35	1.88573e-34		+
proV	MG1655	2804815	2806017	+	13486	12665.5	12731.4	12319.4	11735.9	35138.7	32125	32054.8	38528.5	38499.1	16559.2	16194.5	15529.5	16219.2	13270.5	17032.1	17738.2	16369.8	16796.4	17219.7	28403	27099.7	29904.9	32601.3	31595.6	1.48598	2.99e-99	3.47e-97	0.400843	1.72801e-09	1.69246e-08	0.531225	1.39739e-15	2.46072e-15	1.34366	1.11489e-90	3.59476e-90		+
tnaA	MG1655	3888730	3890145	+	55.66	62.83	64.71	50.59	38.96	490.2	418.77	416.19	487.65	484.8	1316.45	454.318	436.49	1273.49	2604.53	62856.4	62387.3	57574.5	48078.2	36225	7030.87	6306.88	7060.73	8370.09	7251.42	3.06034	3.09e-99	3.49e-97	4.5724	3.64735e-40	1.9454e-38	10.0303	9.98708e-187	1.0403e-185	7.13948	1.62931e-95	5.45196e-95
ymgD	MG1655	1222305	1222634	-	247.3	282.73	298.51	245.7	257.14	1334.26	1636.8	1608.23	1575.5	1695.49	135.112	132.476	115.858	115.156	106.235	368.6	340.017	339.034	367.154	447.517	30153.5	28704.5	28862.7	39629.8	28279.6	2.56431	2.99e-97	3.29e-95	-1.0317	1.48944e-16	2.60622e-15	0.579624	4.41518e-07	6.33582e-07	6.96472	0	0	+
mdtF	MG1655	3660414	3663527	+	225.83	199.98	215.01	210.47	226.95	1279.07	1103.16	1217.44	1177.87	1152.4	136.889	171.487	163.459	134.631	189.453	36767.3	34196.9	34781.1	30722.8	30201.4	1291.05	1315.73	1299.67	1658.19	1430.83	2.45738	2.38e-93	2.56e-91	-0.358523	0.000813134	0.00299231	7.36807	0	0	2.78271	8.14228e-183	5.12743e-182
arnB	MG1655	2365928	2367067	+	94.62	95.78	89.76	97.56	91.56	555.13	454.67	534.98	450.14	541.32	89.7781	83.7116	77.239	77.8994	56.6588	9443.19	10722.5	10207	9544.22	10248.8	319.648	296.794	321.105	154.153	283.769	2.43526	3.29e-92	3.45e-90	-0.162572	0.225065	0.337292	6.83366	0	0	1.70339	2.72326e-44	5.86659e-44
ygiL	MG1655	3185414	3185965	+	34.19	42.91	36.53	54.2	34.09	668.75	654.08	734.07	615.2	679.96	33.7779	29.2584	39.5176	25.402	19.4765	6030.5	8622.8	8298.68	10216.5	7966.17	590.865	503.86	553.413	291.641	342.388	4.05398	7.88e-90	8.07e-88	-0.330279	0.167501	0.266987	7.76554	2.50106e-303	5.34888e-302	3.60826	6.29041e-65	1.65563e-64	+	+
ydjI	MG1655	1856933	1857769	-	28.63	42.14	30.27	30.71	38.96	305.16	297.53	389.97	397.63	344.4	54.2224	33.3221	25.1476	36.4095	28.3294	1721.39	1765.14	1633.12	1690.56	1410.55	990.771	1030.15	1175.89	995.744	1413.51	3.33711	2.33e-87	2.33e-85	0.168573	0.389404	0.516135	5.6809	5.52758e-260	9.26916e-259	5.132	1.46361e-209	1.0817e-208		+
ydeR	MG1655	1587793	1588296	-	8.75	9.96	15.66	15.36	12.66	295.42	297.53	375.23	255.08	333.8	6.22225	7.3146	3.59251	5.0804	0	475.169	638.984	591.735	814.585	651.518	60.8853	49.1781	73.5492	29.1641	86.5961	4.67984	1.3e-85	1.28e-83	-1.22509	0.00130461	0.00449457	5.7866	5.85328e-116	3.39169e-115	2.44417	1.55104e-19	2.49508e-19	+	+
flgE	MG1655	1132574	1133782	+	455.63	409.16	339.21	415.53	428.57	42.2	31.91	26.22	48.77	42.39	1777.78	1573.45	1540.29	1659.6	1632.48	50.1497	39.5008	48.5618	32.4653	22.9731	146.678	169.967	149.789	162.486	162.534	-3.52068	1.81e-83	1.73e-81	2.09133	1.13103e-109	5.05775e-107	-3.34068	1.55831e-137	1.09156e-136	-1.28092	6.75944e-31	1.25497e-30
xapR	MG1655	2521593	2522477	-	156.65	120.3	124.2	120.14	115.91	782.37	779.31	769.3	776.5	786.81	124.445	137.352	124.84	126.163	102.694	2429.75	2673.66	2663.71	2582.47	2989.27	784.591	745.437	693.336	679.106	578.195	2.60903	5.19e-81	4.86e-79	0.0571746	0.63043	0.728507	4.47872	0	0	2.54323	7.00446e-122	2.86587e-121
yjeM	MG1655	4383839	4385341	+	906.49	980.76	990.5	919.58	835.71	3356.74	3006.38	3097.67	3432.34	3243.51	573.336	590.045	569.413	600.334	603.77	1601.03	1418.93	1312.07	1334.62	1567.69	1059.96	987.014	966.903	1054.07	672.785	1.79789	3.06e-79	2.81e-77	-0.563009	3.87657e-08	3.26888e-07	0.737262	1.76217e-13	2.96621e-13	0.12284	0.230118	0.246035		+
mdtE	MG1655	3659232	3660389	+	41.35	29.12	30.27	33.42	37.01	409.04	441.11	412.09	573.93	503.35	24.889	25.1947	19.7588	29.6357	31.8706	18389.9	19394.9	18799.7	16814.7	15004.2	597.783	700.573	647.592	620.778	648.805	3.76538	3.2e-79	2.87e-77	-0.31797	0.0834696	0.153074	9.1047	0	0	4.32893	1.60123e-215	1.22641e-214
degP	MG1655	180884	182308	+	4538.01	4355.17	4563.19	4360.31	4415.22	10924	9682	9971.37	11632.5	10890.9	4261.35	3810.91	3746.99	4140.52	4090.05	12092.4	12879.6	12975	11996.8	12434	77536.1	72637	76978.2	77647.2	74789.7	1.2544	2.16e-77	1.9e-75	-0.0542282	0.205946	0.314063	1.58384	0	0	4.18899	0	0
ydbA	MG1655	1465392	1467904	+	1568.86	1662.69	1802.52	1736.18	1607.13	7713.37	8109.01	8830.94	7055.99	6979.77	1016	1158.96	1089.43	967.816	842.799	20179	22150.7	21050.7	22870.4	18717.6	5403.57	5363.87	5735.94	5795.32	6056.4	2.20811	1.27e-76	1.1e-74	-0.621256	1.57522e-15	2.57325e-14	3.74372	0	0	1.85476	1.79513e-131	7.86838e-131
ydbA	MG1655	1469241	1469293	+	1568.86	1662.69	1802.52	1736.18	1607.13	7713.37	8109.01	8830.94	7055.99	6979.77	1016	1158.96	1089.43	967.816	842.799	20179	22150.7	21050.7	22870.4	18717.6	5403.57	5363.87	5735.94	5795.32	6056.4	2.20811	1.27e-76	1.1e-74	-0.621256	1.57522e-15	2.57325e-14	3.74372	0	0	1.85476	1.79513e-131	7.86838e-131
ydbA	MG1655	1470517	1474013	+	1568.86	1662.69	1802.52	1736.18	1607.13	7713.37	8109.01	8830.94	7055.99	6979.77	1016	1158.96	1089.43	967.816	842.799	20179	22150.7	21050.7	22870.4	18717.6	5403.57	5363.87	5735.94	5795.32	6056.4	2.20811	1.27e-76	1.1e-74	-0.621256	1.57522e-15	2.57325e-14	3.74372	0	0	1.85476	1.79513e-131	7.86838e-131
ymgG	MG1655	1222644	1222988	-	145.52	143.28	155.52	143.63	123.7	720.69	972.35	1016.72	735.23	740.89	21.3334	41.4494	51.1933	61.8115	70.8235	193.076	159.552	153.779	173.542	153.461	12112	12211.7	11863	24810.3	13759.5	2.56738	1.79e-76	1.52e-74	-1.45993	8.21451e-10	8.34075e-09	0.322056	0.149917	0.164603	6.80966	1.18094e-212	8.83112e-212
nlpA	MG1655	3839175	3839993	-	181.3	179.29	158.65	185.18	161.69	594.09	551.98	553.83	476.4	555.45	206.223	208.873	164.357	191.362	196.535	808.664	1072.72	967.639	986.946	979.575	199.261	184.634	165.037	145.82	159.87	1.66051	7.34e-76	6.09e-74	0.251089	0.0164437	0.0400644	2.56962	2.07085e-158	1.72001e-157	0.0968019	0.380152	0.398989
xylF	MG1655	3731131	3732123	+	22.26	18.39	22.96	27.1	19.48	227.25	221.75	238.41	262.58	233.13	62.2225	39.8239	33.2307	48.2638	63.7411	1747.72	2090.45	1815.67	1727.16	1355.42	624.075	484.879	494.215	412.463	502.257	3.42009	3.04e-74	2.48e-72	1.2368	4.54941e-09	4.267e-08	6.40894	6.70394e-249	1.06757e-247	4.6226	1.34688e-126	5.67872e-126		+
yjhF	MG1655	4520671	4522020	-	72.36	63.6	63.67	65.04	54.54	363.59	394.04	345.73	427.64	417.69	31.1112	40.6367	40.4157	29.6357	31.8706	3772.51	3534.16	3670.91	3430.11	3188.67	26986	27437.9	27838.4	29009.9	31183.9	2.60213	3.23e-74	2.59e-72	-0.775897	1.22961e-07	9.7205e-07	5.8732	0	0	8.89069	0	0
gadW	MG1655	3663890	3664618	-	119.27	146.35	116.9	131.88	127.6	980.4	854.29	988.86	866.53	1134.74	172.445	164.172	143.7	116.002	148.729	2494.95	3201.89	2892.13	3534.59	2907.48	4231.53	3495.1	3958.2	1658.19	2839.02	2.91068	2.49e-73	1.95e-71	0.309211	0.118119	0.201783	4.64396	7.76548e-131	5.17737e-130	4.75335	1.28695e-136	5.89785e-136		+
ydjG	MG1655	1854991	1855971	-	68.38	59	53.23	65.94	56.49	389.56	440.31	439.95	356.36	434.47	42.6668	45.5131	66.4614	56.7311	58.4294	1613.57	1652.06	1776.1	1792.68	1502.44	927.118	990.465	1101.44	1041.57	1043.15	2.77551	3.32e-72	2.56e-70	-0.0931856	0.501741	0.619583	4.87095	0	0	4.16155	0	0
yddA	MG1655	1577657	1579342	-	132.79	154.78	132.55	150.85	136.36	1532.28	1369.58	1422.26	1331.67	1583.34	86.2226	78.8352	80.8315	91.4471	35.4117	149.195	180.465	168.168	209.549	168.163	707.1	691.945	821.599	487.457	687.44	3.35496	3.71e-72	2.82e-70	-0.788359	1.15942e-06	7.63801e-06	0.409351	0.00685692	0.00823985	2.37161	6.12543e-58	1.50401e-57	+	+
hchA	MG1655	2035835	2036686	+	1584.76	1359.27	1474.79	1251.09	975.96	6651.8	5648.23	5945.46	6009.41	6522.34	626.669	594.108	557.737	502.113	465.664	33708.1	35095.3	33400.6	33949.9	30206	419.279	385.66	413.49	270.809	427.651	2.21067	1.79e-71	1.33e-69	-1.17719	2.47341e-21	5.61528e-20	4.73995	0	0	-1.67565	2.57299e-39	5.26855e-39	+	+
ycgH	MG1655	1219601	1222248	+	163.01	186.96	191	207.76	153.89	1097.27	1138.26	1278.88	975.31	1188.61	90.667	108.094	106.877	82.9798	86.7587	7838.4	9769.1	9243.83	10764.9	8686.61	3718.16	3430.39	3708.85	2695.59	3378.58	2.6583	5.5e-71	4.04e-69	-0.820363	5.76494e-10	5.97691e-09	5.77756	0	0	4.32957	2.77897e-306	3.28066e-305		+
fimE	MG1655	4542037	4542633	+	35.78	50.57	34.44	46.97	37.01	324.64	354.96	381.78	322.6	356.76	31.1112	23.5693	32.3326	33.8693	21.247	2281.81	2224.44	2051.29	2427.82	1847.04	298.892	289.892	314.827	245.811	287.765	3.09054	6.87e-71	4.96e-69	-0.41058	0.0203514	0.0483317	5.81055	0	0	2.91668	8.3351e-97	2.82538e-96		+
yjhH	MG1655	4524105	4525010	-	47.71	52.87	39.66	50.59	51.62	363.59	329.43	328.53	337.61	309.07	81.7781	38.1985	50.2951	71.9723	86.7587	6243.64	6859.2	6924.56	6614.67	5904.1	24013.7	23365.7	23652.4	20606.5	26008.1	2.7689	1.67e-69	1.18e-67	0.493792	0.00236585	0.00759508	7.15847	0	0	9.01257	0	0		+
osmC	MG1655	1556625	1557056	+	211.51	228.33	215.01	226.73	239.61	977.16	965.17	1201.87	832.76	960.78	295.112	317.779	308.956	285.349	311.623	36194.3	31912	31429.4	29703.4	32575.9	845.476	809.282	770.473	933.25	678.114	2.14699	3.37e-69	2.35e-67	0.531817	1.77908e-09	1.7348e-08	7.26882	0	0	1.92755	1.16352e-113	4.47128e-113
ydfI	MG1655	1629453	1630913	-	104.96	106.5	90.8	127.37	112.99	483.71	476.2	480.09	532.67	541.32	70.2225	59.3296	63.7671	69.4321	49.5764	1217.38	1199.74	1097.14	1076.08	1019.09	2930.8	2728.96	3024.49	3895.49	3125.45	2.2078	2.33e-68	1.6e-66	-0.680351	7.71317e-07	5.27762e-06	3.46312	1.62451e-205	1.93847e-204	4.94331	0	0
yfdE	MG1655	2488023	2489168	-	17.49	23.75	33.4	9.94	25.32	262.96	295.93	302.31	307.6	278.17	16.889	8.12734	17.0644	20.3216	15.9353	1555.9	1668.33	1648.4	1677.57	1425.25	2548.88	2508.08	2783.21	2616.43	3006.88	3.73552	7.7e-66	5.22e-64	-0.382002	0.0899375	0.161787	6.29897	0	0	7.05442	0	0	+	+
nanS	MG1655	4536614	4537594	-	56.46	45.21	57.41	44.26	36.04	363.59	370.11	418.65	330.1	387.67	34.6668	43.0749	40.4157	27.9422	23.0176	1824.2	2558.26	2430.79	2895.32	2265.15	532.747	545.273	641.313	245.811	668.788	2.97528	2.05e-65	1.37e-63	-0.380578	0.118189	0.201783	5.73935	3.17976e-153	2.51371e-152	3.57053	4.45145e-59	1.10711e-58		+
hdeB	MG1655	3655966	3656292	-	83.49	95.01	79.32	122.85	80.84	3548.28	4241.16	4383.11	1976.88	3013.91	56.8891	73.146	100.59	105.842	86.7587	18797.4	25102.4	25414.9	34252.7	19002.5	5665.1	5216.33	5324.25	2899.74	3976.76	5.21712	3.63e-65	2.38e-63	-0.0304327	0.891457	0.924668	8.14878	0	0	5.74145	8.66923e-162	4.72644e-161	+	+
phoA	MG1655	401747	403162	+	123.25	146.35	134.64	116.53	103.25	493.45	431.53	454.7	427.64	456.55	153.778	163.359	132.923	156.646	175.288	1312.67	1248.54	1226.64	1307.47	1203.79	4140.2	4005.86	4099.92	6028.63	4189.92	1.85237	1.08e-64	6.96e-63	0.410405	0.00186071	0.00615508	3.42787	1.7875e-172	1.66595e-171	5.25778	0	0
gadE	MG1655	3658366	3658893	+	11.13	7.66	5.22	15.36	4.87	298.67	240.89	260.53	210.07	355.88	14.2223	11.3783	19.7588	19.4749	14.1647	14489.5	21778.1	18516.4	22494.4	14543.8	550.736	375.307	470.894	237.479	179.853	4.93651	1.17e-64	7.45e-63	0.923216	0.0120447	0.0309472	11.099	1.37267e-247	2.14728e-246	5.44717	4.24301e-60	1.06666e-59	+	+
ydeS	MG1655	1588309	1588839	-	3.18	5.36	12.52	7.23	9.74	217.51	207.39	285.93	176.31	257.86	0.888892	7.3146	7.18502	1.69347	1.77059	631.887	625.043	571.051	815.175	660.708	55.3503	60.3942	51.1257	45.8292	63.9479	4.98208	1.52e-63	9.57e-62	-0.768032	0.0606153	0.117902	6.59691	9.05568e-141	6.52923e-140	3.04543	1.01106e-27	1.79974e-27	+	+
fliM	MG1655	2020087	2021091	+	211.51	214.54	199.35	199.63	225.97	19.48	14.36	22.12	37.51	19.43	906.67	962.277	967.283	969.509	1002.15	26.3286	34.0791	36.871	31.2848	34.0003	47.0478	32.7854	37.6716	37.4967	51.9577	-3.38379	3.13e-63	1.94e-61	2.28575	8.39955e-210	3.71848e-206	-2.5882	1.37706e-94	6.64079e-94	-2.27141	5.36363e-64	1.40005e-63
pgaB	MG1655	1087839	1089857	-	36.58	47.51	44.88	46.97	26.3	279.19	312.68	308.87	266.33	327.62	59.5558	65.0187	59.2764	57.5778	42.4941	550.393	635.886	589.037	697.71	662.545	311.345	308.01	336.353	220.814	357.042	2.89672	3.82e-63	2.34e-61	0.608763	0.000220284	0.000940403	4.04771	1.34053e-174	1.26536e-173	3.04427	2.96895e-93	9.75765e-93	+	+
ycdU	MG1655	1095843	1096829	+	11.13	19.92	12.52	19.87	11.69	175.3	156.34	180.24	206.32	208.4	4.44446	7.3146	11.6757	13.5477	1.77059	758.515	821.772	746.413	921.425	945.575	779.056	798.066	851.198	612.445	728.739	3.60268	2.2e-62	1.33e-60	-0.759765	0.00902429	0.0241102	5.88535	1.77262e-204	2.09823e-203	5.74227	1.90117e-192	1.25432e-191	+	+
ppsR	MG1655	1787445	1788278	+	253.66	235.23	239.01	295.38	268.83	1097.27	1039.35	1114.21	1027.83	933.4	331.557	302.337	318.835	304.824	274.441	2305.63	2243.03	2119.63	2281.43	2017.04	697.414	554.764	533.68	512.454	523.573	2.01126	5.58e-62	3.32e-60	0.34913	0.000164458	0.000722277	3.1819	6.84306e-300	1.43575e-298	1.23046	2.17748e-41	4.57725e-41
tdcD	MG1655	3262452	3263660	-	147.11	103.44	146.12	149.95	107.14	538.9	528.05	547.27	607.69	567.81	105.778	97.528	77.239	131.244	161.123	4687.75	4091.05	4269.84	3691.01	3423	4091.77	4256.07	4255.99	5037.05	5034.56	2.09042	8.5e-62	4.99e-60	-0.117892	0.467434	0.590731	5.04358	5.61789e-246	8.66565e-245	5.21231	8.25375e-262	7.94334e-261		+
ydjH	MG1655	1855981	1856928	-	40.55	31.41	32.36	36.13	33.12	279.19	281.57	308.87	270.09	307.31	24.889	29.2584	19.7588	21.1683	54.8882	1148.43	1254.73	1300.38	1327.54	1072.39	722.322	650.532	694.233	854.09	806.01	3.0645	9.28e-60	5.37e-58	-0.23147	0.22692	0.338697	5.22823	9.96539e-268	1.75764e-266	4.50489	4.22785e-194	2.83586e-193		+
yfdV	MG1655	2489242	2490186	-	9.54	13.03	6.26	11.74	16.56	188.29	142.78	177.78	153.8	151.89	8.88892	10.5655	9.8794	8.46733	0	1495.72	1743.46	1733.84	1943.79	1427.09	3488.45	3531.34	3962.69	2737.26	3922.14	3.81543	1.06e-59	6.06e-58	-0.363363	0.240581	0.354663	7.27893	2.86391e-242	4.34196e-241	8.36113	0	0	+	+
tdcF	MG1655	3259721	3260110	-	54.07	61.3	72.02	51.49	77.92	331.13	352.57	343.28	427.64	373.54	34.6668	51.2022	52.9895	68.5854	44.2647	2961.34	2569.1	2725.76	2344.59	2335.91	1729.7	1943.83	1936.5	2741.42	2583.23	2.52848	1.84e-59	1.04e-57	-0.217591	0.247439	0.362719	5.45293	2.58756e-238	3.80569e-237	5.20677	4.81409e-216	3.69358e-215
ecpC	MG1655	306807	309332	-	106.55	92.71	80.37	87.62	102.27	357.1	375.7	402.26	446.39	411.51	80.8892	66.6442	57.4802	69.4321	74.3646	3994.43	4345.87	4250.96	4209.28	4060.73	240.774	205.34	217.957	174.984	227.814	2.07879	4.87e-59	2.71e-57	-0.349101	0.00246162	0.00785202	5.56282	0	0	1.29996	2.25221e-38	4.56109e-38
ybhJ	MG1655	803503	805764	+	93.83	102.67	96.02	108.4	77.92	496.69	464.24	428.48	487.65	483.92	64.8891	74.7715	79.9333	77.8994	44.2647	1255	1115.32	1183.47	1028.27	963.034	25463.9	26344	28405.2	40525.6	31808.7	2.29339	6.16e-59	3.39e-57	-0.362317	0.0270688	0.0610462	3.62647	1.13318e-136	7.87531e-136	8.40871	0	0
yhjB	MG1655	3671292	3671894	-	81.11	79.69	64.71	80.4	89.61	353.85	406.81	391.61	262.58	346.16	50.6669	58.5168	62.8689	38.103	47.8058	551.647	548.364	561.159	534.793	565.139	1848.7	1628.06	1633.33	1308.22	1553.4	2.17903	2.91e-57	1.58e-55	-0.516513	0.000233854	0.000991639	2.89457	1.80924e-147	1.36216e-146	4.43332	0	0
ydbD	MG1655	1475144	1477450	+	45.32	34.48	39.66	46.07	46.75	383.07	361.34	447.32	352.61	370.01	25.7779	29.2584	40.4157	33.0226	21.247	4114.78	4846.98	4804.02	5325.5	4434.74	236.623	243.302	278.949	212.481	226.482	3.17904	5.58e-57	3e-55	-0.367234	0.0351471	0.0758421	6.89182	0	0	2.61683	1.66162e-77	4.91054e-77		+
cadB	MG1655	4358697	4360031	-	26.24	23.75	28.18	44.26	19.48	428.52	283.17	299.03	513.91	401.8	25.7779	25.1947	17.9625	12.701	19.4765	11333.8	6711.27	8144.9	7731.47	7339.46	636.529	566.843	557.001	808.261	451.632	3.74688	2.29e-56	1.21e-54	-0.386043	0.133902	0.222851	8.2818	0	0	4.49907	3.35818e-95	1.12117e-94		+
yieL	MG1655	3899408	3900577	-	59.64	68.96	79.32	64.14	106.17	428.52	441.11	457.97	543.92	535.14	36.4446	44.7003	39.5176	46.5703	28.3294	853.799	979.001	773.392	766.772	704.816	404.057	368.405	409.005	479.124	373.029	2.67453	5.93e-56	3.11e-54	-0.813492	2.37243e-06	1.49399e-05	3.53496	2.22197e-138	1.57135e-137	2.51633	3.46409e-67	9.31119e-67
ydiN	MG1655	1772512	1773777	+	5.57	3.06	2.09	8.13	0.97	159.07	188.25	157.3	206.32	176.61	1.77778	4.06367	1.79625	2.5402	7.08235	939.054	890.705	785.982	823.439	732.384	1779.51	1717.78	1819.89	1849.83	1897.12	5.44443	5e-55	2.59e-53	-0.30848	0.517033	0.632408	7.77475	1.95815e-137	1.36947e-136	8.89436	2.34641e-179	1.44674e-178		+
fliF	MG1655	2013229	2014887	+	224.24	222.97	205.62	225.83	220.13	12.99	14.36	11.47	26.26	21.19	874.67	870.438	881.961	851.813	786.14	51.4035	58.0895	79.1378	85.0002	100.163	66.4204	58.6687	51.1257	37.4967	39.9674	-3.76031	9.28e-55	4.75e-53	2.05265	5.91418e-82	1.3091e-79	-1.44419	9.47725e-31	2.12542e-30	-1.96391	6.07759e-41	1.26614e-40
flgD	MG1655	1131854	1132549	+	190.04	193.09	162.82	201.44	205.52	16.23	12.76	16.39	26.26	14.13	972.448	828.176	838.851	831.492	816.24	3.76123	13.9415	13.4894	5.90279	12.865	41.5127	60.3942	49.3318	33.3304	62.6156	-3.61943	9.54e-55	4.83e-53	2.26444	5.86476e-111	3.70904e-108	-4.1516	4.2173e-86	1.84486e-85	-1.77509	1.2094e-35	2.37744e-35
yceI	MG1655	1117901	1118476	-	159.03	155.54	136.73	140.92	158.76	785.62	771.34	799.61	697.72	833.62	186.667	182.052	207.467	207.45	180.6	3852.75	4537.95	4051.32	4743.48	4445.76	798.428	679.866	785.721	562.45	788.691	2.3745	5.85e-54	2.93e-52	0.45755	2.11101e-05	0.000112732	4.94096	0	0	2.37769	2.96845e-121	1.2123e-120		+
dosP	MG1655	1563334	1565733	-	68.38	73.56	107.5	86.72	65.26	399.3	373.3	373.59	472.65	403.56	66.6669	70.7078	52.0914	58.4246	61.9705	3192.03	3408.69	3273.43	3211.12	3133.54	5640.2	5593.37	5801.42	5707.82	6554.66	2.32718	6.51e-54	3.22e-52	-0.262484	0.0372467	0.0790087	5.44497	0	0	6.29831	0	0
flgF	MG1655	1133802	1134557	+	210.72	163.2	163.87	174.34	188.96	29.22	21.54	17.2	26.26	24.73	704.892	662.378	633.18	629.969	626.788	22.5674	27.1084	15.288	14.1667	8.27033	47.0478	50.0409	46.641	91.6585	49.2932	-3.01974	3.72e-53	1.82e-51	1.94822	2.29133e-60	2.359e-58	-3.29002	1.90981e-71	7.24484e-71	-1.70126	9.22649e-28	1.64435e-27
casC	MG1655	2881051	2882142	-	64.41	49.04	55.32	56.01	51.62	396.06	357.35	366.21	300.1	352.34	53.3335	52.8277	36.8232	50.804	38.9529	5788.53	7122.54	6871.5	7112.86	5462.09	2262.44	2132.78	2454.93	1762.34	2268.82	2.68341	2.67e-51	1.29e-49	-0.132883	0.416566	0.541355	6.96521	0	0	5.39773	0	0	+
yedV	MG1655	2036794	2038152	-	296.6	310.32	293.29	317.06	280.52	1882.89	1741.29	1897.44	1459.21	1825.3	226.668	225.127	252.374	230.311	180.6	1416.73	2051.72	1923.59	2394.17	1864.5	4187.25	3428.67	3469.37	1354.05	2647.18	2.55696	5.36e-51	2.57e-49	-0.326324	0.119922	0.203877	2.78384	9.69458e-42	2.55312e-41	3.43103	2.06297e-62	5.31284e-62	+	+
yggS	MG1655	3095098	3095802	+	1380.41	1402.18	1302.58	1298.07	1224.34	545.39	508.91	536.62	626.45	626.98	1253.34	1107.76	1129.84	1094.83	1051.73	53.911	48.0206	62.9505	63.7501	58.8112	1286.89	1156.12	1224.33	1229.06	957.886	-1.22623	7.17e-51	3.39e-49	-0.132825	0.10468	0.182593	-4.42015	0	0	-0.0830636	0.31702	0.334632
tdcG	MG1655	3258285	3259649	-	138.36	149.41	138.82	137.3	143.18	681.74	537.62	610.36	611.44	606.67	79.1114	77.2097	83.5259	73.6658	84.9881	5658.14	5490.62	5450.62	4724.59	4507.33	3642.05	3937.7	3856.85	5074.55	5218.41	2.10105	3.33e-50	1.56e-48	-0.740124	6.87482e-08	5.61528e-07	5.28536	0	0	5.03344	0	0
chbF	MG1655	1817148	1818500	-	64.41	49.04	57.41	65.04	76.95	246.72	354.16	298.22	322.6	328.5	58.6669	68.2696	55.6839	53.3442	65.5117	1365.33	1528.91	1482.93	1483.37	1334.28	2950.17	2791.07	3074.72	2966.4	3216.05	2.32668	4.86e-50	2.25e-48	0.0401154	0.757314	0.832006	4.62801	0	0	5.68658	0	0
ypjA	MG1655	2778146	2782726	-	247.3	281.97	269.28	259.25	283.44	879.77	929.27	1014.26	667.71	771.8	172.445	186.929	183.218	191.362	138.106	3922.96	4681.24	4688.91	5229.87	4539.49	2013.37	2093.09	2323.08	1945.66	2556.58	1.68057	1.07e-49	4.91e-48	-0.508142	2.59183e-06	1.61379e-05	4.20044	0	0	3.1266	1.30687e-222	1.04056e-221	+	+
yagL	MG1655	293220	293918	-	36.58	22.22	32.36	30.71	19.48	428.52	375.7	434.21	345.11	465.38	33.7779	22.7565	28.7401	22.0151	31.8706	2472.38	3350.6	3270.73	3769.52	2898.29	809.498	690.219	828.774	387.465	651.469	3.86044	4.72e-49	2.14e-47	0.0539294	0.824625	0.879946	6.89559	2.53009e-235	3.68445e-234	4.68153	2.13199e-107	7.8132e-107	+	+
tqsA	MG1655	1673913	1674947	+	97.01	91.18	72.02	79.49	80.84	288.93	269.61	278.55	296.34	295.83	75.5559	78.0224	79.9333	74.5125	108.006	1001.74	982.099	954.15	898.995	999.791	142.527	114.749	103.148	104.157	95.9218	1.74836	2.92e-48	1.3e-46	0.0331306	0.790629	0.854938	3.60754	2.42703e-261	4.11665e-260	0.505412	5.08269e-05	6.2747e-05
ybhM	MG1655	820793	821506	+	53.28	50.57	53.23	56.91	52.6	285.68	287.16	338.36	311.35	330.27	42.6668	43.0749	26.9438	16.9347	10.6235	456.362	568.502	533.281	536.564	469.571	186.807	169.104	192.842	79.1596	117.238	2.54818	2.92e-48	1.3e-46	-0.776172	0.00175936	0.00586058	3.36276	3.69868e-53	1.13867e-52	1.61894	1.02792e-12	1.48956e-12	+	+
psuK	MG1655	2258355	2259296	-	5.57	6.9	15.66	8.13	9.74	142.84	166.71	151.57	120.04	129.81	80.8892	36.573	38.6195	67.7386	86.7587	1000.49	952.667	921.776	826.981	677.248	409.592	423.622	437.708	341.636	450.3	4.00944	5.55e-48	2.44e-46	2.86466	9.22107e-24	2.38723e-22	6.70935	6.14286e-133	4.14549e-132	5.63135	9.942e-93	3.25542e-92		+
yagU	MG1655	302991	303605	+	1277.83	1360.03	1370.42	1283.61	1137.65	3230.13	3030.31	3265.62	3218.52	3437.78	1264	1320.69	1199.9	1171.03	1195.15	659.469	656.024	696.053	718.96	689.194	26955.6	24655.5	26002.3	21014.8	24156.3	1.33163	4.45e-47	1.94e-45	0.0323156	0.652296	0.747918	-0.814151	7.01566e-29	1.5383e-28	4.35142	0	0	+	+
ygeV	MG1655	3004008	3005786	-	139.15	123.36	122.12	143.63	116.88	516.17	449.08	472.72	427.64	559.86	654.225	344.599	405.954	659.605	1060.58	2715.61	3043.89	2778.82	2616.71	2450.78	1389.29	1319.18	1319.4	987.412	1136.41	1.91368	1.11e-46	4.81e-45	2.3655	2.94125e-28	9.30064e-27	4.4934	1.55593e-98	7.68761e-98	3.35091	4.1413e-55	9.9315e-55
ynbC	MG1655	1479138	1480895	+	46.12	52.1	45.92	55.1	39.93	194.78	194.63	213.01	240.08	249.03	52.4447	54.4532	48.4989	47.417	63.7411	1167.23	1075.82	1093.54	1164.03	1145.9	159.132	154.437	146.201	312.472	154.541	2.1842	1.83e-46	7.82e-45	0.228504	0.198201	0.30477	4.65263	4.8222e-198	5.51625e-197	1.95373	2.76639e-32	5.22476e-32		+
gmd	MG1655	2127193	2128314	-	26.24	13.03	18.79	7.23	23.38	204.52	209.78	167.13	213.82	222.53	166.223	153.607	171.542	139.711	216.012	16876.6	15908	15064.1	14520.9	14781.8	16465.3	16110.6	16258.9	23385.4	18024	3.51917	2.13e-46	9e-45	3.33783	7.93696e-62	8.78423e-60	9.86173	0	0	10.0872	0	0
ybcM	MG1655	571454	572251	+	66.79	57.47	75.15	86.72	52.6	509.68	537.62	596.43	416.38	528.96	66.6669	53.6404	66.4614	57.5778	56.6588	4712.82	5456.54	5018.06	6271.12	4276.68	13291	11365.3	11878.2	8553.4	8914.07	2.94305	3.04e-46	1.27e-44	-0.0679804	0.703011	0.789706	6.34666	0	0	7.4164	0	0	+	+
dctR	MG1655	3654683	3655213	+	6.36	2.3	8.35	9.03	5.84	139.59	157.94	161.4	93.78	164.25	5.33335	4.06367	1.79625	4.23366	0	2583.96	3685.2	3410.12	4208.1	3182.24	298.892	246.753	309.445	95.8248	195.84	4.55524	7.42e-46	3.08e-44	-0.780063	0.105077	0.183141	9.18936	4.06384e-164	3.5625e-163	5.32131	5.63826e-55	1.34995e-54	+	+
oxc	MG1655	2490256	2491950	-	46.12	33.71	39.66	60.52	38.96	269.45	224.14	276.91	255.08	248.14	41.7779	34.1348	36.8232	33.0226	17.7059	4271.5	4245.95	4306.72	4084.73	3593.92	8723.21	8930.58	9203.52	8715.89	10447.5	2.53644	2.35e-45	9.66e-44	-0.264491	0.112379	0.193655	6.64648	0	0	7.81347	0	0	+	+
adiY	MG1655	4337168	4337929	-	71.56	69.73	53.23	70.46	74.03	642.78	512.9	608.72	442.64	585.47	62.2225	45.5131	56.582	71.1256	100.923	336.003	464.716	428.963	567.258	439.247	577.027	517.665	511.257	179.151	432.98	3.04216	4.06e-45	1.66e-43	0.0574018	0.816475	0.874623	2.81669	6.71428e-33	1.54733e-32	2.82043	1.41462e-32	2.67857e-32		+
ygaZ	MG1655	2809617	2810354	+	2103.21	2300.95	2132.34	2268.23	2290.89	1194.66	1242.75	1211.7	1177.87	1231	1753.78	1954.62	1877.09	1775.6	1499.69	320.958	284.251	292.27	325.244	360.219	239.39	257.107	242.174	341.636	287.765	-0.868416	4.24e-45	1.71e-43	-0.226058	0.0054442	0.0155795	-2.71464	4.33626e-215	5.54816e-214	-2.9665	9.81621e-224	7.84411e-223
tdcC	MG1655	3263686	3265017	-	306.93	255.15	260.93	266.48	238.63	814.84	781.71	769.3	926.54	883.95	259.557	210.498	238.902	249.786	354.117	4897.12	4807.48	5141.26	4734.63	4171.92	7100.06	7217.97	7535.21	7595.16	8251.94	1.64611	1.49e-44	5.96e-43	0.0548129	0.61593	0.717663	4.25378	0	0	4.9202	0	0
yjeJ	MG1655	4373365	4374234	-	133.59	106.5	129.42	123.75	109.09	730.43	752.19	784.86	603.94	804.47	96.0004	78.0224	74.5446	88.0602	35.4117	926.516	1061.1	1040.48	1211.84	1115.58	286.438	308.873	322.002	258.31	361.039	2.61495	1.81e-44	7.18e-43	-0.55195	0.000197271	0.000852852	3.24963	1.2488e-137	8.76141e-137	1.46293	9.29834e-27	1.63025e-26
arnA	MG1655	2368039	2370021	+	170.17	128.72	170.13	178.86	168.5	551.88	516.09	545.64	540.17	611.08	140.445	156.045	137.414	137.171	141.647	12276.7	12053.2	11287	10754.3	11064.8	581.178	591	534.577	566.616	507.586	1.76442	3.6e-44	1.41e-42	-0.0930991	0.33961	0.464459	6.23735	0	0	1.86782	5.1155e-100	1.7874e-99
allB	MG1655	539147	540508	+	28.63	38.31	22.96	36.13	28.25	201.27	178.68	178.6	236.33	196.92	38.2224	26.8202	25.1476	34.716	24.7882	8164.38	7414.54	6815.74	5838.45	5582.47	5180.79	5017.9	5517.09	8145.11	5332.99	2.64991	4.81e-44	1.87e-42	0.0588667	0.789683	0.854123	7.86064	0	0	7.64668	0	0
flgG	MG1655	1134729	1135511	+	252.07	217.61	217.1	227.64	242.53	64.93	35.89	38.51	56.27	36.21	1009.78	815.172	795.741	825.565	628.558	36.3586	41.8244	40.4682	38.9584	31.2435	49.8153	75.9241	66.3737	33.3304	102.583	-2.46998	1.46e-43	5.65e-42	1.91399	6.43069e-40	3.38913e-38	-2.51381	6.27917e-48	1.78995e-47	-1.64299	4.42636e-22	7.33364e-22
glsA	MG1655	511641	512573	+	50.1	49.8	48.01	54.2	59.41	230.49	181.07	206.46	176.31	193.39	39.1113	43.8876	32.3326	41.4899	21.247	8899.07	8333.13	8059.47	7764.53	6969.13	40.129	50.0409	38.5685	49.9955	42.6319	1.91135	2.5e-43	9.55e-42	-0.399486	0.0125968	0.0320679	7.35508	0	0	-0.163874	0.320559	0.338287
preT	MG1655	2234033	2235271	+	49.3	49.04	53.23	55.1	41.88	194.78	193.03	189.25	202.56	197.81	368.89	186.929	197.588	371.716	596.688	9045.76	10127.7	9787.91	8214.91	6411.35	1887.45	1620.29	1752.62	1541.53	1854.49	1.96998	1.22e-42	4.64e-41	2.87953	2.95004e-32	1.10676e-30	7.55016	2.12224e-215	2.72323e-214	5.21882	2.53877e-103	9.04923e-103		+
ecpB	MG1655	309358	310026	-	15.11	29.12	18.79	18.97	22.4	188.29	199.41	153.2	228.82	143.94	9.77782	24.382	17.0644	10.1608	8.85293	2695.55	3209.64	3006.34	2976.19	2753.1	81.6417	108.71	79.8278	108.324	89.2606	3.09812	1.41e-42	5.31e-41	-0.42203	0.0753047	0.140959	7.21881	0	0	2.2284	1.35376e-32	2.56554e-32
pgaD	MG1655	1086106	1086519	-	14.31	17.62	21.92	28	21.43	198.03	190.64	231.03	142.55	175.73	12.4445	13.0037	17.0644	16.0879	15.9353	348.541	505.766	457.74	548.369	512.761	363.928	377.895	391.964	183.317	416.993	3.21013	1.86e-42	6.95e-41	-0.371999	0.174667	0.27557	4.63309	1.34022e-98	6.62921e-98	4.2036	1.18333e-79	3.55884e-79	+	+
casD	MG1655	2880374	2881048	-	38.96	52.1	53.23	58.72	53.57	230.49	225.74	252.34	183.81	212.82	38.2224	39.8239	24.2494	30.4824	37.1823	2168.98	2613.25	2523.42	2864.03	2288.13	1057.19	1055.17	1128.35	1008.24	1261.64	2.12937	4.11e-42	1.52e-40	-0.500871	0.00296134	0.00925837	5.70485	0	0	4.53125	1.55232e-264	1.51368e-263	+
ydfJ	MG1655	1652755	1652838	-	33.4	49.04	26.09	37.04	25.32	194.78	161.13	204	183.81	208.4	19.5556	18.6929	22.4532	27.0955	12.3941	913.979	937.951	813.86	924.967	914.331	990.771	936.11	947.17	1149.9	843.313	2.46054	7.09e-42	2.6e-40	-0.646271	0.00105386	0.00373536	4.79101	1.86327e-252	2.99953e-251	4.89099	2.77242e-259	2.63946e-258
ydfJ	MG1655	1631002	1632285	-	33.4	49.04	26.09	37.04	25.32	194.78	161.13	204	183.81	208.4	19.5556	18.6929	22.4532	27.0955	12.3941	913.979	937.951	813.86	924.967	914.331	990.771	936.11	947.17	1149.9	843.313	2.46054	7.09e-42	2.6e-40	-0.646271	0.00105386	0.00373536	4.79101	1.86327e-252	2.99953e-251	4.89099	2.77242e-259	2.63946e-258		+
yjcZ	MG1655	4329360	4330238	+	36.58	29.12	43.84	37.94	25.32	191.54	191.44	197.44	247.58	203.11	44.4446	29.2584	35.9251	29.6357	26.5588	2227.9	2211.27	2306.69	1869.41	2405.75	233.855	216.556	226.029	237.479	233.143	2.56764	1.04e-41	3.78e-40	0.0656305	0.706311	0.792207	6.09731	0	0	2.8256	7.33088e-85	2.27427e-84
arnC	MG1655	2367071	2368039	+	54.07	38.31	70.97	62.33	59.41	214.26	260.83	284.29	382.62	295.83	64.8891	45.5131	50.2951	40.6432	35.4117	5434.98	5553.35	4963.2	5691.47	5617.39	254.611	251.067	184.77	174.984	237.14	2.33578	2.95e-41	1.06e-39	-0.133037	0.427092	0.551236	6.68939	0	0	2.08333	3.68125e-44	7.91495e-44
yadC	MG1655	149715	150953	-	77.93	64.36	74.1	75.88	71.1	629.8	695.56	724.24	453.89	615.5	53.3335	38.1985	39.5176	34.716	30.1	992.965	1861.19	1774.31	2455.56	1597.09	1313.19	1068.11	1293.39	270.809	995.189	3.10797	3.05e-41	1.09e-39	-0.785553	0.0116685	0.0300503	4.67457	6.78501e-57	2.19731e-56	3.86726	2.80336e-39	5.73762e-39	+	+
proX	MG1655	2807132	2808124	+	6455.15	6251.56	6474.26	6021.51	6508.38	18777	18247.3	17908.5	17364.3	17982.8	10227.6	9722.73	9386.33	10254.8	8867.1	17155	22943	22017.4	22886.9	21223.5	44497.5	44608	49588.3	37292.5	58377.8	1.50946	4.93e-41	1.75e-39	0.707164	4.5366e-12	5.5943e-11	1.8394	1.31922e-72	5.07844e-72	2.9812	1.39687e-187	8.98829e-187
gatD	MG1655	2171833	2172873	-	398.38	433.68	389.31	392.04	374.02	1094.03	1190.91	1215.8	1102.85	1027.89	2118.23	1189.03	1009.5	2402.18	3604.91	8248.38	8761.44	10235.8	8676.51	7060.11	2014.75	2099.99	2049.51	1783.17	2282.14	1.50398	6.47e-41	2.28e-39	2.47067	6.27594e-26	1.81592e-24	4.52989	2.67283e-83	1.14546e-82	2.45968	1.18521e-25	2.04718e-25		+
wcaG	MG1655	2126225	2127190	-	19.08	18.39	14.61	11.74	29.22	139.59	165.12	151.57	176.31	158.95	102.223	87.7752	73.6465	83.8266	93.8411	8685.93	9429.08	9269.01	8493.52	8236.33	8342.68	8486.25	8259.04	9015.86	9780.03	3.08932	2.82e-39	9.85e-38	2.33558	1.10584e-41	6.11943e-40	8.98648	0	0	8.97835	0	0
etk	MG1655	1042030	1044210	-	644.88	560.1	638.76	603.42	574.67	1259.59	1190.11	1182.21	1320.42	1269.85	362.668	376.296	387.991	354.781	394.841	544.125	477.108	485.618	437.987	479.679	298.892	305.422	293.3	570.782	271.778	1.03642	4.23e-39	1.47e-37	-0.593531	5.44679e-06	3.18954e-05	-0.22448	0.0819865	0.0920969	-0.759397	1.31892e-08	1.76935e-08
ynbB	MG1655	1478226	1479122	+	6.36	6.13	4.17	7.23	0.97	77.91	98.91	125.35	138.79	95.37	6.22225	2.4382	4.49064	5.0804	0	683.29	657.573	606.124	655.8	667.14	34.5939	20.7066	35.8777	16.6652	42.6319	4.38873	5.65e-39	1.94e-37	-0.254734	0.549081	0.660718	7.09152	8.14025e-136	5.63076e-135	2.71205	5.52682e-18	8.69482e-18		+
yadL	MG1655	151626	152231	-	12.72	7.66	13.57	11.74	16.56	175.3	177.08	199.08	123.79	148.36	11.5556	15.4419	8.98127	8.46733	3.54117	586.752	1125.39	1189.76	1479.24	989.683	214.482	220.87	247.556	49.9955	255.792	3.75499	6.67e-39	2.28e-37	-0.204082	0.60985	0.713149	6.53814	4.90893e-80	2.02912e-79	4.12194	4.35138e-32	8.17986e-32	+	+
gatC	MG1655	2172921	2174278	-	1654.74	1615.18	1658.49	1438.98	1430.83	4671.52	4503.59	4158.63	4561.45	4506.29	7806.25	4878.03	4286.76	8504.58	12445.5	44244.6	47398.7	50032.2	36587.9	33134.6	3154.97	3163.79	3029.87	2591.44	3096.14	1.52167	2.47e-38	8.36e-37	2.37626	4.25949e-30	1.43945e-28	4.85557	4.02691e-120	2.43873e-119	1.04288	5.97275e-07	7.72687e-07		+
yiaV	MG1655	3752963	3754099	-	79.52	68.96	74.1	67.75	75.97	363.59	335.81	328.53	450.14	354.99	46.2224	50.3895	53.8876	72.819	49.5764	1118.34	1048.71	942.459	986.946	886.763	121.771	142.358	128.263	145.82	99.9186	2.30952	3.35e-38	1.13e-36	-0.317079	0.029203	0.065195	3.86035	4.91322e-232	6.99383e-231	0.882159	7.21335e-11	1.01408e-10
gfcD	MG1655	1045849	1047945	-	208.33	193.09	235.88	232.15	193.83	509.68	504.92	515.32	461.4	542.2	147.556	123.536	148.191	96.5275	120.4	181.793	216.093	250.903	244.375	277.516	63.6529	44.8643	56.5073	45.8292	49.2932	1.26561	7.58e-38	2.53e-36	-0.641251	3.17948e-06	1.92289e-05	0.240725	0.0665068	0.0751469	-1.92032	3.67823e-32	6.93506e-32
ompG	MG1655	1381947	1382852	+	7.16	10.73	5.22	10.84	13.64	123.36	109.28	125.35	180.06	105.97	4.44446	2.4382	5.38876	10.1608	7.08235	447.586	339.242	328.242	362.431	376.76	300.275	266.597	305.857	354.135	309.081	3.71911	7.76e-38	2.57e-36	-0.6337	0.066695	0.127212	5.37043	2.19199e-125	1.38628e-124	5.0834	3.37355e-110	1.2678e-109		+
appA	MG1655	1040617	1041915	+	119.27	91.95	112.72	90.33	104.22	370.09	354.16	311.32	382.62	362.94	86.2226	115.408	96.9978	86.3668	56.6588	18741	20871.9	20503	18373.6	17138	668.355	647.081	751.637	649.942	615.498	1.77064	1.38e-37	4.53e-36	-0.0974441	0.459065	0.581649	7.62311	0	0	2.78366	1.65342e-124	6.88587e-124
hdhA	MG1655	1697273	1698040	-	977.26	904.13	854.82	843.7	726.62	2324.4	2010.1	2160.42	1950.62	2218.27	600.002	605.487	567.617	567.311	557.735	19347.8	19283.4	18726	19134.5	19267.1	3851	3464.9	3732.17	3374.7	3509.14	1.30749	1.54e-37	5.01e-36	-0.476119	7.71191e-12	9.3536e-11	4.56754	0	0	2.15309	4.02308e-236	3.39241e-235
ycdT	MG1655	1092876	1094234	+	63.61	68.19	56.36	65.94	75	214.26	226.54	261.35	236.33	254.32	80.0003	79.6479	89.8127	61.8115	72.594	4591.21	4908.95	4636.76	5202.72	4750.85	1012.91	898.148	953.449	1079.07	651.469	1.86887	2.46e-37	7.95e-36	0.319532	0.034968	0.0756615	6.28743	0	0	3.88852	2.18941e-181	1.36707e-180	+	+
cadC	MG1655	4360396	4361934	-	298.98	268.94	268.24	307.13	253.24	1275.82	1170.96	1320.67	1016.57	1288.4	305.779	240.569	299.076	238.779	228.406	572.961	779.948	739.219	888.96	749.843	130.073	93.1796	131.85	104.157	79.9348	2.12247	4.69e-37	1.51e-35	0.00984585	0.942648	0.962606	1.51533	3.29721e-30	7.33137e-30	-1.27115	3.08702e-17	4.80023e-17		+
sfmD	MG1655	559697	562300	+	75.54	72.79	65.76	79.49	87.66	266.2	284.76	300.67	221.32	249.91	64.8891	65.8314	53.8876	59.2713	42.4941	3589.47	4204.9	4500.06	4820.22	4352.03	3160.5	3240.58	3184.14	2378.95	3182.74	1.81464	6.98e-37	2.23e-35	-0.287127	0.0525987	0.105233	5.91099	0	0	5.41214	0	0		+
yadN	MG1655	156299	156883	-	17.49	11.49	10.44	19.87	10.71	178.55	138	163.85	172.55	135.99	8.00003	15.4419	17.0644	16.0879	8.85293	2892.39	3116.69	2700.58	3445.46	3406.46	112.084	117.337	129.16	137.488	85.2638	3.46944	7.32e-37	2.32e-35	0.0353358	0.892798	0.925408	7.87917	0	0	3.11634	9.88483e-50	2.25801e-49	+	+
cadA	MG1655	4356470	4358617	-	50.1	52.87	57.41	63.23	54.54	425.27	338.21	445.68	453.89	433.59	41.7779	36.573	36.8232	35.5628	46.0352	21128.1	13350.5	18090.2	18112.7	15374.5	704.333	645.355	705.893	1041.57	752.72	2.91246	1.08e-36	3.4e-35	-0.419922	0.0243433	0.0558962	8.37205	0	0	3.8732	4.86211e-132	2.15031e-131
ybfG	MG1655	715947	716597	-	13.52	13.79	22.96	21.68	4.87	103.88	133.21	140.1	161.3	140.41	15.1112	7.3146	8.98127	16.0879	3.54117	100.299	120.052	111.512	139.306	133.244	74.7229	64.7081	67.2706	37.4967	65.2801	3.15429	1.16e-36	3.63e-35	-0.405477	0.188031	0.291257	3.08645	2.65713e-36	6.45971e-36	2.16867	4.53934e-17	7.03137e-17		+
yieK	MG1655	3898671	3899393	-	61.23	61.3	61.58	72.27	71.1	249.97	294.34	386.7	311.35	259.62	48.8891	21.1311	40.4157	40.6432	44.2647	310.928	398.106	392.991	388.404	346.435	157.748	176.869	186.564	254.144	223.818	2.20761	3.82e-36	1.18e-34	-0.66909	0.000169967	0.000743523	2.58852	3.57441e-68	1.31101e-67	1.67198	6.58452e-27	1.15811e-26
waaH	MG1655	3789047	3790081	-	100.19	100.37	81.41	78.59	93.51	224	237.7	253.16	288.84	301.13	81.7781	85.337	69.1558	87.2135	58.4294	649.439	793.889	757.205	745.522	662.545	174.353	155.299	157.862	179.151	129.228	1.51883	4.86e-36	1.5e-34	-0.133405	0.309844	0.433254	3.08087	3.05124e-167	2.73993e-166	0.876715	2.75671e-12	3.97005e-12		+
nanA	MG1655	3372683	3373576	-	270.36	249.79	255.71	232.15	232.79	84.41	66.21	64.72	82.53	80.36	1106.67	643.685	735.566	987.291	1170.36	635.648	652.925	756.306	573.161	541.247	139289	129229	136286	79951.2	136458	-1.76473	7.46e-36	2.28e-34	1.99621	1.69716e-31	6.15846e-30	1.4425	3.75654e-17	6.78784e-17	9.06225	0	0
yhiM	MG1655	3634841	3635893	+	82.7	78.92	77.24	85.82	48.7	249.97	250.47	301.49	285.09	321.44	43.5557	30.8839	38.6195	37.2562	33.6411	27537.2	33218.6	30405.1	33460.6	29875.2	1230.16	1098.31	1240.47	633.277	1019.17	1.91898	8.68e-36	2.63e-34	-0.923433	2.25798e-06	1.42597e-05	8.7843	0	0	3.90841	2.9963e-122	1.23163e-121		+
dosC	MG1655	1565758	1567140	-	37.37	53.64	58.45	43.36	28.25	321.39	328.64	384.24	270.09	338.21	34.6668	27.6329	36.8232	29.6357	23.0176	2230.41	2422.72	2215.86	2548.23	1980.29	4447.4	3926.49	4387.84	3174.72	4149.95	2.90211	1.81e-35	5.42e-34	-0.420215	0.025377	0.0577442	5.7846	0	0	6.60423	0	0		+
fliL	MG1655	2019618	2020082	+	100.19	107.27	99.15	112.01	124.67	6.49	12.76	9.01	3.75	5.3	546.669	555.097	593.662	508.886	488.682	3.76123	12.3924	9.89222	13.5764	18.3785	11.0701	17.2555	8.96942	16.6652	21.316	-3.67606	1.8e-35	5.42e-34	2.4096	1.18899e-105	4.3864e-103	-3.06489	1.10679e-52	3.37681e-52	-2.8006	1.53632e-37	3.07751e-37
yciE	MG1655	1314718	1315224	-	19.08	16.86	10.44	19.87	17.53	136.35	150.76	160.58	135.04	131.58	19.5556	13.8165	13.4719	22.8618	19.4765	22117.3	26076	24334	30353.9	22685.5	1353.32	1149.22	1203.7	658.275	980.534	3.0902	2.25e-35	6.7e-34	0.161293	0.545694	0.657178	10.6322	0	0	6.08702	4.95744e-167	2.80289e-166		+
psuT	MG1655	2256085	2257335	-	60.43	47.51	59.49	46.97	65.26	249.97	196.22	220.38	258.83	218.12	87.1115	56.8914	70.9521	88.0602	116.859	1533.33	1381.75	1333.65	1076.08	1179.9	874.535	908.501	803.66	1199.89	860.632	2.01107	8.1e-35	2.39e-33	0.654699	0.000229478	0.000974951	4.63761	9.99483e-177	9.59807e-176	4.14334	4.48179e-139	2.07758e-138
katE	MG1655	1813867	1816128	+	77.93	81.99	84.54	96.65	82.79	233.74	215.37	218.75	251.33	251.67	217.779	187.741	171.542	174.427	191.223	20451.1	20735.6	20937.3	20536.4	16718.9	467.71	460.721	492.421	416.629	548.886	1.45378	1.55e-34	4.54e-33	1.2494	9.54374e-28	2.93404e-26	7.97092	0	0	2.60424	6.02475e-123	2.47877e-122
yihQ	MG1655	4067240	4069276	-	37.37	32.18	33.4	67.75	22.4	249.97	241.69	258.07	210.07	249.03	22.2223	24.382	28.7401	27.9422	31.8706	1361.57	1539.76	1535.99	1443.23	1215.74	715.403	764.418	727.42	791.596	901.932	2.6507	2.14e-34	6.23e-33	-0.442843	0.0332077	0.0724547	5.29398	1.59089e-218	2.10235e-217	4.42924	2.65775e-150	1.32947e-149
yaiS	MG1655	384059	384616	-	11.13	16.86	10.44	14.45	15.58	97.39	126.03	99.13	105.03	115.68	4.44446	6.50187	8.98127	5.92713	7.08235	2899.91	4615.4	4191.61	5254.66	4167.33	433.116	424.485	453.853	137.488	326.401	2.99794	2.7e-34	7.81e-33	-0.977066	0.00957529	0.0254288	8.35987	9.74546e-192	1.0679e-190	4.80766	2.69399e-63	6.99489e-63
ydjJ	MG1655	1857790	1858833	-	13.52	15.32	29.22	17.16	25.32	146.09	123.64	126.99	187.56	121.86	37.3335	25.1947	25.1476	32.1758	44.2647	762.276	649.053	651.988	690.626	521.031	691.879	769.595	811.732	666.607	963.215	2.79819	5.82e-34	1.67e-32	0.792693	0.000398971	0.00158408	5.15257	1.12194e-154	9.04701e-154	5.41226	4.72666e-169	2.70698e-168		+
emrY	MG1655	2480638	2482176	-	25.45	22.99	32.36	18.07	27.27	146.09	147.57	182.7	123.79	164.25	32.889	26.0075	26.0457	26.2487	31.8706	566.692	884.509	766.198	992.849	855.52	301.659	317.501	322.899	124.989	261.121	2.63275	6.01e-34	1.72e-32	0.272622	0.279921	0.399741	5.11487	6.56481e-117	3.81898e-116	3.53207	1.44641e-54	3.45003e-54	+	+
glxR	MG1655	536586	537464	+	18.29	17.62	16.7	35.23	20.45	100.64	139.59	167.95	135.04	146.59	15.1112	31.6966	18.8607	8.46733	12.3941	1570.94	1368.59	1334.55	1297.43	1410.55	781.823	724.73	784.824	1083.24	767.375	2.70287	8.74e-34	2.48e-32	-0.181883	0.470932	0.593965	6.10912	8.58265e-200	9.89464e-199	5.34603	2.3073e-151	1.16205e-150		+
malP	MG1655	3550080	3552473	-	412.69	420.65	488.47	443.53	446.1	821.33	792.87	793.88	821.51	781.51	1420.45	880.191	856.814	1830.64	3911.23	6081.91	5469.7	5548.64	5037.44	4431.06	48558.8	48612.2	53856	85813.2	66789.6	0.855674	1.06e-33	3e-32	2.10309	1.25218e-12	1.60678e-11	3.68271	1.50286e-35	3.61585e-35	7.19719	9.89656e-131	4.31221e-130
ais	MG1655	2365018	2365620	-	18.29	9.96	11.48	16.26	15.58	152.58	135.6	126.17	105.03	124.51	24.889	21.1311	17.0644	18.6281	14.1647	1149.68	1346.9	1205.05	1335.8	1354.5	203.412	125.102	159.656	83.3259	122.567	3.17064	1.16e-33	3.25e-32	0.548461	0.033392	0.0727493	6.57482	2.23915e-206	2.7084e-205	3.41495	1.43314e-52	3.3498e-52
flgB	MG1655	1131018	1131434	+	99.4	95.78	81.41	113.82	106.17	0	5.58	4.1	11.25	5.3	480.002	467.322	411.342	395.424	462.123	1.25374	4.64716	2.69788	1.77084	2.75678	0	0	7.17553	0	0	-4.3052	1.55e-33	4.31e-32	2.25008	7.09164e-77	1.20749e-74	-5.12102	1.78111e-41	4.67397e-41	-5.54174	4.3505e-26	7.56171e-26
ynaI	MG1655	1394891	1395922	-	652.83	648.98	602.23	554.64	461.68	1707.59	1454.93	1472.23	1616.76	1711.39	522.669	511.209	572.107	501.266	405.464	3739.92	3850.17	3419.11	3809.07	3792.41	53.9666	68.1592	69.0645	70.827	43.9642	1.44369	2.74e-33	7.57e-32	-0.117211	0.27654	0.396179	2.76534	3.29261e-155	2.65992e-154	-3.16725	3.37733e-111	1.2779e-110		+
alaA	MG1655	2407561	2408778	+	2625.63	2464.15	2480.95	2467.86	2614.26	4051.47	4134.27	3966.92	4651.48	4336.75	3222.23	2842.94	2740.19	2938.16	2661.19	1290.1	1451.46	1401.1	1265.56	1523.58	1614.85	1532.29	1469.19	1337.38	1617.35	0.737795	3.15e-33	8.66e-32	0.283436	2.31711e-05	0.000122409	-0.773028	4.35469e-30	9.66325e-30	-0.63783	2.60363e-20	4.22053e-20
ybhD	MG1655	799622	800575	-	25.45	27.58	30.27	35.23	33.12	172.06	153.95	164.67	153.8	177.5	24.889	20.3183	18.8607	16.0879	17.7059	574.214	616.523	618.714	630.418	569.734	696.03	603.942	709.481	541.618	635.482	2.44663	5.22e-33	1.43e-31	-0.514083	0.00840786	0.0227377	4.41833	6.85061e-234	9.87871e-233	4.51493	3.26901e-239	2.7938e-238		+
yceJ	MG1655	1118480	1119046	-	31.81	19.16	16.7	28	22.4	142.84	143.58	167.95	131.29	131.58	24.0001	30.0711	26.0457	26.2487	14.1647	341.018	437.607	428.064	398.438	396.976	121.771	119.926	128.263	62.4944	106.58	2.60426	5.26e-33	1.43e-31	0.168668	0.429219	0.55285	4.1694	3.76734e-127	2.42766e-126	2.345	1.82873e-36	3.62065e-36		+
fliG	MG1655	2014880	2015875	+	148.7	115.7	99.15	128.27	140.26	6.49	4.79	14.75	22.51	11.48	488.002	530.715	461.638	554.61	522.323	45.1348	54.9914	37.7703	36.007	58.8112	70.5716	47.4526	59.1982	79.1596	63.9479	-3.53033	9.41e-33	2.54e-31	2.10802	4.65229e-57	4.2032e-55	-1.35946	3.42784e-18	6.30193e-18	-0.952741	3.54404e-09	4.82011e-09
yqeC	MG1655	3014287	3015057	-	13.52	11.49	12.52	13.55	10.71	84.41	71.79	101.59	116.29	104.2	73.7781	39.8239	42.212	82.1331	116.859	565.438	718.76	691.556	597.953	593.626	190.959	196.713	178.491	149.987	191.844	2.93191	1.61e-32	4.31e-31	2.57496	1.46092e-22	3.44016e-21	5.77349	1.74178e-115	1.00402e-114	3.98426	1.54998e-53	3.66156e-53
lrhA	MG1655	2405703	2406641	-	675.1	703.39	664.86	702.78	676.94	2123.12	1960.65	2079.31	1939.37	2191.77	1195.56	853.37	929.562	1104.14	1115.47	1234.94	1187.35	1226.64	1218.93	1213.9	1785.05	1572.84	1578.62	1537.36	1207.02	1.58891	2.57e-32	6.85e-31	0.696223	1.20979e-12	1.5569e-11	0.924314	2.38011e-21	4.64173e-21	1.26149	8.57074e-38	1.72076e-37
ykgB	MG1655	317726	318319	-	33.4	35.25	34.44	37.94	29.22	181.8	187.45	221.2	150.05	142.17	21.3334	19.5056	15.2682	16.0879	8.85293	1384.13	1880.55	1760.82	2338.69	1849.8	1587.17	1590.96	1694.32	783.263	1739.92	2.3861	2.65e-32	7.01e-31	-0.924381	0.000437696	0.0017178	5.85301	7.52019e-168	6.79426e-167	5.54163	9.15035e-150	4.55153e-149	+
treF	MG1655	3669592	3671241	+	218.67	245.96	232.75	245.7	209.41	529.16	465.04	505.49	502.66	493.63	212.445	231.629	272.133	235.392	279.753	1914.47	1758.17	1701.46	1778.51	1773.53	1025.36	1032.74	920.262	1212.39	968.544	1.10533	2.84e-32	7.48e-31	0.177483	0.0493788	0.0997719	3.04696	3.57628e-305	7.72302e-304	2.24008	6.42544e-156	3.32695e-155
rcsA	MG1655	2023968	2024591	+	15.9	17.62	26.09	37.94	22.4	214.26	182.66	232.67	202.56	239.31	52.4447	47.9513	60.1745	45.7236	49.5764	5788.53	7526.84	6854.41	8111.02	6998.54	330.718	301.108	307.651	158.319	161.202	3.17156	3.2e-32	8.38e-31	1.20412	8.2032e-07	5.56134e-06	8.3105	1.35815e-293	2.70835e-292	3.52645	6.16794e-52	1.43411e-51	+	+
flgC	MG1655	1131438	1131842	+	108.14	96.54	83.5	101.17	114.93	3.25	7.98	2.46	11.25	10.6	480.891	439.689	433.796	409.819	508.158	0	0	1.79859	1.18056	2.75678	16.6051	18.981	13.4541	20.8315	19.9837	-3.85959	3.43e-32	8.94e-31	2.25947	4.97668e-86	1.29598e-83	-6.33697	5.02264e-30	1.11399e-29	-2.44629	4.30112e-32	8.08881e-32
ecpR	MG1655	310746	311336	-	11.93	13.03	11.48	15.36	11.69	123.36	164.32	160.58	90.03	103.32	12.4445	14.6292	6.28689	8.46733	3.54117	1221.15	1220.65	1258.11	1817.47	1292.01	84.4092	69.0219	87.9003	58.3281	62.6156	3.36319	5.25e-32	1.36e-30	-0.299222	0.321992	0.445595	6.83817	4.83688e-206	5.83457e-205	2.63865	4.11868e-28	7.38793e-28
ydiY	MG1655	1805325	1806083	-	1671.44	1671.88	1700.24	1823.8	1832.12	4126.13	4028.18	3982.48	3094.73	4131.87	2102.23	2275.65	2344.11	1999.98	1427.09	341.018	467.039	423.567	466.911	557.788	4.15127	10.3533	5.38165	12.4989	7.99348	1.15715	6.41e-32	1.65e-30	0.319957	0.0183182	0.0440731	-1.8485	5.11013e-41	1.33231e-40	-7.7563	4.18964e-149	2.07699e-148
yehP	MG1655	2207967	2209103	+	14.31	19.16	20.87	16.26	19.48	116.87	94.92	104.87	97.53	86.54	20.4445	37.3857	20.6569	22.8618	21.247	293.376	353.184	374.106	340.591	388.706	48.4315	47.4526	49.3318	37.4967	43.9642	2.46182	2e-31	5.11e-30	0.576793	0.00870692	0.0234177	4.38717	2.94126e-128	1.91204e-127	1.47624	2.05044e-12	2.95678e-12
ubiB	MG1655	4020226	4021866	+	3360.37	3440.31	3414.04	3574.43	3343.8	2405.56	2227.07	2245.63	2412.02	2417.84	3311.12	3150.16	3199.13	3256.53	3702.3	813.679	818.674	820.155	785.661	806.817	1645.29	1653.94	1688.04	2220.64	1671.97	-0.555264	2.99e-31	7.6e-30	0.0500709	0.444356	0.567374	-1.98745	1.88744e-188	1.99897e-187	-0.870733	3.08006e-38	6.22054e-38
casE	MG1655	2879788	2880387	-	46.91	40.61	37.57	40.65	31.17	162.32	190.64	174.51	213.82	218.12	40.0002	34.9475	33.2307	34.716	28.3294	1955.84	2324.35	2295.9	2386.5	2248.61	1023.98	932.659	1085.3	741.6	1024.5	2.27983	4.69e-31	1.19e-29	-0.0946127	0.582671	0.690625	5.91665	0	0	4.70881	3.39326e-260	3.24449e-259	+
ybcL	MG1655	570893	571444	+	21.47	15.32	24.01	21.68	17.53	107.13	115.66	136	90.03	127.16	13.3334	17.8801	21.5551	16.9347	23.0176	3421.46	4295.52	4138.55	5212.16	4022.14	8104.67	6620.07	7119.03	3820.49	5700.69	2.57116	1.15e-30	2.89e-29	-0.0348295	0.896197	0.928714	7.82359	1.3745e-274	2.50408e-273	8.3974	0	0	+	+
casA	MG1655	2882630	2884138	-	21.47	16.86	16.7	27.1	13.64	175.3	166.71	172.05	131.29	184.56	25.7779	16.2547	19.7588	15.2412	17.7059	3368.81	4727.71	4536.03	5431.75	4372.25	1499.99	1342.48	1580.41	762.432	1498.78	3.12138	1.17e-30	2.92e-29	0.0779465	0.773862	0.843607	7.96266	7.88405e-267	1.36873e-265	6.22195	2.30555e-162	1.26634e-161	+	+
ybjG	MG1655	882792	883388	-	1222.96	1225.95	1281.7	1317.94	1236.03	2214.02	2056.37	2175.17	2111.92	2247.41	1025.78	1073.62	1235.82	964.429	672.823	2011	1833.3	1957.76	2014.62	2464.56	362.545	392.562	348.013	249.978	330.397	0.782132	1.74e-30	4.33e-29	-0.237826	0.061719	0.119833	0.805919	1.75698e-10	2.77691e-10	-1.78037	7.02882e-41	1.46225e-40
rbsA	MG1655	3933778	3935283	+	3385.02	3545.28	3640.53	3088.44	3015.55	1964.05	1961.45	1737.68	1883.1	1983.37	25708.5	20794.6	21593.7	27709.3	29142.1	1443.06	1377.88	1450.56	1306.88	1222.17	1249.53	1076.74	903.22	1004.08	718.081	-0.808233	1.95e-30	4.81e-29	3.00062	2.44006e-127	2.16043e-124	-1.19915	1.7929e-21	3.50892e-21	-1.65723	1.61725e-38	3.28269e-38
yaiP	MG1655	382739	383935	-	44.53	30.65	42.79	38.84	26.3	139.59	173.89	190.07	142.55	188.98	19.5556	33.3221	25.1476	27.0955	3.54117	5429.96	5255.16	4968.59	5254.07	5471.28	464.943	490.056	459.234	462.459	448.967	2.22169	2.59e-30	6.36e-29	-0.524883	0.00267117	0.00844661	7.26573	0	0	3.76502	1.18745e-207	8.68897e-207
ybjL	MG1655	888134	889819	-	1684.95	1669.58	1763.91	1677.46	1639.27	4476.74	3999.47	4102.1	4812.78	4591.07	1217.78	1295.5	1304.98	1171.88	1064.12	2071.18	1848.02	1851.64	1721.25	2114.45	294.74	304.559	266.392	358.301	269.114	1.38068	2.68e-30	6.55e-29	-0.37915	2.28243e-07	1.7155e-06	0.281612	9.52374e-05	0.000125369	-2.43593	4.12352e-185	2.61906e-184
yadM	MG1655	152243	152812	-	13.52	16.09	11.48	17.16	7.79	90.9	131.61	152.38	112.54	107.73	13.3334	10.5655	7.18502	11.8543	5.31176	863.829	1165.66	1089.94	1368.27	957.521	174.353	184.634	195.533	91.6585	166.531	3.18212	3.51e-30	8.55e-29	-0.312186	0.306201	0.429515	6.44478	1.21227e-171	1.12274e-170	3.74569	1.04876e-55	2.52742e-55	+	+
mntP	MG1655	1905688	1906254	+	384.06	429.08	424.8	383.01	374.02	743.42	766.55	804.53	690.22	796.53	389.335	373.045	441.879	430.987	216.012	414.989	464.716	523.389	552.501	698.384	33.2102	22.4321	26.0113	41.6629	25.3127	0.942676	4.96e-30	1.2e-28	-0.00449839	0.978806	0.987016	0.508275	0.00247619	0.00305521	-3.74934	1.06473e-65	2.82418e-65
yagK	MG1655	292322	292948	-	76.34	59	57.41	66.85	55.52	379.82	453.07	504.67	337.61	394.73	44.4446	57.7041	49.397	44.8768	61.9705	3350	3696.81	3471.27	4327.93	3152.83	221.401	253.656	290.609	208.315	298.423	2.7214	5.06e-30	1.22e-28	-0.217642	0.177304	0.278936	5.92582	0	0	2.12648	4.03454e-50	9.25435e-50	+	+
ybeF	MG1655	660425	661378	-	127.23	114.17	133.6	95.75	101.3	435.01	418.77	459.61	412.63	452.13	82.667	69.0824	81.7296	81.2864	46.0352	1349.03	2119.88	1793.19	2237.16	1799.26	8710.75	6841.8	7573.78	2008.15	5901.86	1.93199	1.73e-29	4.14e-28	-0.55809	0.0436538	0.0901377	4.11773	5.64214e-54	1.76148e-53	5.85744	1.97873e-107	7.26353e-107		+
chbC	MG1655	1819856	1821214	-	115.3	147.11	107.5	121.04	123.7	311.65	282.37	308.87	315.1	283.46	169.778	160.109	184.116	157.492	180.6	441.318	363.253	381.3	420.869	407.084	729.24	805.831	772.267	795.762	746.059	1.27031	6.2e-29	1.47e-27	0.551478	1.81873e-08	1.6007e-07	1.79731	5.39739e-89	2.44068e-88	2.73271	3.69021e-205	2.66068e-204
yfcV	MG1655	2455083	2455646	-	3.18	7.66	8.35	9.94	4.87	100.64	109.28	118.79	123.79	112.15	3.55557	6.50187	3.59251	10.1608	7.08235	1402.94	1653.61	1509.01	1959.14	1918.72	254.611	236.4	252.041	170.818	243.801	4.06377	1.42e-28	3.36e-27	-0.0378125	0.9183	0.944105	8.06748	2.6695e-202	3.13471e-201	5.22793	3.03973e-83	9.37108e-83		+
yihO	MG1655	4064363	4065766	-	27.04	31.41	19.83	34.33	30.19	120.12	108.48	116.34	116.29	105.97	33.7779	22.7565	20.6569	22.8618	24.7882	354.809	401.979	370.509	401.98	362.057	1555.34	1529.7	1641.4	862.423	1302.94	1.96573	1.6e-28	3.77e-27	-0.107255	0.632457	0.729769	3.8164	7.2897e-93	3.4589e-92	5.68941	1.14823e-206	8.34686e-206		+
pagP	MG1655	656557	657117	+	46.12	51.34	52.19	45.17	53.57	181.8	190.64	197.44	108.78	204.87	60.4447	50.3895	72.7483	44.0301	30.1	2709.34	2792.17	2667.3	2954.94	2990.18	529.979	446.917	451.162	545.785	428.984	1.87773	5.17e-28	1.21e-26	0.198083	0.187876	0.291257	5.92692	0	0	3.3549	4.57267e-152	2.31616e-151		+
gspC	MG1655	3455578	3456393	+	23.85	27.58	22.96	28.91	29.22	152.58	125.23	127.81	123.79	143.06	17.7778	16.2547	24.2494	19.4749	10.6235	501.497	938.726	877.71	1249.03	1008.06	31.8264	24.1577	20.6297	4.16629	25.3127	2.33715	5.61e-28	1.31e-26	-0.450956	0.107231	0.186308	5.20607	4.20796e-107	2.25255e-106	-0.100687	0.722913	0.737235
fliA	MG1655	2001070	2001789	-	93.83	111.1	68.89	108.4	92.53	19.48	5.58	8.19	3.75	9.71	485.335	545.344	524.506	467.397	433.794	10.0299	13.1669	8.99293	7.08335	0.918926	6.91879	8.62774	12.5572	0	6.66124	-3.4811	6.03e-28	1.4e-26	2.46329	5.80069e-63	6.94044e-61	-3.47557	1.32366e-42	3.53643e-42	-3.40604	7.5283e-32	1.4116e-31
solA	MG1655	1119468	1120586	-	1592.72	1494.12	1512.37	1467.89	1489.27	2671.76	2536.56	2560.23	3027.21	2660.68	1679.12	1666.1	1605.85	1621.49	1296.07	2338.23	2527.28	2408.31	2439.03	2604.24	1587.17	1660.84	1624.36	1395.71	1649.32	0.827239	1.37e-27	3.15e-26	0.158563	0.0162226	0.0396562	0.800186	8.56375e-35	2.03717e-34	0.172107	0.0102485	0.0117905		+
bcsQ	MG1655	3695233	3695985	-	218.67	240.59	219.18	214.99	258.11	568.11	678.81	664.43	637.7	634.93	147.556	187.741	167.95	117.696	63.7411	169.255	269.535	218.528	247.917	298.651	441.419	408.955	382.994	266.643	402.339	1.47262	1.38e-27	3.16e-26	-0.636082	0.00156343	0.0052754	0.162513	0.409933	0.433016	0.831996	2.62066e-05	3.25981e-05
ydeO	MG1655	1582926	1583687	-	5.57	8.43	7.31	6.32	1.95	77.91	73.38	78.65	75.02	76.83	3.55557	5.68914	13.4719	4.23366	1.77059	1690.05	2687.61	2349.85	2904.76	2355.21	179.889	162.202	173.11	58.3281	113.241	3.67319	1.78e-27	4.05e-26	0.115344	0.788736	0.854123	8.74276	2.17821e-142	1.59916e-141	4.65662	3.16149e-40	6.52187e-40	+	+
csgG	MG1655	1100851	1101684	-	50.89	45.21	48.01	46.07	44.8	152.58	167.51	176.96	187.56	186.33	22.2223	28.4457	28.7401	17.7814	38.9529	1682.52	1770.57	1948.77	2027.61	2006.01	1123.61	920.58	921.159	720.769	927.244	1.89329	2.37e-27	5.38e-26	-0.753488	4.16395e-05	0.000206657	5.42218	0	0	4.40053	1.87197e-223	1.49319e-222		+
yggP	MG1655	3076179	3077456	-	50.1	51.34	41.75	61.43	49.67	155.83	167.51	184.34	146.3	157.19	24.889	39.0112	39.5176	26.2487	15.9353	1421.74	1516.52	1429.88	1392.47	1246.98	1246.77	1280.36	1330.16	1274.89	1464.14	1.69113	3.15e-27	7.1e-26	-0.648215	6.59768e-05	0.000314064	4.87447	0	0	4.78893	0	0		+
ydjE	MG1655	1852621	1853979	-	61.23	62.06	51.14	78.59	61.36	227.25	261.63	232.67	221.32	238.43	104.889	97.528	80.8315	83.8266	99.1528	1050.64	1135.46	1137.61	1084.34	1038.39	2579.32	2450.28	2463.9	1783.17	2399.38	1.91641	3.4e-27	7.64e-26	0.654037	1.76258e-06	1.13086e-05	4.20686	4.23799e-265	7.24385e-264	5.31412	0	0		+
mglC	MG1655	2236743	2237753	-	66.79	55.17	67.84	61.43	66.23	275.94	274.4	245.78	333.86	264.92	925.337	375.483	368.232	999.992	2411.54	1076.97	1028.57	995.518	840.557	780.168	444.186	494.37	438.604	708.27	472.948	2.1253	3.49e-27	7.8e-26	4.09378	3.77671e-31	1.35931e-29	3.99046	1.09132e-29	2.40962e-29	3.10209	1.9238e-18	3.05914e-18		+
hlyE	MG1655	1229483	1230394	-	8.75	14.56	12.52	18.07	6.82	77.91	93.33	115.52	71.27	105.97	8.00003	6.50187	12.5738	7.6206	5.31176	3539.32	6069.96	5923.64	7396.79	4497.22	524.444	493.507	612.611	216.647	423.655	2.97309	4.27e-27	9.48e-26	-0.475	0.20345	0.311221	8.91268	1.12641e-194	1.25925e-193	5.33153	8.30996e-70	2.29496e-69		+
recE	MG1655	1414786	1417386	-	62.82	69.73	82.45	56.01	84.74	334.38	260.83	244.14	217.57	202.22	56.8891	46.3258	56.582	50.804	70.8235	5441.25	6035.11	6338.22	6310.08	4647.01	267.065	252.793	331.868	245.811	382.355	1.81523	1.22e-26	2.7e-25	-0.263836	0.124662	0.210333	6.43906	0	0	2.17131	3.00994e-44	6.48103e-44
pflB	MG1655	951272	953554	-	28894.7	28091.8	27690.2	27782.4	27549.1	57434.7	45926.1	47034.4	59418.9	53504.2	36622.4	30302.8	33729.2	40900.6	48600.8	95165.4	91586.2	91228.8	95731.4	84247.1	45149.2	40171.6	43977.1	48399.8	44820.8	0.910916	1.8e-26	3.97e-25	0.536786	2.76676e-08	2.36914e-07	1.805	6.12879e-78	2.49835e-77	0.763531	2.78143e-15	4.18396e-15
lysP	MG1655	2247063	2248532	-	6095.73	5939.71	5591.27	5615.02	5596.7	17056.4	14431.3	15951.2	21029.2	17530.7	4166.24	4096.18	4443.04	4225.2	4153.8	2683.01	2096.64	2134.92	2118.51	2606.07	127.306	142.358	132.747	191.65	133.225	1.57589	2.2e-26	4.81e-25	-0.356764	4.65483e-06	2.75494e-05	-1.21565	2.04218e-54	6.40733e-54	-5.27354	0	0
bglH	MG1655	3900604	3902220	-	24.65	30.65	24.01	26.2	19.48	275.94	301.52	293.3	255.08	296.71	32.0001	21.1311	35.9251	33.0226	30.1	641.916	759.81	659.182	701.842	597.302	253.228	177.732	208.09	104.157	206.498	3.50785	3.02e-26	6.57e-25	0.365712	0.0897011	0.161688	4.83444	9.82027e-154	7.80508e-153	3.05486	5.28307e-58	1.29934e-57		+
ybeQ	MG1655	675570	676547	-	24.65	36.78	33.4	37.94	43.83	146.09	150.76	158.94	90.03	135.11	24.0001	33.3221	28.7401	16.0879	14.1647	658.215	673.063	623.21	753.786	656.113	65.0366	57.8059	56.5073	33.3304	53.2899	1.99152	3.85e-26	8.36e-25	-0.443641	0.0229482	0.0531895	4.35692	4.83844e-191	5.26285e-190	0.766408	1.49335e-05	1.87388e-05		+
tdcB	MG1655	3265039	3266028	-	12.72	19.16	24.01	9.94	22.4	113.62	74.18	103.23	120.04	88.31	81.7781	35.7603	33.2307	89.7537	187.682	3559.38	3610.84	3640.34	3173.93	2817.43	4941.4	4951.46	5195.09	5845.31	5687.36	2.46902	7.36e-26	1.59e-24	2.35344	7.22708e-12	8.78963e-11	7.67689	1.65129e-115	9.53096e-115	8.34067	5.84992e-136	2.6671e-135		+
fepE	MG1655	618254	619387	+	19.08	16.09	11.48	21.68	11.69	133.1	80.56	113.88	71.27	91.84	9.77782	8.12734	23.3513	16.9347	3.54117	877.62	924.784	981.129	1081.39	1209.31	431.732	340.796	365.055	237.479	290.43	2.59585	8.75e-26	1.88e-24	-0.213916	0.457362	0.580321	6.06723	6.93757e-156	5.63534e-155	4.47555	3.81007e-83	1.17378e-82		+
sieB	MG1655	1418671	1419159	+	23.85	20.69	17.74	28	21.43	123.36	130.82	145.83	168.8	172.2	16.0001	13.8165	8.98127	22.8618	8.85293	338.511	306.712	327.343	369.515	300.489	2663.73	2073.25	2402.91	1320.72	1368.22	2.72607	1e-25	2.14e-24	-0.525443	0.0639478	0.123032	3.96994	4.73116e-66	1.70283e-65	6.55396	3.40429e-179	2.09317e-178	+	+
casB	MG1655	2882155	2882637	-	18.29	16.09	12.52	21.68	20.45	100.64	134.01	144.19	116.29	138.64	16.0001	17.8801	17.0644	14.3945	17.7059	1989.69	2836.31	2793.2	3068.86	2698.88	1055.81	947.326	1054.8	558.284	1005.85	2.85047	1.39e-25	2.95e-24	-0.0164164	0.950528	0.968849	7.32474	1.53561e-258	2.54612e-257	5.80098	8.40865e-161	4.55632e-160	+	+
rmuC	MG1655	4017333	4018760	+	930.34	934.02	984.24	909.64	1036.35	460.98	536.03	551.37	465.15	558.98	2939.57	2433.32	2433.03	2947.48	2533.71	275.823	309.81	320.148	288.056	333.57	120.387	151.848	146.201	104.157	162.534	-0.871383	1.43e-25	3.02e-24	1.56699	7.4612e-81	1.5014e-78	-1.55338	2.83928e-69	1.05272e-68	-2.66076	1.64542e-146	8.04004e-146
ybhI	MG1655	801887	803320	+	7.95	7.66	10.44	20.78	10.71	84.41	78.97	90.12	71.27	82.13	19.5556	13.0037	16.1663	5.92713	8.85293	215.644	193.632	201.442	179.445	185.623	5872.67	5839.26	5918.92	8528.41	5490.19	2.84928	2.85e-25	6e-24	0.288681	0.322378	0.44599	4.19452	1.45966e-70	5.47158e-70	9.21517	0	0		+
torZ	MG1655	1954578	1957007	-	157.44	161.67	136.73	158.08	169.48	301.91	304.71	337.54	337.61	328.5	128.001	111.345	111.368	129.55	125.712	2541.34	2472.29	2392.12	2327.47	1957.31	404.057	421.034	363.261	483.29	435.645	1.03828	7.27e-25	1.52e-23	-0.281682	0.0113155	0.0293632	3.99207	0	0	1.49949	1.10916e-48	2.51164e-48
frc	MG1655	2492004	2493254	-	12.72	29.12	28.18	21.68	21.43	139.59	100.51	125.35	97.53	108.62	28.4446	26.8202	24.2494	13.5477	37.1823	3579.44	4387.69	4381.36	4473.72	3815.38	9492.58	8598.41	9608.04	7399.34	8835.47	2.33693	8.88e-25	1.85e-23	0.247304	0.245362	0.360625	7.61516	0	0	8.70584	0	0	+	+
nanM	MG1655	4537659	4538765	-	97.01	78.15	100.2	68.65	80.84	675.24	598.24	761.1	476.4	521.01	68.4447	88.588	61.9708	81.2864	46.0352	3080.45	4346.64	4563.01	5357.37	3522.24	1473.7	1324.36	1388.47	804.095	1418.84	2.83772	1.24e-24	2.57e-23	-0.176894	0.385209	0.511341	5.71415	1.84098e-201	2.14474e-200	4.01679	2.64037e-99	9.1606e-99		+
chbG	MG1655	1816386	1817135	-	148.7	161.67	124.2	137.3	136.36	305.16	345.39	379.32	390.12	381.49	145.778	123.536	155.376	149.025	131.023	1137.15	1084.34	1259.91	1149.86	1145.9	2474.16	2554.67	2548.21	3870.49	2789.73	1.34773	1.26e-24	2.61e-23	0.0874336	0.510842	0.627322	3.11854	1.09762e-142	8.07173e-142	4.41268	6.5298e-285	7.01637e-284
betI	MG1655	328747	329334	-	935.91	981.52	996.76	879.83	930.19	522.66	507.31	441.59	453.89	543.09	887.115	932.205	837.953	795.929	729.482	455.109	421.342	404.682	308.126	345.516	51.199	54.3548	50.2287	83.3259	41.2997	-0.933034	1.35e-24	2.78e-23	-0.0773806	0.455414	0.578845	-1.19856	8.9743e-30	1.98448e-29	-4.0765	2.77082e-175	1.66212e-174
fliI	MG1655	2016554	2017927	+	104.96	93.48	96.02	93.04	116.88	9.74	9.57	4.92	30.01	16.78	418.668	465.696	483.193	477.557	396.611	46.3885	44.9225	46.7632	38.9584	56.0545	37.3615	49.1781	26.9083	74.9933	51.9577	-3.07052	1.53e-24	3.13e-23	2.25188	8.66853e-67	1.27919e-64	-1.03005	2.42505e-11	3.90389e-11	-1.10658	7.00547e-11	9.85485e-11
yhfK	MG1655	3486791	3488893	+	1785.15	1877.23	1716.94	1911.42	1808.75	1068.05	1143.84	1083.08	1121.61	1246.89	2586.68	2301.66	2202.21	2411.5	2709	804.903	875.214	982.927	832.293	924.439	1436.34	1516.76	1486.23	1299.88	1657.32	-0.678186	4.78e-24	9.74e-23	0.517837	4.90633e-13	6.54227e-12	-0.946013	4.00019e-38	9.94321e-38	-0.195051	0.00796939	0.00920201
xylG	MG1655	3732201	3733742	+	38.96	48.27	38.62	37.94	42.86	194.78	158.73	183.52	198.81	168.67	32.0001	34.1348	33.2307	30.4824	19.4765	698.335	771.428	820.155	806.321	600.059	275.368	253.656	252.938	174.984	259.788	2.11196	5.38e-24	1.09e-22	-0.333083	0.0662245	0.126478	4.25249	9.61481e-197	1.0914e-195	2.6819	1.94616e-72	5.47025e-72		+
fimB	MG1655	4540957	4541559	+	627.39	602.25	603.28	657.61	499.67	1675.13	1662.32	1762.26	1770.56	1730.81	679.114	619.303	564.024	587.633	525.864	9727.79	11013	9750.14	11399.5	9158.93	5107.45	4414.82	5009.42	3812.16	4179.26	1.52385	7.57e-24	1.53e-22	0.0918848	0.367402	0.493773	4.18876	0	0	3.01067	1.73645e-202	1.23789e-201		+
ykgF	MG1655	322338	323765	+	180.5	196.15	171.17	131.88	164.61	454.49	415.58	483.37	457.65	392.97	424.891	254.386	273.031	381.877	568.358	2349.51	2341.39	2299.49	2140.35	2165.91	11820.1	11378.3	11827.1	13523.8	13700.8	1.3771	1.45e-23	2.92e-22	1.2545	7.83745e-14	1.13018e-12	3.83461	1.47579e-119	8.86478e-119	6.29666	0	0
hisJ	MG1655	2426006	2426788	-	722.8	744	708.69	745.24	658.44	1405.68	1200.48	1228.09	1455.46	1415.56	913.781	775.348	775.084	801.009	819.781	1391.65	1440.62	1306.67	1273.23	1240.55	5294.26	5483.79	6474.13	7028.54	6925.02	0.897189	1.54e-23	3.07e-22	0.285351	0.00112089	0.0039445	0.988792	1.72618e-30	3.85754e-30	3.21691	0	0
tdcA	MG1655	3266127	3267065	-	23.85	24.52	26.09	24.39	29.22	110.38	114.07	105.69	86.28	107.73	296.001	157.67	199.384	453.849	1462.5	816.187	711.015	642.095	724.863	629.464	701.565	608.256	629.653	583.281	462.29	2.05778	2.11e-23	4.2e-22	4.41807	5.02126e-27	1.52254e-25	4.87866	1.19761e-32	2.7542e-32	4.63968	1.4114e-29	2.57236e-29		+
qmcA	MG1655	514856	515773	-	257.63	288.1	287.03	261.06	279.54	529.16	551.98	603.8	600.19	490.1	345.779	316.153	273.031	279.422	263.817	600.543	620.395	600.728	636.321	609.248	215.866	201.889	180.285	112.49	169.195	1.01154	5.05e-23	1e-21	0.209936	0.0235312	0.0543244	1.25643	4.7492e-46	1.31734e-45	-0.482861	2.06331e-06	2.63997e-06
leuO	MG1655	84368	85312	+	34.19	33.71	28.18	32.52	48.7	207.77	173.09	185.16	112.54	198.69	61.3336	54.4532	60.1745	35.5628	46.0352	4888.34	5836.83	5608.89	6065.71	5796.58	30856.4	25729.7	26438.3	19948.2	19129.7	2.32225	6.82e-23	1.35e-21	0.643251	0.000984332	0.0035199	7.40989	0	0	9.52452	0	0		+
ykgD	MG1655	320227	321081	+	46.12	51.34	42.79	38.84	40.91	110.38	138	143.37	191.31	139.52	78.2225	65.8314	53.8876	70.2788	58.4294	101.553	139.415	131.297	145.799	136.92	6475.99	5878.08	6231.95	3995.48	6282.88	1.69211	6.95e-23	1.37e-21	0.66863	0.000160838	0.000708488	1.67202	1.23482e-23	2.50415e-23	7.12638	0	0
lysA	MG1655	2977637	2978899	-	143.13	119.53	131.51	143.63	126.62	318.14	282.37	281.01	251.33	340.86	85.3337	76.397	94.3034	73.6658	83.2176	620.603	671.514	736.521	666.425	742.492	67.8041	86.2774	78.0339	70.827	86.5961	1.15958	1.28e-22	2.51e-21	-0.594344	1.79176e-07	1.38674e-06	2.46763	5.55922e-157	4.55753e-156	-0.647479	1.19461e-07	1.57022e-07
yqiH	MG1655	3189881	3190630	+	23.06	21.45	16.7	16.26	14.61	90.9	91.73	112.24	82.53	120.1	25.7779	21.1311	12.5738	7.6206	14.1647	205.614	237.005	235.615	318.751	249.029	902.21	815.322	978.563	395.798	762.046	2.44881	1.49e-22	2.91e-21	-0.0844439	0.780635	0.84765	3.84353	5.71481e-49	1.66007e-48	5.47904	2.10317e-98	7.21204e-98	+	+
flgA	MG1655	1130204	1130863	-	130.41	124.13	99.15	123.75	146.1	12.99	25.53	30.31	18.76	42.39	498.669	452.693	516.423	501.266	502.847	48.896	34.8537	41.3675	38.9584	45.9463	26.2914	41.4132	27.8052	8.33259	37.3029	-2.09885	1.72e-22	3.33e-21	2.07845	1.81115e-77	3.34083e-75	-1.4988	4.75355e-26	9.97818e-26	-1.88376	1.00462e-28	1.81455e-28
mocA	MG1655	3015160	3015738	+	35.78	32.18	25.05	31.62	50.65	178.55	171.5	176.96	97.53	172.2	105.778	55.2659	87.1184	75.3592	100.923	626.872	1044.84	945.157	1256.7	880.331	590.865	451.231	469.101	116.656	438.309	2.20882	2.95e-22	5.69e-21	1.36455	7.82123e-06	4.4967e-05	4.85691	6.48064e-60	2.17842e-59	3.66827	1.88298e-34	3.65773e-34
yqiG	MG1655	3186061	3186089	+	86.67	92.71	49.06	86.72	81.82	597.33	559.96	535.8	356.36	621.68	55.1113	49.5768	68.2577	45.7236	51.347	700.842	1118.42	1118.72	1620.91	1267.2	4011.51	3568.43	3920.53	1341.55	3246.69	2.75117	3.46e-22	6.65e-21	-0.463286	0.0880782	0.159608	3.96767	1.2857e-53	3.98865e-53	5.43441	4.27241e-99	1.4765e-98		+
yqiG	MG1655	3187421	3189865	+	86.67	92.71	49.06	86.72	81.82	597.33	559.96	535.8	356.36	621.68	55.1113	49.5768	68.2577	45.7236	51.347	700.842	1118.42	1118.72	1620.91	1267.2	4011.51	3568.43	3920.53	1341.55	3246.69	2.75117	3.46e-22	6.65e-21	-0.463286	0.0880782	0.159608	3.96767	1.2857e-53	3.98865e-53	5.43441	4.27241e-99	1.4765e-98		+
yidL	MG1655	3860283	3861176	+	29.42	18.39	27.14	17.16	31.17	149.33	166.71	156.48	131.29	143.06	27.5557	30.0711	18.8607	22.8618	28.3294	233.196	348.537	356.12	442.709	315.192	970.014	815.322	808.144	308.306	652.801	2.61294	3.48e-22	6.67e-21	0.142758	0.627249	0.725969	3.88374	4.58875e-48	1.31061e-47	4.95862	2.63277e-77	7.7495e-77
yjhE	MG1655	4506861	4507109	+	34.19	39.08	21.92	37.04	19.48	120.12	122.04	123.71	150.05	134.23	22.2223	26.0075	24.2494	22.0151	7.08235	154.21	237.005	246.406	291.598	286.705	841.325	753.202	837.744	462.459	897.935	2.07168	4.12e-22	7.85e-21	-0.433444	0.110277	0.191	3.08827	4.02024e-39	1.01992e-38	4.73325	2.16901e-90	6.97327e-90
yihP	MG1655	4065809	4067194	-	34.99	42.91	39.66	40.65	41.88	97.39	137.2	127.81	153.8	125.4	19.5556	22.7565	28.7401	23.7085	19.4765	598.035	578.571	521.59	509.411	429.138	249.076	339.933	319.311	487.457	381.023	1.68536	4.24e-22	8.04e-21	-0.695038	0.00108643	0.0038385	3.81547	8.20777e-114	4.67041e-113	3.21854	2.68211e-78	7.96357e-78
yciF	MG1655	1315270	1315770	-	3.18	6.9	3.13	7.23	4.87	97.39	78.97	90.94	105.03	87.42	7.11114	10.5655	5.38876	11.0075	14.1647	24476.8	26760.6	26141.6	30336.8	24198.1	999.073	901.599	995.605	899.92	941.899	4.16039	6.25e-22	1.18e-20	0.942078	0.00692182	0.0191878	12.4246	0	0	7.62889	2.2928e-162	1.2609e-161		+
bluF	MG1655	1214264	1215475	-	44.53	60.53	58.45	60.52	60.39	301.91	279.98	296.58	187.56	279.05	131.556	141.416	124.84	133.784	72.594	388.66	546.815	553.965	661.703	593.626	936.804	1018.07	1068.26	566.616	1036.49	2.2528	6.85e-22	1.29e-20	1.20361	1.0652e-09	1.06208e-08	3.3714	2.26828e-70	8.48831e-70	4.13192	1.64476e-104	5.9006e-104	+	+
mcrA	MG1655	1210346	1211179	+	166.19	160.91	149.25	171.63	140.26	555.13	581.49	652.96	555.18	625.21	131.556	151.168	157.172	152.412	120.4	1494.46	2097.42	1865.13	2232.44	1713.8	428.965	345.972	380.303	208.315	202.502	1.91638	8.03e-22	1.5e-20	-0.0443027	0.805165	0.865436	3.67149	1.94972e-101	9.95549e-101	1.1073	4.14061e-10	5.75164e-10	+	+
alsB	MG1655	4311107	4312042	-	133.59	103.44	94.98	84.91	84.74	259.71	256.85	242.5	273.84	278.17	314.668	201.558	169.746	331.919	469.205	4888.34	4942.25	4880.46	4327.93	4342.84	402.673	337.345	357.88	316.638	377.026	1.37489	8.33e-22	1.55e-20	1.64785	1.16153e-15	1.9187e-14	5.63291	1.74135e-170	1.59937e-169	1.93104	1.01e-20	1.64687e-20		+
preA	MG1655	2235265	2236500	+	75.54	60.53	73.06	79.49	78.9	191.54	214.57	190.89	150.05	158.95	248.89	156.858	124.84	276.882	424.941	7289.26	7542.33	7835.54	6895.64	5402.36	1670.2	1584.05	1647.68	2091.48	1798.53	1.32757	9.04e-22	1.68e-20	1.83029	2.52204e-15	4.07484e-14	6.66909	9.45437e-189	1.00854e-187	4.6757	3.61478e-93	1.18626e-92
tamA	MG1655	4442382	4444115	+	2633.59	2621.22	2558.18	2462.44	2696.08	1977.04	1742.09	1775.36	1901.85	1804.11	2186.68	2141.55	2080.06	2139.69	2165.43	1227.41	1098.28	1032.39	1034.17	1107.31	3976.92	3769.46	3550.1	5470.35	3446.52	-0.506669	9.78e-22	1.81e-20	-0.180916	0.0645051	0.123782	-1.14415	3.62366e-31	8.1805e-31	0.728562	8.98926e-14	1.32431e-13
yphE	MG1655	2676850	2678361	-	32.6	32.18	43.84	48.78	40.91	146.09	113.27	129.45	131.29	108.62	28.4446	29.2584	31.4345	32.1758	38.9529	295.883	258.692	298.565	244.375	272.921	221.401	289.892	225.132	424.962	250.463	1.64316	1.18e-21	2.17e-20	-0.225545	0.268829	0.38753	2.89251	9.19828e-63	3.19379e-62	2.89419	9.01633e-61	2.27957e-60
yeeL	MG1655	2052276	2053328	-	22.26	10.73	11.48	17.16	11.69	123.36	116.46	107.32	86.28	104.2	13.3334	7.3146	8.08315	7.6206	12.3941	150.449	216.093	239.212	312.848	229.731	83.0255	72.473	78.9309	29.1641	58.6189	2.87103	1.42e-21	2.6e-20	-0.544207	0.103662	0.181174	4.05803	9.30114e-53	2.84366e-52	2.28764	2.77607e-16	4.25247e-16		+
yodB	MG1655	2042368	2042898	+	41.35	40.61	28.18	30.71	32.14	126.61	114.86	109.78	138.79	164.25	44.4446	17.0674	29.6382	23.7085	35.4117	524.065	570.051	488.316	614.48	581.68	103.782	113.886	100.457	45.8292	117.238	1.9021	1.62e-21	2.95e-20	-0.147293	0.499008	0.617587	4.08904	2.39337e-108	1.30647e-107	1.62882	2.78823e-16	4.26815e-16	+
yeiL	MG1655	2255355	2256014	+	10.34	5.36	5.22	10.84	11.69	64.93	64.61	101.59	63.77	72.41	30.2223	21.9438	14.37	20.3216	14.1647	196.838	273.408	253.601	295.73	253.624	246.309	192.399	259.216	83.3259	177.189	3.10679	2.58e-21	4.7e-20	1.34278	4.68285e-05	0.000229833	4.97251	1.33946e-61	4.61463e-61	4.59473	9.36527e-52	2.17182e-51		+
ygcU	MG1655	2897964	2899418	-	38.17	38.31	36.53	37.04	27.27	123.36	118.85	122.89	93.78	119.21	58.6669	58.5168	26.9438	40.6432	33.6411	2355.78	2608.6	2421.8	2463.23	2015.2	368.08	344.247	367.746	379.133	393.013	1.7206	2.59e-21	4.7e-20	0.420687	0.0159487	0.039138	6.15264	0	0	3.46894	1.58069e-115	6.18174e-115		+
yeeS	MG1655	2076308	2076754	+	15.9	16.09	11.48	18.07	25.32	110.38	154.75	125.35	146.3	105.09	8.00003	12.191	13.4719	11.8543	8.85293	31.3436	34.8537	48.5618	42.5001	45.9463	2.76752	1.72555	3.58777	4.16629	3.99674	2.88543	5.41e-21	9.77e-20	-0.553266	0.0610513	0.118645	1.3308	4.74833e-08	7.02569e-08	-2.42642	3.26406e-07	4.25626e-07	+
idnK	MG1655	4494623	4495186	+	32.6	33.71	28.18	37.04	31.17	152.58	137.2	153.2	123.79	159.84	69.3336	51.2022	38.6195	60.118	54.8882	610.573	875.989	795.874	874.203	832.547	291.973	223.459	237.69	83.3259	162.534	2.16507	7.53e-21	1.35e-19	0.845281	0.000383981	0.00153696	4.70916	1.62204e-99	8.08646e-99	2.74984	2.49284e-33	4.77947e-33
mcbR	MG1655	1520262	1520927	+	51.69	35.25	60.54	54.2	63.31	233.74	235.31	230.22	195.06	217.23	43.5557	34.9475	33.2307	22.0151	17.7059	2268.02	2383.22	2358.85	2624.97	2421.37	98.2468	77.6497	78.0339	87.4922	85.2638	2.08087	8.05e-21	1.44e-19	-0.644506	0.000207847	0.00089334	5.61933	0	0	0.781064	4.74788e-07	6.16389e-07	+	+
proW	MG1655	2806010	2807074	+	9699.42	9566.97	9513.61	8689.01	9817.11	30051.6	26018.1	24444.6	34604.8	30864.1	12766.3	13644.2	12082.5	13922.8	14694.1	17927.3	14149	14102.7	11662.1	14770.8	20201.5	21754.9	21926.6	40158.9	25203.5	1.62614	8.21e-21	1.46e-19	0.600032	9.11325e-05	0.000420119	0.713671	3.24233e-06	4.52944e-06	1.54494	7.04171e-24	1.19531e-23
leuA	MG1655	81958	83529	-	207.54	190.02	222.31	179.76	197.73	470.72	407.6	431.76	450.14	419.46	243.557	218.625	206.569	248.939	221.323	631.887	772.202	671.772	636.911	631.302	149.446	132.004	148.892	112.49	142.55	1.11888	8.63e-21	1.53e-19	0.29119	0.00248344	0.00790949	1.84377	1.38805e-94	6.68652e-94	-0.412682	0.000119474	0.000146108
htrE	MG1655	152829	155426	-	42.94	52.1	39.66	56.01	39.93	185.04	185.85	191.71	120.04	205.75	48.0002	21.1311	20.6569	28.7889	14.1647	1276.31	1713.25	1685.28	2166.32	1955.47	369.463	330.443	350.704	208.315	338.391	1.96603	1.08e-20	1.91e-19	-0.663739	0.00530862	0.0152408	5.34585	7.51846e-151	5.79864e-150	2.90176	7.44902e-44	1.59849e-43	+	+
setC	MG1655	3836953	3838137	+	28.63	32.95	39.66	50.59	37.01	113.62	119.65	151.57	127.54	139.52	37.3335	28.4457	35.027	21.1683	24.7882	1584.73	1896.04	1892.11	2382.37	2152.12	1012.91	867.088	988.43	516.621	786.026	1.81294	1.38e-20	2.44e-19	-0.247465	0.275913	0.395938	5.81759	1.46826e-196	1.6624e-195	4.57959	1.49568e-120	6.0691e-120		+
yehQ	MG1655	2209100	2211100	+	48.51	46.74	32.36	56.01	57.47	162.32	129.22	153.2	180.06	151.89	49.778	44.7003	40.4157	43.1834	23.0176	506.512	577.022	506.302	516.494	593.626	103.782	109.572	89.6942	74.9933	73.2736	1.65683	1.68e-20	2.96e-19	-0.120357	0.482227	0.60408	3.57657	9.54694e-140	6.80585e-139	1.03313	1.26734e-10	1.77435e-10
yicO	MG1655	3842455	3843789	-	23.85	25.29	31.31	31.62	17.53	97.39	96.52	113.88	82.53	98.9	36.4446	29.2584	19.7588	24.5553	38.9529	794.873	724.182	671.772	649.307	572.491	125.922	109.572	116.602	166.652	81.2671	1.94435	2.34e-20	4.08e-19	0.264689	0.226821	0.338697	4.81684	1.1351e-148	8.649e-148	2.25664	4.17499e-30	7.64985e-30		+
gatB	MG1655	2174282	2174566	-	217.08	207.64	255.71	245.7	183.12	477.22	498.54	474.36	483.9	609.32	1631.12	728.209	736.465	1546.98	2457.57	4641.36	4958.52	5188.02	5667.86	3359.59	117.619	93.1796	131.85	95.8248	73.2736	1.20551	4.76e-20	8.28e-19	2.77318	1.06421e-25	3.02005e-24	4.52082	1.19071e-65	4.2579e-65	-1.01288	0.000242879	0.000294501		+
uidC	MG1655	1691586	1692851	-	13.52	13.79	9.39	17.16	7.79	87.65	90.14	92.58	52.52	61.81	14.2223	13.8165	8.98127	13.5477	7.08235	842.515	824.096	858.825	950.349	861.033	678.041	605.668	629.653	658.275	592.85	2.65085	5.13e-20	8.89e-19	0.0383292	0.882137	0.918682	6.2086	3.42554e-248	5.41602e-247	5.74557	2.11541e-209	1.55563e-208
aroD	MG1655	1774686	1775444	+	313.3	288.86	275.55	298.09	311.69	688.23	667.64	663.61	731.48	734.71	345.779	338.097	283.808	328.532	428.482	3334.96	2785.97	2972.16	2649.17	2378.18	18506.4	18511.7	19259.1	26810.1	23171.8	1.22604	7.6e-20	1.31e-18	0.299793	0.0199851	0.047541	3.34108	9.4851e-159	7.95275e-158	6.25263	0	0
agaC	MG1655	3284685	3285488	+	7.95	15.32	7.31	11.74	4.87	58.43	55.04	68.82	60.02	66.23	8.88892	10.5655	5.38876	13.5477	1.77059	178.032	153.356	186.154	165.868	163.569	377.766	419.308	409.005	612.445	487.603	2.69067	7.94e-20	1.37e-18	-0.0525263	0.870071	0.910808	4.22389	1.28941e-67	4.71363e-67	5.64969	7.88853e-121	3.20684e-120
proB	MG1655	260388	261491	+	4761.45	4604.96	4633.12	4519.3	4723.98	8959.97	8195.16	7764.25	9167.91	8588.72	4424.02	4444.84	4319.1	4511.39	4630.08	5517.72	5015.06	5066.62	4578.79	4923.6	300.275	275.225	220.648	279.142	186.515	0.87561	8.2e-20	1.41e-18	0.0370401	0.595107	0.700675	0.205617	0.00310352	0.00381011	-4.12665	0	0		+
ydeI	MG1655	1624105	1624497	-	6.36	16.86	10.44	15.36	12.66	74.67	79.77	69.64	48.77	67.11	19.5556	15.4419	28.7401	16.0879	17.7059	17434.6	16621.3	17134.2	18123.9	17863	480.164	502.135	524.711	424.962	455.629	2.48857	1.49e-19	2.55e-18	0.755618	0.00114426	0.00401716	10.5552	0	0	5.386	1.08954e-183	6.87092e-183
wcaI	MG1655	2124523	2125746	-	8.75	9.19	10.44	10.84	10.71	71.42	49.45	49.16	75.02	57.4	25.7779	41.4494	35.027	37.2562	38.9529	3254.72	3501.63	3638.54	3024	3079.32	2706.63	2865.27	2819.09	3774.66	3477.17	2.53347	2.45e-19	4.17e-18	1.9354	2.90378e-15	4.64518e-14	8.47348	0	0	8.39261	0	0
ygbT	MG1655	2878855	2879772	-	98.6	121.06	108.55	106.59	126.62	272.69	228.93	284.29	247.58	239.31	83.5559	65.0187	85.3221	66.0452	46.0352	2027.3	2106.71	2111.54	2098.44	1864.5	888.372	935.247	908.602	908.252	1055.14	1.17673	2.54e-19	4.29e-18	-0.563502	2.22593e-06	1.40774e-05	4.28133	0	0	3.16276	9.04145e-240	7.74207e-239
ydeH	MG1655	1622960	1623850	-	50.89	68.96	53.23	58.72	60.39	240.23	216.96	280.19	146.3	188.98	96.0004	103.217	101.488	86.3668	92.0705	2800.86	3393.97	3360.66	3885.81	3312.73	186.807	147.534	138.129	108.324	134.557	1.89016	2.81e-19	4.73e-18	0.808877	1.65695e-08	1.47e-07	5.93376	0	0	1.41605	2.74877e-23	4.62693e-23
proA	MG1655	261503	262756	+	4483.14	4209.59	4451.51	4214.88	4369.44	7479.63	7001.06	6718.03	8729.02	7650.9	4204.46	3931.19	3815.25	4288.7	4472.5	5525.25	5040.62	5250.07	4420.01	4718.68	603.318	561.666	493.318	554.117	338.391	0.788459	3.18e-19	5.34e-18	0.0257685	0.805307	0.865436	0.294666	0.00476446	0.0057898	-3.00111	1.07203e-163	5.93977e-163		+
bcsC	MG1655	3685700	3689173	-	824.59	756.26	830.81	763.3	820.12	1509.56	1475.67	1342.79	1511.73	1477.37	540.447	617.678	640.365	579.165	582.523	1112.07	1021.6	848.033	842.918	876.655	1244	1337.3	1461.12	2187.3	1881.13	0.870511	3.28e-19	5.5e-18	-0.336804	0.0102969	0.0271014	0.328938	0.0113924	0.0135285	1.10777	1.72496e-17	2.69646e-17
djlC	MG1655	680212	681663	+	66.79	75.86	75.15	76.78	79.87	146.09	173.89	193.35	161.3	157.19	55.1113	62.5805	88.9146	74.5125	76.1352	2095	1951.03	1838.16	1816.88	1908.61	409.592	350.286	350.704	533.286	333.062	1.18151	4.19e-19	6.99e-18	0.021641	0.881559	0.918489	4.779	0	0	2.45932	1.64383e-79	4.93373e-79
bssS	MG1655	1120701	1120955	-	648.85	727.91	741.05	693.75	633.11	1369.97	1612.07	1720.47	1425.45	1498.57	798.225	845.243	1013.09	748.512	894.146	3431.49	2818.5	3035.11	3483.24	3117.92	6802.55	6155.89	6412.24	4282.95	5065.2	1.15083	4.85e-19	8.06e-18	0.414679	0.000431237	0.00169999	2.3011	2.4097e-87	1.07106e-86	3.15788	1.14904e-162	6.33476e-162		+
mppA	MG1655	1393227	1394840	+	1401.08	1518.64	1496.71	1364.91	1379.21	2353.62	2223.88	2248.9	2164.44	2436.38	3424.01	2700.71	2866.82	3557.97	3576.58	3278.54	3338.98	3306.7	3108.41	3226.35	819.185	848.107	842.228	766.598	812.671	0.675547	4.95e-19	8.2e-18	1.26517	8.72453e-63	1.01641e-60	1.27818	2.85413e-64	1.0084e-63	-0.706073	9.28463e-19	1.48279e-18		+
gfcC	MG1655	1047945	1048691	-	97.81	98.08	96.02	85.82	99.35	227.25	219.36	272	228.82	234.9	48.0002	55.2659	76.3408	77.0527	51.347	136.658	106.11	83.6343	141.667	136.92	30.4427	19.8438	17.0419	24.9978	21.316	1.31697	7.7e-19	1.27e-17	-0.523719	0.00384373	0.0115782	0.437082	0.0104343	0.0124107	-2.02897	3.78344e-19	6.06639e-19
fixB	MG1655	43188	44129	+	15.9	19.16	19.83	14.45	16.56	77.91	68.6	64.72	82.53	71.53	23.1112	22.7565	19.7588	26.2487	53.1176	14439.4	13568.9	12301.4	9652.24	9397.85	2056.26	1845.47	1858.46	2874.74	2031.68	2.05496	9.23e-19	1.52e-17	0.764395	0.00289979	0.00909381	9.52914	0	0	7.04875	1.85416e-213	1.39836e-212
ydeM	MG1655	1579633	1580790	-	7.95	14.56	8.35	8.13	14.61	97.39	64.61	59.81	82.53	69.76	7.11114	14.6292	17.0644	14.3945	31.8706	100.299	181.239	136.693	203.646	136.92	886.989	785.125	804.557	166.652	680.778	2.75517	1.31e-18	2.15e-17	0.696893	0.0932207	0.166474	3.91844	3.31548e-24	6.78265e-24	6.05326	6.70109e-56	1.62019e-55	+	+
treC	MG1655	4463054	4464709	-	1302.48	1360.8	1337.02	1097.53	1060.7	684.98	707.52	568.58	765.24	675.55	2348.45	1304.44	1301.39	2617.25	4346.79	1080.73	1108.35	1101.63	848.821	746.168	99.6306	123.377	91.4881	104.157	109.244	-0.868325	1.61e-18	2.62e-17	1.04601	2.18768e-05	0.000116685	-0.239513	0.331844	0.353313	-3.44773	1.36451e-40	2.82936e-40
yhdP	MG1655	3392458	3396258	-	2836.35	2892.47	2806.59	2795.77	3088.61	2165.33	2057.96	2157.14	2134.43	2113.18	2574.23	2789.3	2842.57	2657.05	2579.74	1364.07	1318.24	1309.37	1243.13	1294.77	1140.22	1149.22	1075.43	983.246	1148.4	-0.442282	1.78e-18	2.88e-17	-0.00443405	0.925504	0.950058	-1.0497	3.89455e-103	2.02361e-102	-1.28206	2.65781e-137	1.21929e-136
yhcA	MG1655	3362112	3362786	+	10.34	9.19	11.48	14.45	15.58	61.68	73.38	79.47	45.01	59.17	8.00003	8.12734	8.08315	11.0075	7.08235	2295.6	3918.33	3563.9	4750.57	2999.37	1000.46	794.615	950.758	299.973	698.098	2.44604	2.03e-18	3.29e-17	-0.40292	0.283595	0.403994	8.27201	4.79726e-161	4.11579e-160	6.05341	2.11017e-86	6.61595e-86	+	+
lysC	MG1655	4231884	4233233	-	819.02	761.62	755.66	726.27	655.51	1399.18	1230.79	1373.1	1793.07	1492.38	823.114	695.7	625.097	601.18	600.229	2458.59	2140.79	2115.14	1962.68	2081.37	60.8853	80.238	67.2706	112.49	67.9446	0.962905	2.44e-18	3.93e-17	-0.0553431	0.596904	0.702231	1.62635	8.13335e-57	2.63012e-56	-3.24459	5.24815e-129	2.24913e-128
chbR	MG1655	1818605	1819447	-	69.97	84.28	63.67	84.01	80.84	201.27	184.26	256.43	221.32	226.07	120	84.5243	73.6465	77.0527	97.3823	643.17	566.179	561.159	644.585	510.004	1412.82	1328.67	1454.84	1433.21	1337.58	1.51139	2.89e-18	4.64e-17	0.32373	0.0145479	0.0362632	3.02524	2.32793e-148	1.77075e-147	4.27599	2.85664e-297	3.2179e-296
cusB	MG1655	597479	598702	+	43.73	49.8	37.57	63.23	47.73	185.04	150.76	113.88	153.8	172.2	35.5557	43.8876	29.6382	46.5703	38.9529	170.509	163.425	200.542	168.23	178.272	65.0366	94.0424	61.889	83.3259	62.6156	1.65709	3.12e-18	4.99e-17	-0.218761	0.22187	0.333005	1.95467	5.14098e-37	1.2581e-36	0.680853	7.44672e-05	9.1574e-05
yadK	MG1655	151003	151599	-	15.11	14.56	9.39	18.07	9.74	123.36	101.3	137.64	90.03	162.48	14.2223	8.12734	10.7775	5.0804	8.85293	719.649	789.242	787.781	989.898	804.06	207.564	207.066	210.781	124.989	182.518	3.20322	3.54e-18	5.65e-17	-0.433706	0.136695	0.226648	6.0111	1.35463e-186	1.40115e-185	3.91988	1.28859e-75	3.72361e-75	+	+
gfcE	MG1655	1044664	1045803	-	166.19	162.44	194.13	182.47	172.4	457.74	394.84	389.15	382.62	403.56	120	105.655	103.285	86.3668	108.006	210.629	194.406	238.313	240.834	195.731	48.4315	41.4132	69.9615	20.8315	74.6059	1.20576	3.59e-18	5.7e-17	-0.651136	2.50451e-06	1.57046e-05	0.399698	0.00205827	0.00254952	-1.57784	4.61489e-23	7.75337e-23
yjfZ	MG1655	4426628	4427422	-	129.61	111.1	133.6	134.59	103.25	334.38	334.22	312.14	352.61	332.92	79.1114	71.5206	77.239	73.6658	47.8058	758.515	1158.69	1088.14	1387.16	941.899	1098.7	917.129	991.121	304.14	775.368	1.44074	3.77e-18	5.96e-17	-0.699966	0.00499188	0.0144438	3.22027	7.81832e-42	2.06268e-41	2.84474	9.70461e-33	1.84308e-32		+
flgH	MG1655	1135564	1136262	+	68.38	59.76	72.02	98.46	75.97	25.97	15.16	11.47	0	15.01	272.001	244.633	252.374	266.721	217.782	11.2837	12.3924	13.4894	21.8403	12.865	30.4427	29.3343	30.496	37.4967	23.9805	-2.43247	4.35e-18	6.86e-17	1.8498	1.29801e-39	6.76035e-38	-2.21864	1.33262e-27	2.86802e-27	-1.24743	7.5203e-11	1.0569e-10
ydeJ	MG1655	1624773	1625291	+	20.67	20.69	22.96	16.26	12.66	110.38	70.99	73.73	63.77	110.38	16.889	13.8165	13.4719	15.2412	14.1647	3365.05	3992.68	4051.32	4108.93	3683.05	69.1879	31.9226	52.0226	41.6629	33.3062	2.19822	5.07e-18	7.98e-17	-0.24775	0.315164	0.438063	7.77582	0	0	1.37642	1.28559e-10	1.79934e-10
cpsG	MG1655	2121609	2122979	-	34.99	25.29	26.09	29.81	12.66	97.39	93.33	103.23	135.04	82.13	61.3336	60.1423	58.3783	53.3442	54.8882	5347.21	5447.24	5191.62	4865.67	4852.85	5487.98	5778	5910.85	7549.33	7055.58	1.93865	5.12e-18	8.02e-17	1.24423	2.29583e-12	2.86299e-11	7.71834	0	0	8.02248	0	0
yfbP	MG1655	2389116	2389964	+	63.61	52.1	53.23	59.62	64.29	178.55	182.66	161.4	150.05	212.82	39.1113	41.4494	35.9251	34.716	26.5588	634.394	966.609	990.122	1214.2	953.845	341.788	264.872	290.609	133.321	243.801	1.61124	5.28e-18	8.25e-17	-0.601957	0.00636614	0.0178147	4.11922	3.17399e-100	1.60402e-99	2.24709	1.85832e-29	3.38272e-29	+
lpd	MG1655	127912	129336	+	120091	118000	117655	119644	116995	93365.5	90254.4	83800.9	94323.7	89663.2	96126.6	81565.1	82282.8	94181.2	92801.7	16768.8	17349.4	17302.4	16493.6	15546.4	271140	269762	285027	339736	343830	-0.39238	5.76e-18	8.96e-17	-0.310954	3.19522e-05	0.000163152	-2.73191	2.02001e-291	3.9222e-290	1.44486	3.02605e-83	9.33542e-83
yihF	MG1655	4044199	4045629	+	77.13	116.46	98.11	120.14	109.09	386.32	384.47	476.82	363.87	395.61	88.8892	68.2696	85.3221	71.1256	51.347	1796.61	2481.58	2190.68	2470.32	2069.42	511.99	495.232	544.444	358.301	476.945	1.95051	6.7e-18	1.04e-16	-0.392313	0.0125178	0.0319392	4.49944	9.72661e-231	1.37571e-229	2.31123	1.00925e-58	2.50025e-58
ribF	MG1655	21407	22348	+	4805.18	4831.76	4727.06	4771.32	4857.42	3535.29	3591.06	3649.04	3211.02	3529.62	4044.46	3971.02	3826.92	3742.56	3507.53	1664.97	1518.85	1547.68	1421.39	1669.69	655.901	664.336	548.928	745.767	683.443	-0.449028	7.32e-18	1.13e-16	-0.233081	0.000195107	0.000845898	-1.52357	4.49936e-127	2.89515e-126	-2.78864	0	0
bcsB	MG1655	3690268	3692607	-	584.45	592.28	536.48	576.32	534.73	1288.81	1214.84	1096.19	1462.96	1356.39	408.002	425.06	382.602	375.949	508.158	482.691	399.655	394.79	381.91	365.732	1451.56	1341.61	1292.49	1924.83	1486.79	1.17992	8.59e-18	1.32e-16	-0.341232	0.0017232	0.00575744	-0.389668	0.000322667	0.000414403	1.49073	1.09074e-44	2.36007e-44
gnd	MG1655	2099862	2101268	-	37888	36921.7	35509.8	37098.3	36279.2	61651.7	52176.5	55488.5	61598.3	60229.6	41436.6	38001	40390.6	42082.6	44487.8	84082.3	78231.8	72172.8	74459.6	70292.3	67200.8	64797.8	71508.7	104012	68646.7	0.664182	1.24e-17	1.9e-16	0.263414	0.0119455	0.0307101	1.14111	1.25258e-27	2.6997e-27	1.12905	4.52009e-27	7.96593e-27
uvrY	MG1655	1994703	1995359	-	1821.72	1874.93	1816.09	2008.98	1955.82	3064.57	2880.35	3093.57	3072.23	3092.5	2085.34	2067.59	2157.3	1906.84	1478.44	2695.55	3100.43	3049.5	3235.91	3277.81	799.812	779.948	756.122	637.443	694.101	0.681211	1.37e-17	2.09e-16	0.131795	0.143395	0.235819	0.792957	8.01834e-19	1.49714e-18	-1.26241	2.25161e-41	4.7286e-41
fliN	MG1655	2021088	2021501	+	56.46	55.93	43.84	62.33	78.9	16.23	5.58	4.92	7.5	7.06	260.445	287.708	275.725	223.537	226.635	17.5524	10.8434	8.09364	10.625	8.27033	16.6051	12.9416	17.0419	12.4989	22.6482	-3.10027	1.49e-17	2.28e-16	2.1988	1.04922e-45	6.45122e-44	-2.3729	5.03065e-24	1.0263e-23	-1.74528	9.8678e-14	1.45132e-13
yahF	MG1655	336778	338325	+	33.4	25.29	27.14	38.84	33.12	100.64	102.1	110.6	86.28	103.32	27.5557	21.1311	18.8607	18.6281	33.6411	3449.05	3214.28	3424.51	2647.99	2527.05	2014.75	2099.13	2222.62	3066.39	2547.26	1.69605	2.44e-17	3.7e-16	-0.352688	0.107389	0.186508	6.69261	0	0	6.33543	6.27878e-287	6.81279e-286
ybjM	MG1655	890089	890466	+	62.82	64.36	62.62	71.36	85.71	175.3	173.09	190.89	146.3	151.89	67.5558	49.5768	50.2951	44.8768	38.9529	127.882	126.248	138.491	133.993	136.92	26.2914	16.3927	16.145	8.33259	9.32573	1.28872	2.72e-17	4.11e-16	-0.34248	0.0285354	0.0639302	1.0359	7.2616e-14	1.23358e-13	-1.99372	2.98008e-19	4.78174e-19
yadV	MG1655	155461	156201	-	7.16	9.96	12.52	12.65	7.79	64.93	45.47	58.99	41.26	64.46	5.33335	2.4382	7.18502	5.92713	7.08235	1548.37	1499.48	1377.72	1764.34	1614.55	112.084	105.258	132.747	70.827	103.915	2.48153	2.81e-17	4.23e-16	-0.786819	0.0246439	0.0564076	7.39393	1.2487e-247	1.96028e-246	3.5608	1.84272e-53	4.34383e-53	+	+
cpsB	MG1655	2123084	2124520	-	17.49	31.41	15.66	25.29	32.14	120.12	89.34	114.7	75.02	85.66	40.8891	42.2621	36.8232	49.9572	42.4941	5613.01	4591.39	4733.88	4552.23	4715.01	4650.81	5004.09	4906.27	8465.91	6152.32	1.98756	2.89e-17	4.34e-16	0.890671	6.79516e-05	0.000322424	7.7216	0	0	7.98911	0	0
yihN	MG1655	4062247	4063512	+	77.13	79.69	96.02	76.78	95.45	288.93	273.6	285.11	161.3	249.91	453.335	243.007	255.068	593.56	741.876	337.257	396.557	386.696	415.556	367.57	22953.8	21961.1	24188.7	19898.2	23566.1	1.58719	3.03e-17	4.54e-16	2.51934	5.10773e-28	1.58125e-26	2.26166	6.87587e-23	1.37424e-22	8.14668	1.1706e-280	1.22223e-279		+
yjhI	MG1655	4525015	4525803	-	9.54	4.6	13.57	5.42	3.9	45.45	70.19	88.48	67.52	54.75	20.4445	13.8165	16.1663	23.7085	10.6235	582.991	848.881	794.076	1051.29	612.923	9819.14	8803.75	9672.62	4537.1	9319.07	3.17956	3.33e-17	4.97e-16	1.34568	0.000143411	0.000638712	6.8319	1.40034e-101	7.15857e-101	10.2691	7.94866e-228	6.51643e-227		+
sfmH	MG1655	562336	563319	+	15.11	12.26	14.61	14.45	13.64	48.7	78.17	72.1	82.53	77.71	9.77782	9.7528	6.28689	0	3.54117	837.5	814.027	904.689	1076.08	979.575	690.495	702.298	782.133	466.625	752.72	2.37787	3.46e-17	5.15e-16	-1.09807	0.000949764	0.0034156	6.13955	6.52391e-184	6.63939e-183	5.71136	2.30305e-157	1.20801e-156		+
maeA	MG1655	1553972	1555669	-	5236.96	5086.91	5186.3	4972.76	5244.1	8278.23	7338.47	7258.75	8125.08	7573.19	6310.25	5928.08	5959.08	6671.41	7225.76	15328.3	15616.8	15063.2	14734.5	14297.6	6878.66	6529.48	6731.55	8590.9	6578.64	0.58223	4.51e-17	6.69e-16	0.413516	1.50458e-08	1.34834e-07	1.63962	1.79137e-112	1.00768e-111	0.547956	7.512e-14	1.10778e-13
fliK	MG1655	2018386	2019513	+	51.69	52.1	59.49	55.1	62.34	16.23	7.98	12.29	11.25	13.25	203.556	204.809	194.894	154.105	155.812	15.0449	35.6282	36.871	26.5626	26.6488	69.1879	52.6292	80.7248	20.8315	91.9251	-2.27382	4.67e-17	6.91e-16	1.80565	1.06375e-20	2.3429e-19	-0.873781	6.29473e-05	8.34835e-05	0.355234	0.091011	0.1002
maa	MG1655	479367	479918	-	904.9	912.56	919.53	922.29	776.29	1538.78	1734.11	1730.3	1759.31	2061.96	2004.45	1533.63	1608.55	1868.74	1508.54	1585.99	1873.58	1857.94	2396.53	2135.58	2959.86	2538.28	2898.92	2566.44	2513.95	0.995137	4.85e-17	7.15e-16	1.0389	1.36763e-21	3.13706e-20	1.24765	1.40634e-30	3.14596e-30	1.69969	6.1979e-55	1.48234e-54		+
yjeN	MG1655	4385393	4385707	+	78.72	102.67	109.59	84.01	72.08	175.3	236.9	232.67	228.82	190.74	43.5557	43.8876	54.7858	49.9572	44.2647	95.2845	88.296	83.6343	113.334	147.028	120.387	114.749	137.232	154.153	143.883	1.26355	5.21e-17	7.64e-16	-0.817257	4.92069e-06	2.89679e-05	0.337688	0.03889	0.0448	0.659144	8.14978e-05	0.000100136
yehH	MG1655	2196474	2200269	+	156.65	153.24	176.39	158.08	161.69	334.38	292.74	281.83	348.86	307.31	134.223	103.217	129.33	97.3743	102.694	277.077	367.125	321.048	377.779	306.921	511.99	516.802	605.436	379.133	574.199	0.933124	5.95e-17	8.7e-16	-0.404731	0.0023126	0.00744574	1.13703	2.10066e-20	4.00845e-20	1.80217	2.86483e-48	6.44114e-48
xylA	MG1655	3729443	3730765	-	171.76	147.11	155.52	140.92	123.7	366.84	319.86	343.28	303.85	333.8	148.445	143.854	123.942	136.324	171.747	1344.01	1378.66	1514.41	1341.7	1343.47	282.287	292.48	278.949	258.31	289.098	1.17254	6.9e-17	1.01e-15	0.041759	0.673265	0.764438	3.31855	0	0	1.0277	2.59219e-27	4.58292e-27
ycjN	MG1655	1371909	1373201	+	9.54	13.03	9.39	15.36	9.74	42.2	45.47	63.9	75.02	60.93	54.2224	32.5093	33.2307	47.417	97.3823	648.185	583.218	649.29	667.605	544.923	282.287	301.108	325.59	274.975	293.094	2.31391	7.31e-17	1.06e-15	2.22991	5.76643e-18	1.11476e-16	5.84846	3.81404e-128	2.47214e-127	4.78793	3.30566e-84	1.02265e-83		+
csgD	MG1655	1102546	1103196	-	19.08	16.09	14.61	18.97	9.74	120.12	97.31	103.23	78.78	110.38	30.2223	19.5056	22.4532	17.7814	10.6235	907.71	1306.63	1196.06	1461.53	1128.44	1317.34	1036.19	998.296	283.308	675.449	2.69655	9.03e-17	1.31e-15	0.477724	0.172977	0.273196	6.34437	4.25771e-87	1.88677e-86	5.87363	1.47311e-74	4.21827e-74	+	+
ybhH	MG1655	800759	801811	+	5.57	1.53	5.22	6.32	4.87	61.68	36.69	52.43	41.26	39.74	4.44446	9.7528	6.28689	0.846733	0	185.554	219.965	206.837	190.07	237.083	10501.3	10186.8	10098.7	8474.24	8707.57	3.29853	9.16e-17	1.32e-15	0.147381	0.723492	0.804546	5.59251	2.27283e-76	9.08926e-76	11.1207	1.43045e-301	1.64911e-300		+
ndh	MG1655	1166085	1167389	+	27272.6	26742.5	26592.2	26152.8	27043.6	22464.8	21430.7	22157.2	21494.3	21061.2	13233.8	15791.4	16055.8	12838.2	11606.2	1860.55	1804.65	1744.63	1769.66	1837.85	113.468	142.358	112.118	187.483	129.228	-0.301415	1.01e-16	1.45e-15	-0.848888	3.41186e-22	7.99169e-21	-3.79628	0	0	-7.58176	0	0
ydfE	MG1655	1650078	1650842	+	27.04	23.75	17.74	20.78	24.35	90.9	67.8	82.75	63.77	73.29	24.889	11.3783	20.6569	19.4749	15.9353	105.314	72.0309	74.6413	64.3404	57.8923	8.30255	18.1183	23.3205	8.33259	33.3062	1.72004	1.04e-16	1.49e-15	-0.203921	0.47643	0.598814	1.79551	1.69376e-12	2.79682e-12	-0.122995	0.680086	0.69484
ydiV	MG1655	1791307	1792020	-	113.71	99.61	103.33	140.92	86.69	392.81	439.51	445.68	438.89	462.73	117.334	104.843	126.636	109.229	106.235	935.292	1153.27	1055.77	1290.35	1042.98	369.463	288.167	343.529	141.654	217.156	2.00328	1.19e-16	1.71e-15	0.149829	0.419274	0.543522	3.42753	2.07396e-84	8.94874e-84	1.45023	1.51682e-15	2.29024e-15
yedY	MG1655	2039478	2040482	+	130.41	139.45	127.34	149.95	138.31	266.2	262.43	285.93	300.1	294.94	115.556	149.543	126.636	110.075	118.629	1753.99	1627.28	1598.94	1472.75	1484.07	3024.89	3102.54	3073.82	4220.46	3188.07	1.03717	1.93e-16	2.76e-15	-0.0435721	0.720881	0.802925	3.62746	4.32862e-245	6.65375e-244	4.68753	0	0
leuB	MG1655	80867	81958	-	194.02	198.45	183.7	177.95	194.8	357.1	355.76	417.01	532.67	423.87	193.779	200.745	185.912	218.457	178.829	857.56	826.419	747.313	610.348	593.626	305.81	276.951	263.701	329.137	302.42	1.12299	2.2e-16	3.12e-15	0.143245	0.225796	0.33793	2.02885	1.89766e-74	7.3952e-74	0.715155	1.48623e-09	2.03575e-09
betA	MG1655	325577	327247	-	1466.28	1556.18	1461.22	1294.45	1491.22	821.33	756.98	671.8	817.76	804.47	1218.67	1207.72	1102.9	1229.46	1439.49	471.407	448.451	452.344	370.105	365.732	208.947	159.613	215.266	224.98	238.472	-0.915804	2.47e-16	3.5e-15	-0.137849	0.170128	0.269786	-1.69464	9.20484e-61	3.12499e-60	-2.71941	9.84524e-129	4.21517e-128
recT	MG1655	1413984	1414793	-	23.85	26.82	33.4	36.13	29.22	90.9	97.31	95.85	75.02	88.31	39.1113	28.4457	32.3326	41.4899	56.6588	1979.66	1779.09	1801.28	1819.83	1435.36	376.382	365.816	410.799	479.124	402.339	1.6177	2.87e-16	4.03e-15	0.45706	0.013284	0.0336046	5.98958	0	0	3.85661	1.60041e-131	7.02182e-131	+	+
yahL	MG1655	344176	344991	+	7.95	2.3	5.22	5.42	3.9	71.42	39.09	41.78	63.77	37.97	5.33335	13.8165	7.18502	2.5402	10.6235	362.332	431.411	404.682	524.168	397.895	250.46	230.361	254.731	195.816	179.853	3.28048	2.88e-16	4.03e-15	0.728864	0.0573507	0.112841	6.5179	9.91732e-99	4.91646e-98	5.59624	8.40146e-72	2.35103e-71		+
yjfJ	MG1655	4410553	4411251	+	18.29	26.05	25.05	27.1	30.19	77.91	78.97	83.57	120.04	63.58	24.889	26.0075	19.7588	22.8618	15.9353	534.095	525.903	436.157	489.932	498.977	654.517	637.59	678.088	941.583	542.225	1.68803	2.87e-16	4.03e-15	-0.0690385	0.751566	0.828149	4.39733	3.53678e-141	2.55839e-140	4.85327	4.18984e-170	2.40888e-169		+
dapE	MG1655	2591607	2592734	+	3454.99	3332.27	3359.77	3218.52	3159.71	6677.78	6725.87	6852.39	7539.9	6814.63	3400.01	3051.81	3053.63	3165.09	3387.13	4915.93	4644.06	4424.52	4194.52	4459.55	705.716	572.882	549.825	829.093	586.189	1.06615	2.92e-16	4.08e-15	0.0530716	0.500742	0.619213	0.548776	2.70379e-12	4.44145e-12	-2.28819	1.09813e-162	6.06164e-162
mscS	MG1655	3068947	3069807	-	6030.53	5525.95	5690.42	5705.35	5107.74	8959.97	8109.81	8748.19	10323.3	10093.5	2010.67	2290.28	2361.18	1853.5	1524.47	12217.7	10595.5	9930.89	9900.16	10956.4	46495.6	45262.9	45274	59103.1	39955.4	0.719497	3.26e-16	4.54e-15	-1.38562	8.56288e-33	3.26792e-31	1.02886	4.83434e-19	9.07233e-19	3.16772	3.89363e-166	2.19302e-165
yibJ	MG1655	3767221	3768165	+	103.37	114.17	122.12	125.56	121.75	321.39	369.32	389.15	195.06	279.93	78.2225	63.3932	61.0727	63.505	49.5764	1619.84	1571.51	1706.86	1820.42	1588.82	691.879	701.436	637.726	599.946	760.713	1.43075	4.36e-16	6.05e-15	-0.766867	1.19299e-10	1.29446e-09	3.92419	0	0	2.64232	1.33801e-174	7.99376e-174		+
fliH	MG1655	2015868	2016554	+	73.95	81.99	60.54	77.69	94.48	3.25	13.56	9.83	3.75	18.54	369.779	361.666	355.658	343.774	231.947	37.6123	25.5594	25.1802	31.8751	30.3246	20.7564	31.0599	42.1563	16.6652	27.9772	-2.72306	5.6e-16	7.75e-15	2.19852	9.24314e-41	4.99017e-39	-1.28681	3.51231e-11	5.62962e-11	-1.27974	1.31738e-09	1.80615e-09
speA	MG1655	3083935	3085911	-	14394.1	13834.8	13168.8	13068.3	13513.5	25406.1	22003.5	21319.1	26753.5	23485.2	19334.3	16519.6	17170.4	18025.2	17890	8741.1	8517.46	8655.7	7526.06	8059.9	1429.42	1390.79	1385.77	1749.84	1332.25	0.806834	5.81e-16	8.01e-15	0.482649	1.791e-13	2.50119e-12	-0.617321	5.65489e-21	1.09082e-20	-3.1428	0	0
flhB	MG1655	1965043	1966191	-	71.56	65.89	72.02	66.85	79.87	16.23	9.57	20.48	11.25	16.78	206.223	251.947	229.921	226.078	205.388	13.7912	13.9415	14.3887	9.44446	12.865	22.1401	11.2161	28.7021	37.4967	18.6515	-2.22286	6.77e-16	9.32e-15	1.7556	2.14769e-38	1.06829e-36	-2.40054	4.30247e-30	9.55218e-30	-1.6439	9.29961e-16	1.41088e-15
yedW	MG1655	2038152	2038823	-	201.97	219.9	245.28	295.38	263.96	1009.62	1032.97	1184.67	543.92	729.41	172.445	197.494	192.199	120.236	150.5	729.678	769.104	773.392	1076.67	950.169	1351.93	1277.77	1172.3	662.441	979.202	1.88053	8.29e-16	1.14e-14	-0.456888	0.0125244	0.0319392	1.90871	4.28245e-27	9.14541e-27	2.25648	5.86627e-37	1.16719e-36	+
isrC	MG1655	2071315	2071518	+	6.36	8.43	2.09	9.03	12.66	64.93	81.36	77.01	41.26	49.45	1.77778	8.12734	2.69438	3.38693	0	5.01497	4.64716	11.6908	43.6806	36.757	4.15127	3.4511	4.48471	0	1.33225	3.04717	8.92e-16	1.22e-14	-1.08315	0.136304	0.226085	1.5075	0.0207047	0.0242808	-1.2374	0.109182	0.119523
agaD	MG1655	3285478	3286269	+	15.9	19.16	13.57	15.36	9.74	48.7	68.6	48.34	63.77	73.29	13.3334	13.0037	9.8794	11.8543	24.7882	178.032	178.141	176.261	167.049	181.028	448.337	415.857	462.822	570.782	502.257	2.04069	1.37e-15	1.87e-14	-0.0558354	0.822546	0.878488	3.6466	2.56599e-86	1.12583e-85	5.07226	1.32098e-168	7.53603e-168
glxK	MG1655	541888	543033	+	59.64	58.23	81.41	75.88	77.92	201.27	181.07	162.22	116.29	148.36	33.7779	54.4532	58.3783	38.9497	35.4117	1721.39	1581.58	1674.48	1440.28	1491.42	696.03	643.63	712.172	1024.91	763.378	1.21686	1.65e-15	2.24e-14	-0.548652	0.00148625	0.00504961	4.59013	2.20373e-221	2.96532e-220	3.53081	8.23215e-128	3.49748e-127
treA	MG1655	1245679	1247376	-	137.56	132.56	161.78	134.59	139.28	272.69	266.42	240.05	217.57	252.56	315.557	251.135	262.253	348.854	347.035	5026.26	5315.57	4988.38	4646.68	4045.11	7836.22	7722.69	8625.89	8953.37	10506.1	0.837256	1.68e-15	2.28e-14	1.20333	3.70738e-22	8.6382e-21	5.18737	0	0	6.04854	0	0
ykgC	MG1655	318676	320001	-	19.88	23.75	22.96	35.23	26.3	84.41	95.72	113.88	67.52	76.83	32.889	37.3857	22.4532	18.6281	17.7059	524.065	657.573	712.24	737.849	507.247	3433.1	3168.97	3425.42	1699.85	3743.62	1.81632	2.1e-15	2.84e-14	0.141493	0.592496	0.69853	4.71592	2.41169e-90	1.10638e-89	7.01851	5.71265e-199	3.9764e-198	+	+
ycaM	MG1655	947229	948659	+	70.77	62.83	86.63	75.88	72.08	214.26	199.41	199.08	153.8	160.72	359.113	250.322	248.781	378.49	371.823	200.599	192.857	189.751	242.605	221.461	29.0589	32.7854	33.1868	29.1641	26.6449	1.34238	2.2e-15	2.97e-14	2.22339	2.85298e-48	1.9431e-46	1.61256	8.99214e-26	1.88041e-25	-1.16396	5.98984e-09	8.0968e-09
wzc	MG1655	2133490	2135652	-	18.29	17.62	18.79	20.78	18.51	84.41	76.58	53.25	157.55	74.18	62.2225	54.4532	62.8689	67.7386	60.1999	4574.91	4380.72	4719.49	4338.55	4369.49	531.363	536.646	524.711	537.452	472.948	2.16334	2.39e-15	3.2e-14	1.81003	1.30828e-26	3.93998e-25	7.99394	0	0	4.88755	1.16877e-224	9.40757e-224
yjfM	MG1655	4412387	4413025	+	9.54	11.49	14.61	18.07	15.58	87.65	49.45	69.64	48.77	76.83	10.6667	10.5655	12.5738	16.9347	14.1647	742.216	690.877	625.009	644.585	817.844	260.146	245.891	276.258	224.98	259.788	2.27168	2.85e-15	3.82e-14	0.00896671	0.972342	0.983514	5.78214	3.95288e-203	4.66651e-202	4.3255	5.09557e-109	1.89723e-108		+
yjcS	MG1655	4304612	4306597	-	20.67	24.52	19.83	20.78	24.35	74.67	70.99	71.28	56.27	87.42	10.6667	20.3183	13.4719	16.0879	7.08235	550.393	610.327	676.268	568.439	521.95	206.18	197.575	211.678	208.315	242.469	1.73947	6.39e-15	8.52e-14	-0.532129	0.0209308	0.0493927	4.8238	1.49012e-199	1.709e-198	3.3654	1.56756e-90	5.05065e-90
ykiA	MG1655	408609	408950	+	42.94	62.83	56.36	37.94	43.83	159.07	128.42	134.36	123.79	154.54	68.4447	73.146	71.8502	58.4246	51.347	596.782	457.745	527.885	596.182	580.761	19.3726	16.3927	20.6297	16.6652	13.3225	1.51864	6.69e-15	8.9e-14	0.518891	0.00148978	0.00505583	3.59136	2.85202e-135	1.96359e-134	-1.38571	9.03603e-10	1.24309e-09
ybjE	MG1655	913958	914857	-	412.69	412.99	393.49	457.98	416.88	831.07	739.43	731.61	784	905.14	450.668	416.12	440.981	397.118	283.294	307.167	291.996	279.68	299.271	334.489	106.549	105.258	93.2819	191.65	101.251	0.929113	8.6e-15	1.14e-13	0.0301547	0.804947	0.865436	-0.374433	0.0022745	0.00281106	-1.8193	2.14519e-39	4.39868e-39
artP	MG1655	903006	903734	-	938.29	906.43	881.95	878.93	924.34	1418.66	1336.08	1247.75	1639.27	1476.49	1044.45	967.153	916.988	909.391	908.311	3452.81	3854.82	4010.85	3884.63	4134.25	381.917	285.578	275.361	370.8	281.104	0.641768	9.19e-15	1.21e-13	0.163567	0.038396	0.0809811	2.18908	4.5081e-179	4.41534e-178	-1.44604	7.44078e-61	1.88338e-60
uspD	MG1655	4113293	4113721	+	380.88	380.04	388.27	333.32	301.95	889.5	930.07	1005.25	791.5	905.14	374.224	278.768	349.372	270.955	263.817	2014.77	2565.23	2446.98	3100.74	2157.64	293.357	313.187	333.662	154.153	303.752	1.34447	1.06e-14	1.4e-13	-0.117431	0.451296	0.575096	2.87859	4.02018e-80	1.66642e-79	-0.220801	0.164405	0.177777
hflX	MG1655	4400672	4401952	+	8454.19	8724.14	8928.08	8877.8	8999.91	6898.53	6627.76	7076.06	7029.73	6980.65	6330.69	7038.27	6907.5	6558.79	5547.25	5364.77	5500.68	5680.84	5155.5	5554.91	9546.54	9803.7	10060.1	10074.1	11410.7	-0.346166	1.14e-14	1.5e-13	-0.344779	2.89404e-08	2.46857e-07	-0.59475	1.08128e-21	2.1237e-21	0.306339	8.32953e-07	1.07382e-06
ydeA	MG1655	1617028	1618218	+	832.54	786.14	822.46	864.47	879.54	1191.42	1166.18	1302.64	1305.41	1344.91	153.778	222.689	217.347	127.857	81.447	223.166	224.613	205.938	262.084	247.191	23.5239	18.981	32.2899	8.33259	21.316	0.593968	1.19e-14	1.56e-13	-2.26992	2.07822e-32	7.8635e-31	-1.75036	1.79046e-20	3.42243e-20	-5.10553	5.41541e-98	1.84985e-97
yfcU	MG1655	2452356	2455001	-	62.02	73.56	78.28	73.17	80.84	129.85	165.12	192.53	138.79	144.82	44.4446	63.3932	53.8876	53.3442	65.5117	1113.32	1198.97	1200.56	1344.66	1284.66	1513.83	1570.25	1624.36	1887.33	1955.74	1.11438	1.75e-14	2.28e-13	-0.30742	0.0298566	0.0663159	4.16434	1.23803e-292	2.44678e-291	4.63504	0	0		+
ydiM	MG1655	1771071	1772285	+	11.93	5.36	5.22	6.32	14.61	58.43	54.24	52.43	52.52	56.52	6.22225	7.3146	6.28689	4.23366	1.77059	71.4634	79.7762	83.6343	115.104	81.7844	272.6	250.205	300.475	112.49	321.072	2.65722	1.93e-14	2.52e-13	-0.566746	0.167598	0.266987	3.41583	1.89609e-27	4.07079e-27	4.97415	3.8968e-57	9.49952e-57		+
yiaO	MG1655	3746094	3747080	+	21.47	18.39	17.74	17.16	14.61	71.42	56.63	55.71	97.53	68.88	12.4445	20.3183	15.2682	23.7085	15.9353	1021.8	1083.56	1117.82	978.092	792.114	1274.44	1310.55	1377.7	1458.2	1426.84	1.89295	2.29e-14	2.98e-13	0.0772595	0.736148	0.816774	5.88809	5.43414e-251	8.71628e-250	6.34069	1.89137e-289	2.08286e-288		+
cnu	MG1655	1704949	1705164	+	336.35	326.41	306.86	364.94	257.14	788.87	701.14	783.22	675.21	899.85	202.667	240.569	242.494	185.434	113.318	1275.06	1828.66	1741.93	1947.92	1730.34	37.3615	46.5898	43.9501	20.8315	30.6417	1.27597	2.48e-14	3.21e-13	-0.584002	0.000712165	0.0026628	2.51677	2.03126e-51	6.09239e-51	-2.95912	1.79797e-46	3.95607e-46
ybbM	MG1655	516583	517362	+	309.32	299.59	323.56	303.51	310.71	603.82	635.73	649.68	480.15	523.66	172.445	254.386	259.559	233.698	246.112	432.541	470.912	445.15	426.181	384.111	30.4427	35.3737	23.3205	29.1641	22.6482	0.914329	3.39e-14	4.38e-13	-0.314271	0.00292526	0.00915917	0.577731	1.05862e-08	1.59459e-08	-3.35519	4.26058e-88	1.35015e-87		+
trmL	MG1655	3781215	3781688	+	1017.81	1057.38	989.46	1032.49	1068.5	840.81	765.75	724.24	757.74	747.08	784.892	907.011	891.841	795.929	694.07	116.598	127.797	133.995	105.07	129.569	715.403	729.044	774.061	720.769	811.339	-0.44334	3.66e-14	4.71e-13	-0.240887	0.0010918	0.00385437	-2.98626	4.12918e-249	6.59923e-248	-0.362495	1.8038e-06	2.31059e-06
ompL	MG1655	4063603	4064295	-	11.13	6.9	10.44	9.03	14.61	48.7	62.22	56.53	48.77	47.69	5.33335	10.5655	1.79625	5.0804	8.85293	173.017	229.26	221.226	330.556	194.812	1477.85	1399.42	1515.83	758.266	1402.86	2.37485	5.19e-14	6.66e-13	-0.650637	0.0893843	0.161358	4.57604	3.69711e-57	1.20081e-56	7.08834	3.24072e-136	1.48056e-135		+
yehB	MG1655	2188430	2190910	-	30.22	36.01	29.22	36.13	33.12	133.1	116.46	126.99	82.53	106.85	16.889	29.2584	19.7588	17.7814	12.3941	1859.3	2012.99	2319.28	2655.67	1981.2	828.871	626.374	714.863	458.292	631.485	1.79101	5.47e-14	7e-13	-0.634735	0.00534195	0.0153166	6.13176	1.32732e-260	2.24276e-259	4.41163	2.70581e-132	1.20026e-131	+	+
epd	MG1655	3072672	3073691	-	7123.88	6976.4	6758.16	6885.08	6688.57	5440.91	4839.4	4615.78	5240.42	5132.39	11342.3	11149.1	11178.1	10791.6	8514.75	2017.27	1926.25	1911	1959.73	2094.23	772.137	706.612	728.317	620.778	764.71	-0.450223	6.51e-14	8.3e-13	0.717596	7.99328e-24	2.08154e-22	-1.70211	1.66638e-122	1.02459e-121	-3.15229	0	0
csgF	MG1655	1101711	1102127	-	4.77	2.3	5.22	2.71	9.74	35.71	47.06	55.71	18.76	45.92	8.00003	7.3146	7.18502	10.1608	1.77059	654.454	798.536	724.83	878.335	683.681	702.949	600.491	615.302	149.987	458.293	3.14601	8.11e-14	1.03e-12	0.686994	0.138791	0.229178	7.36788	6.03033e-76	2.39643e-75	6.81338	7.34475e-65	1.93198e-64	+	+
etp	MG1655	1044230	1044676	-	48.51	42.14	62.62	56.01	40.91	162.32	114.86	112.24	146.3	128.04	39.1113	26.0075	26.9438	38.9497	46.0352	106.568	59.6385	73.742	74.9654	49.622	29.0589	17.2555	15.248	41.6629	19.9837	1.37	8.25e-14	1.05e-12	-0.42357	0.0837491	0.153396	0.632871	0.00599672	0.00723364	-1.08841	6.42918e-05	7.91931e-05
rihB	MG1655	2254245	2255186	-	4.77	3.06	7.31	7.23	8.77	29.22	38.29	49.98	52.52	45.04	6.22225	7.3146	12.5738	8.46733	5.31176	290.868	287.349	303.961	267.987	327.138	175.737	181.183	199.121	212.481	141.218	2.82826	8.37e-14	1.06e-12	0.544106	0.116505	0.199604	5.70775	1.60155e-99	7.99332e-99	4.99184	1.93605e-74	5.54035e-74		+
yhjX	MG1655	3710799	3712007	-	175.73	190.79	180.57	102.98	117.86	58.43	38.29	35.23	18.76	39.74	49.778	39.0112	47.6008	46.5703	116.859	67.7021	68.1583	63.8498	58.4376	71.6762	700.181	557.352	493.318	574.949	321.072	-2.00861	8.76e-14	1.1e-12	-1.31003	4.32162e-07	3.08081e-06	-1.12904	1.01545e-05	1.39436e-05	1.87587	3.3952e-14	5.04042e-14
idnD	MG1655	4493375	4494406	-	48.51	32.95	34.44	47.88	39.93	94.14	104.49	90.94	112.54	105.09	64.0003	46.3258	50.2951	55.8844	56.6588	1071.95	1062.65	1102.53	1132.75	831.628	15482.9	14712	15492	14486.2	17251.3	1.30497	9.29e-14	1.17e-12	0.508712	0.00134447	0.00460696	4.76694	2.90683e-276	5.31758e-275	8.6624	0	0
insO	MG1655	4507197	4507451	+	171.76	175.46	191	167.11	154.87	379.82	327.84	340	240.08	296.71	147.556	152.794	146.395	105.842	81.447	203.106	188.21	206.837	229.619	276.597	361.161	356.326	395.551	483.29	456.961	0.890694	1.05e-13	1.32e-12	-0.322606	0.0315446	0.0694421	0.457012	0.00156921	0.00195631	1.33661	2.22904e-20	3.61861e-20
insO	MG1655	4509009	4509793	+	171.76	175.46	191	167.11	154.87	379.82	327.84	340	240.08	296.71	147.556	152.794	146.395	105.842	81.447	203.106	188.21	206.837	229.619	276.597	361.161	356.326	395.551	483.29	456.961	0.890694	1.05e-13	1.32e-12	-0.322606	0.0315446	0.0694421	0.457012	0.00156921	0.00195631	1.33661	2.22904e-20	3.61861e-20
bcsA	MG1655	3692618	3695236	-	407.92	419.89	422.71	414.62	488.96	870.03	882.21	770.94	1080.34	904.26	302.223	318.592	304.465	301.437	315.164	215.644	168.072	189.751	156.424	220.542	632.377	618.609	614.405	824.926	648.805	1.05949	1.16e-13	1.45e-12	-0.387161	7.1991e-05	0.000340132	-1.09782	7.26924e-28	1.57287e-27	0.705545	1.5537e-13	2.2768e-13
yjjP	MG1655	4602088	4602858	-	68.38	93.48	61.58	61.43	57.47	175.3	156.34	181.06	153.8	158.07	85.3337	57.7041	73.6465	85.52	102.694	277.077	446.127	430.761	499.966	478.76	168.818	178.594	152.48	70.827	145.215	1.26102	1.16e-13	1.45e-12	0.315621	0.135719	0.225283	2.73084	4.17851e-42	1.10702e-41	1.20005	1.01317e-08	1.36331e-08
bdm	MG1655	1556065	1556280	-	7.95	1.53	2.09	2.71	5.84	35.71	31.91	34.41	60.02	32.67	10.6667	2.4382	9.8794	7.6206	0	613.08	451.549	532.382	574.932	575.248	246.309	238.988	278.052	179.151	151.876	3.19672	1.2e-13	1.49e-12	0.80335	0.0605095	0.117747	7.17285	5.87342e-93	2.78987e-92	5.86261	1.37887e-61	3.5244e-61
ybaT	MG1655	512576	513868	+	90.65	83.52	96.02	86.72	71.1	243.48	226.54	173.69	262.58	249.91	56.0002	69.0824	59.2764	39.7964	47.8058	7701.74	6039.75	6420.05	5500.22	6141.18	96.863	81.9636	78.0339	187.483	87.9283	1.41929	1.74e-13	2.16e-12	-0.548012	0.00352274	0.0107405	6.31059	0	0	0.294118	0.110348	0.12077
nanC	MG1655	4538785	4539501	-	18.29	19.16	7.31	15.36	6.82	68.17	76.58	85.2	41.26	72.41	9.77782	7.3146	8.08315	5.0804	7.08235	1154.7	1340.7	1362.43	1691.74	1169.79	174.353	143.221	189.255	99.9911	179.853	2.37281	1.78e-13	2.2e-12	-0.787343	0.0155932	0.0384146	6.70261	9.67508e-189	1.02961e-187	3.64289	1.92032e-53	4.52435e-53		+
ybcW	MG1655	579880	580086	+	61.23	48.27	46.97	60.52	59.41	204.52	203.4	175.32	217.57	194.27	48.8891	25.1947	38.6195	29.6357	42.4941	171.763	262.564	234.716	252.049	221.461	1364.39	1114.7	1247.65	658.275	933.905	1.84091	1.9e-13	2.35e-12	-0.50383	0.0221278	0.0516665	2.14599	1.0689e-27	2.30831e-27	4.36847	6.79116e-112	2.58508e-111	+
ftnA	MG1655	1988716	1989213	+	958.17	1073.47	1041.64	1085.79	820.12	3908.63	4020.21	4079.16	3211.02	4016.19	1248	1219.1	1350.78	1272.64	1396.99	6632.3	8108.51	7622.41	10157.5	7225.51	514.758	358.051	405.418	270.809	325.068	1.95011	2.19e-13	2.7e-12	0.476875	0.000350768	0.00142202	3.09297	7.91198e-121	4.81793e-120	-1.29459	9.55554e-21	1.55867e-20
torY	MG1655	1957032	1958132	-	8.75	11.49	15.66	9.94	26.3	61.68	48.66	61.45	63.77	73.29	9.77782	13.0037	3.59251	10.1608	8.85293	322.212	366.351	380.401	445.07	397.895	41.5127	43.1387	54.7134	33.3304	37.3029	2.11678	2.68e-13	3.29e-12	-0.525555	0.0856895	0.156142	4.85784	9.47189e-104	4.95651e-103	1.72022	6.66654e-12	9.5264e-12
yihM	MG1655	4061165	4062145	+	214.69	218.37	207.7	205.96	188.96	379.82	346.98	410.46	337.61	394.73	1495.12	814.359	846.036	1468.23	1882.13	382.392	466.265	375.005	461.008	459.463	34108.2	32002	35888.4	30838.9	32225.7	0.86003	2.87e-13	3.51e-12	2.74332	4.64137e-53	3.80506e-51	1.1457	2.13188e-10	3.36104e-10	7.41098	0	0		+
yphF	MG1655	2678384	2679367	-	31.81	29.12	38.62	26.2	34.09	123.36	97.31	108.14	67.52	83.89	24.0001	28.4457	17.9625	23.7085	19.4765	225.674	250.946	255.399	292.778	287.624	322.416	324.403	337.25	208.315	295.759	1.60043	2.93e-13	3.57e-12	-0.36346	0.0709163	0.13405	3.14708	2.06928e-90	9.52257e-90	3.35925	6.03126e-100	2.10239e-99
yqiI	MG1655	3190632	3191696	+	29.42	18.39	42.79	29.81	32.14	123.36	154.75	145.83	56.27	155.42	11.5556	12.191	26.9438	16.0879	19.4765	137.912	158.003	191.549	232.57	189.299	1899.9	1870.49	1915.87	1012.41	1609.35	2.10672	2.95e-13	3.59e-12	-0.731574	0.00799982	0.0217405	2.69042	5.04433e-31	1.13703e-30	5.88168	1.10344e-145	5.35041e-145	+	+
nupG	MG1655	3105714	3106970	+	970.9	868.89	951.88	800.34	789.93	590.84	512.9	484.19	532.67	575.76	8671.15	4407.45	4763.67	8782.31	12808.4	392.422	415.92	427.164	384.862	357.462	136.992	146.672	132.747	83.3259	105.248	-0.708982	3.73e-13	4.52e-12	3.26411	2.66461e-50	1.96604e-48	-1.0529	1.86579e-06	2.62969e-06	-2.73364	2.05081e-32	3.87493e-32
yedZ	MG1655	2040483	2041118	+	54.07	59	54.27	59.62	39.93	120.12	117.26	127.81	127.54	144.82	40.8891	36.573	48.4989	31.3291	24.7882	581.737	575.473	525.187	564.897	584.437	1351.93	1381.3	1475.47	1695.68	1309.6	1.25889	4.04e-13	4.88e-12	-0.424092	0.00616257	0.0173437	3.49499	2.39418e-194	2.66979e-193	4.83455	0	0	+
yjeO	MG1655	4385704	4386018	+	58.05	59.76	55.32	65.04	57.47	94.14	125.23	125.35	131.29	125.4	58.6669	44.7003	52.9895	59.2713	56.6588	50.1497	58.0895	51.2597	70.2432	72.5951	56.7341	57.8059	40.3624	70.827	67.9446	1.04496	5.01e-13	6.04e-12	-0.0307927	0.850785	0.898265	0.141656	0.371076	0.393662	0.0257616	0.880308	0.887728
uvrC	MG1655	1992874	1994706	-	2930.18	2825.8	2783.63	2952.94	3193.8	4363.12	3931.67	4066.87	3938.75	4509.83	2723.57	2867.32	2823.71	2698.54	2553.19	2904.92	3302.58	3530.63	3284.31	3498.35	1380.99	1347.65	1311.33	1320.72	1284.29	0.503236	5.36e-13	6.45e-12	-0.00679325	0.905733	0.934875	0.266193	2.96883e-06	4.15655e-06	-1.04808	5.02171e-68	1.36053e-67
djlB	MG1655	677415	678842	+	22.26	22.22	15.66	17.16	23.38	64.93	90.14	59.81	63.77	68.88	16.0001	17.0674	12.5738	17.7814	1.77059	329.734	428.313	381.3	473.994	424.544	24.9076	32.7854	43.0532	49.9955	74.6059	1.80183	5.4e-13	6.48e-12	-0.438164	0.133884	0.222851	4.42833	1.10694e-76	4.43878e-76	1.22118	3.78713e-06	4.81909e-06		+
gadX	MG1655	3664986	3665810	-	164.6	169.33	138.82	204.15	137.34	886.26	793.67	967.56	641.45	820.37	136.889	130.85	132.923	113.462	67.2823	2672.98	4081.75	4241.07	5378.03	3605.86	3321.02	2810.06	2999.37	929.084	1701.28	2.33611	5.47e-13	6.54e-12	-0.380733	0.166126	0.265694	4.71274	4.89293e-69	1.80961e-68	3.95074	6.44125e-49	1.45933e-48	+	+
alsA	MG1655	4309448	4310980	-	21.47	19.16	20.87	13.55	31.17	94.14	85.35	54.07	71.27	65.35	93.3337	26.0075	26.9438	93.1406	168.206	1873.09	2205.08	2053.09	2032.92	1842.45	336.253	324.403	339.941	308.306	294.427	1.7778	5.78e-13	6.9e-12	2.01314	1.55985e-08	1.39504e-07	6.6553	3.15966e-81	1.32712e-80	4.01437	3.33669e-30	6.13181e-30		+
yiiG	MG1655	4087002	4088057	+	61.23	63.6	73.06	56.91	72.08	110.38	125.23	131.08	142.55	129.81	93.3337	72.3333	61.0727	107.535	76.1352	2125.09	2411.1	2281.51	2571.26	2304.67	388.836	304.559	339.044	299.973	249.13	0.975476	6.69e-13	7.96e-12	0.435481	0.00501344	0.0144967	5.2614	0	0	2.37943	2.30476e-60	5.81046e-60
hsdR	MG1655	4583249	4586761	-	5576.49	5125.99	5358.52	5023.35	5268.45	4233.26	3805.64	3657.23	4088.8	3874.9	6555.58	5595.67	5387.87	6772.17	8107.51	2802.12	2667.47	2684.39	2417.78	2363.48	18983.8	19046.6	20396.5	21131.4	23438.2	-0.427618	6.9e-13	8.18e-12	0.39305	6.19971e-05	0.000296394	-0.932021	3.08002e-21	5.98562e-21	2.06148	2.75966e-98	9.45588e-98
elfA	MG1655	997868	998407	+	35.78	31.41	28.18	27.1	21.43	81.16	90.93	77.83	75.02	86.54	40.0002	35.7603	40.4157	28.7889	33.6411	27284	33537.8	30345.7	36032.4	30234.5	3001.37	2683.23	2902.5	1974.82	2363.41	1.52233	7.14e-13	8.45e-12	0.39821	0.0420693	0.0875602	10.1774	0	0	6.57525	0	0		+
yfdQ	MG1655	2474032	2474856	+	42.94	46.74	50.1	31.62	58.44	113.62	145.97	134.36	105.03	146.59	46.2224	28.4457	41.3139	33.8693	30.1	204.36	217.642	236.514	265.626	214.11	150.83	125.965	106.736	74.9933	127.896	1.52531	7.41e-13	8.75e-12	-0.239464	0.212835	0.321797	2.4124	2.24418e-48	6.43876e-48	1.4947	1.46213e-17	2.29047e-17
amiB	MG1655	4396065	4397402	+	2424.46	2323.93	2274.29	2214.93	2367.83	1707.59	1597.71	1568.91	1492.97	1640.74	1953.79	1953.81	2037.85	1913.62	1632.48	908.964	901.548	1022.5	871.252	953.845	17904.4	18298.6	18554.1	25581.1	18973.9	-0.534723	7.86e-13	9.25e-12	-0.193347	0.0371924	0.0789313	-1.2225	6.49804e-39	1.641e-38	3.19087	5.82181e-265	5.71466e-264
garD	MG1655	3275282	3276853	+	129.61	114.17	139.86	129.17	133.44	246.72	234.51	230.22	258.83	264.04	257.779	199.932	159.867	244.706	277.982	12091.1	11179.5	10849.1	8746.16	8341.09	207.564	234.675	225.132	391.632	226.482	0.929514	1.01e-12	1.18e-11	0.909441	6.51538e-08	5.35132e-07	6.40534	0	0	1.04638	8.44132e-10	1.16236e-09
glpK	MG1655	4115714	4117222	-	539.92	586.16	604.32	555.54	565.9	389.56	413.99	344.09	315.1	370.89	3244.46	1521.44	1431.62	3355.6	7370.95	14890.7	16058.2	16485.8	13839.7	10878.2	2966.78	2941.2	3101.62	3445.53	3265.34	-0.622004	1.16e-12	1.36e-11	2.6639	1.92208e-19	3.99487e-18	4.75675	2.11162e-58	6.97102e-58	2.55808	4.95251e-18	7.79685e-18
aceE	MG1655	123017	125680	+	304969	291672	292856	306847	288969	233833	208529	200945	235777	222384	231924	187532	187842	223491	219448	21061.6	19691.6	20583.9	20764.2	18811.3	556183	540004	602156	815131	747128	-0.431447	1.21e-12	1.41e-11	-0.40454	7.99738e-05	0.000374051	-3.78408	1.48702e-297	3.06188e-296	1.22986	3.8977e-33	7.43755e-33
ydhV	MG1655	1751728	1753830	-	19.08	21.45	15.66	26.2	23.38	77.91	67	56.53	78.78	67.11	22.2223	13.0037	22.4532	26.2487	26.5588	744.723	925.559	859.724	982.224	820.601	2623.6	2401.96	2595.75	1770.68	2605.88	1.67004	1.27e-12	1.48e-11	0.122744	0.586391	0.693734	5.44988	1.51153e-200	1.75171e-199	6.92233	0	0		+
yoeG	MG1655	2067360	2067892	-	104.96	111.87	83.5	102.98	81.82	451.24	398.83	371.95	352.61	358.53	48.8891	53.6404	46.7026	27.9422	35.4117	273.316	381.841	329.141	446.251	336.327	982.468	894.697	973.182	533.286	847.309	1.99153	1.33e-12	1.54e-11	-1.08485	8.10227e-08	6.56218e-07	1.95961	1.00407e-27	2.17042e-27	3.22575	1.25757e-72	3.54152e-72
flgI	MG1655	1136274	1137371	+	100.19	82.75	56.36	99.36	107.14	35.71	31.91	22.12	15	12.36	272.89	299.086	282.91	281.115	200.076	18.8061	27.8829	22.4823	21.8403	23.8921	44.2802	61.257	44.8471	41.6629	65.2801	-1.9511	1.35e-12	1.57e-11	1.68296	1.00684e-24	2.73453e-23	-1.85308	3.9984e-20	7.59044e-20	-0.667326	0.000465271	0.000559868
ynjI	MG1655	1843831	1844871	-	83.49	84.28	80.37	89.43	80.84	292.17	256.05	264.63	206.32	219	56.0002	56.8914	70.0539	65.1984	49.5764	362.332	423.666	450.546	558.994	460.382	291.973	333.894	376.716	145.82	383.687	1.56564	1.56e-12	1.8e-11	-0.383933	0.0445263	0.0914705	2.52821	1.09239e-47	3.10199e-47	2.0032	2.24249e-29	4.08035e-29		+
mscK	MG1655	486536	489898	+	4089.53	3919.96	3879.55	3836.39	3534.71	5833.72	5412.92	5473.56	5926.88	6007.51	3069.35	3045.31	3111.11	2857.72	2698.37	1646.16	1435.2	1413.69	1409.59	1507.04	3518.9	3650.4	4234.46	4662.08	4425.73	0.572084	1.57e-12	1.81e-11	-0.285739	0.000261848	0.00109773	-1.28416	1.60736e-59	5.37445e-59	0.180734	0.021212	0.0240969
yrfG	MG1655	3528669	3529337	+	1691.32	1664.22	1621.96	1639.52	1676.28	1217.39	1250.73	1377.2	1159.12	1262.79	1458.67	1371.08	1410.06	1415.74	1281.9	589.259	542.168	510.799	648.717	533.896	217.25	274.362	224.235	216.647	230.479	-0.390573	1.64e-12	1.88e-11	-0.160123	0.0177772	0.0429349	-1.45615	4.01815e-96	1.95476e-95	-2.71786	1.01413e-241	8.82035e-241
flgK	MG1655	1138378	1140021	+	117.68	129.49	118.99	136.4	122.73	71.42	57.43	51.61	56.27	60.05	349.335	336.472	398.769	324.299	233.717	75.2246	59.6385	69.2456	69.6529	72.5951	88.5605	88.8658	73.5492	104.157	90.5928	-1.11026	1.94e-12	2.22e-11	1.50043	8.95982e-34	3.54153e-32	-0.763998	3.70024e-08	5.49512e-08	-0.431453	0.00271721	0.00319667
potD	MG1655	1181783	1182829	-	10972.5	10824.3	11122	10476.7	10744.4	15725.4	15082.1	14804.2	16328.9	14976	8932.48	8841.73	9385.43	9103.23	9741.77	7799.54	7076.07	6835.53	7122.31	6308.43	2244.46	1930.03	2059.38	3112.22	2088.96	0.505917	2.02e-12	2.3e-11	-0.139768	0.142734	0.234989	-0.528317	3.04909e-08	4.53878e-08	-2.15971	1.84726e-110	6.95983e-110		+
yaaH	MG1655	9928	10494	-	1031.33	1064.27	957.1	1018.94	948.69	1772.52	1491.62	1391.94	1943.12	1742.29	625.78	733.086	870.286	626.582	440.876	106.568	117.728	101.62	116.285	151.623	130.073	122.514	116.602	108.324	138.554	0.723619	2.15e-12	2.45e-11	-0.506397	0.000244214	0.00103062	-2.98301	3.789e-92	1.7769e-91	-2.91907	2.38754e-81	7.25438e-81
yjfC	MG1655	4413028	4414191	+	29.42	27.58	25.05	35.23	32.14	90.9	71.79	70.46	82.53	80.36	19.5556	26.0075	26.0457	29.6357	15.9353	644.424	596.385	586.339	569.029	565.139	244.925	263.146	276.258	412.463	253.127	1.36974	2.24e-12	2.54e-11	-0.209743	0.293307	0.414964	4.40223	1.02847e-179	1.01858e-178	3.32266	9.56249e-97	3.23648e-96
arcA	MG1655	4639590	4640306	-	7679.7	7452.22	7142.25	7511.08	6746.04	12271.3	9757.77	9993.49	12082.6	11425.1	8288.92	8339.46	9347.71	10907.6	11937.3	23634.3	22328.8	20667.6	20295	21934.8	10899.9	9242.9	9909.41	12065.6	7764.34	0.60256	2.3e-12	2.61e-11	0.513319	7.48519e-06	4.3091e-05	1.67056	3.10335e-48	8.87503e-48	0.543568	2.15373e-06	2.75406e-06
ynaA	MG1655	1426454	1427386	+	21.47	34.48	26.09	36.13	28.25	71.42	120.45	112.24	105.03	88.31	26.6668	17.8801	23.3513	22.8618	23.0176	268.301	312.909	303.062	360.07	267.407	70.5716	69.0219	88.7972	54.1618	101.251	1.78338	2.48e-12	2.81e-11	-0.275903	0.19858	0.305248	3.46621	4.32626e-91	2.00758e-90	1.52984	4.81225e-16	7.34362e-16
lacY	MG1655	361926	363179	-	15.11	37.54	31.31	28.91	34.09	71.42	84.55	103.23	75.02	112.15	35.5557	34.9475	33.2307	54.1909	49.5764	132.897	144.062	118.707	132.222	128.65	370.847	406.367	447.574	479.124	450.3	1.64913	2.5e-12	2.82e-11	0.57904	0.00213017	0.00691875	2.26348	2.8011e-41	7.32456e-41	3.96765	1.60256e-128	6.84141e-128
hisQ	MG1655	2425230	2425916	-	181.3	190.02	165.95	197.83	210.39	373.33	323.05	349.83	307.6	320.55	168.001	147.918	167.95	158.339	123.941	188.061	190.533	214.032	199.514	223.299	1327.02	1467.58	1524.8	1224.89	1905.11	0.821586	3.06e-12	3.45e-11	-0.195222	0.116241	0.19938	0.1987	0.0992617	0.11066	3.07947	2.98745e-158	1.57821e-157
dacC	MG1655	880727	881929	+	770.51	803.76	805.76	805.76	817.2	1061.56	1016.22	1077.34	1061.59	1039.37	738.67	810.295	783.167	778.994	945.493	5623.04	5007.31	5004.57	4810.77	4810.58	121.771	90.5913	84.3125	145.82	95.9218	0.390468	3.58e-12	4.01e-11	0.108609	0.166656	0.266295	2.75284	1.90373e-290	3.64841e-289	-2.89571	3.30092e-165	1.85211e-164
yegZ	MG1655	2167602	2167814	-	7.95	7.66	9.39	4.52	2.92	29.22	46.26	65.54	52.52	31.79	1.77778	3.25093	2.69438	6.77386	3.54117	526.572	738.898	785.982	1064.27	947.412	44.2802	44.8643	46.641	16.6652	38.6352	2.80701	4.16e-12	4.66e-11	-0.748653	0.0998142	0.175557	7.05615	5.58409e-114	3.18157e-113	2.73728	2.07664e-16	3.18879e-16		+
yegR	MG1655	2167989	2168306	-	9.54	4.6	6.26	5.42	13.64	38.96	51.05	57.35	22.51	55.63	8.00003	7.3146	5.38876	8.46733	8.85293	1948.32	2206.62	2167.3	2730.63	2047.37	107.933	124.239	147.098	79.1596	45.2964	2.59669	4.24e-12	4.73e-11	0.034553	0.92901	0.952462	8.2435	2.26031e-155	1.82932e-154	3.81196	1.12459e-32	2.13489e-32	+	+
yjiT	MG1655	4572414	4573916	+	388.84	362.42	387.22	427.27	377.92	1061.56	1006.65	1146.16	753.99	934.29	977.782	689.198	691.558	1029.63	963.199	1988.44	2336.75	2153.81	2554.73	1971.1	351.474	271.774	303.166	133.321	231.811	1.33798	4.23e-12	4.73e-11	1.25765	2.91001e-15	4.64518e-14	2.59776	1.52064e-60	5.14668e-60	-0.45667	0.00578023	0.0067163
yfbL	MG1655	2385860	2386831	+	11.93	13.79	8.35	5.42	6.82	38.96	54.24	35.23	37.51	40.62	12.4445	4.8764	8.08315	8.46733	12.3941	2219.13	2545.87	2446.98	3044.66	2471.91	600.551	468.486	439.501	254.144	351.713	2.15515	5.2e-12	5.79e-11	0.00804067	0.981389	0.98876	8.16648	1.47109e-199	1.69156e-198	5.59235	7.96553e-93	2.61017e-92	+	+
gspE	MG1655	3458339	3459820	+	79.52	90.41	67.84	65.04	62.34	243.48	208.99	213.83	202.56	181.03	71.1114	52.8277	42.212	43.1834	42.4941	1099.53	1421.26	1364.23	1486.91	1674.28	60.8853	51.7665	72.6523	49.9955	70.6091	1.51295	5.88e-12	6.52e-11	-0.434504	0.0149109	0.0370428	4.35846	2.5589e-174	2.41026e-173	-0.139628	0.442742	0.462269
yjaH	MG1655	4200566	4201261	+	1273.06	1284.18	1281.7	1249.29	1247.71	983.65	908.53	959.37	1031.58	954.6	1251.56	1278.43	1207.98	1370.86	1269.51	264.54	275.731	283.277	301.042	303.246	134.224	160.476	164.14	166.652	115.906	-0.402048	6.51e-12	7.2e-11	0.105269	0.0576554	0.11334	-2.0487	1.35559e-230	1.91121e-229	-3.00262	4.18521e-306	4.91457e-305
ydgK	MG1655	1705250	1705690	+	1133.11	1059.68	1046.86	1051.46	1152.26	1503.07	1769.21	1756.52	1594.26	1766.14	775.114	820.048	918.784	694.321	405.464	1700.08	1685.37	1705.96	2081.91	2245.85	98.2468	59.5314	77.137	87.4922	93.2573	0.630366	7.03e-12	7.75e-11	-0.491353	0.0030711	0.00953421	0.886422	7.44295e-08	1.09577e-07	-3.63744	1.49524e-85	4.6583e-85
yaiO	MG1655	380069	380842	-	21.47	29.12	26.09	26.2	22.4	74.67	64.61	66.36	82.53	59.17	16.889	21.9438	33.2307	22.8618	17.7059	117.852	128.571	167.269	151.702	149.785	293.357	296.794	295.991	212.481	297.091	1.417	7.08e-12	7.79e-11	-0.0343743	0.869844	0.910786	2.61232	2.45287e-53	7.57242e-53	3.59869	1.40349e-100	4.91555e-100
fixA	MG1655	42403	43173	+	19.88	30.65	18.79	16.26	29.22	51.94	69.4	78.65	82.53	68.88	16.0001	20.3183	18.8607	16.0879	19.4765	10056.3	10179.6	9934.49	8714.29	7678.54	1625.92	1369.22	1440.49	1545.7	1763.9	1.61744	7.45e-12	8.17e-11	-0.262581	0.239635	0.353621	8.74923	0	0	6.1604	1.43186e-297	1.62119e-296
uspG	MG1655	641439	641867	-	435.75	485.78	473.85	509.47	434.41	730.43	744.22	761.92	757.74	817.72	615.114	654.251	687.966	695.168	844.57	912.725	751.29	677.168	694.758	661.627	893.907	735.084	771.37	1029.07	696.765	0.707572	7.61e-12	8.34e-11	0.671282	4.22667e-09	3.98116e-08	0.754048	3.36856e-11	5.40508e-11	0.899391	5.80148e-15	8.68849e-15
borD	MG1655	578600	578893	-	4795.64	4699.97	4564.24	4957.4	4302.23	13274.4	13072	13640.9	9490.52	13459.7	2840.9	2995.74	3420.97	2685.84	1731.63	1295.12	1852.67	1824.67	2051.81	2141.1	456.64	374.444	445.78	116.656	265.117	1.43263	7.99e-12	8.73e-11	-0.673824	0.00349024	0.0106843	-1.25131	5.89357e-08	8.69695e-08	-3.69453	8.47893e-56	2.04446e-55	+
yhjK	MG1655	3683630	3685618	-	1820.93	1769.19	1775.39	1827.41	1867.19	1314.78	1375.17	1337.87	1376.69	1356.39	1527.12	1582.39	1568.13	1479.24	1467.82	506.512	508.089	500.906	486.39	577.085	1522.13	1345.93	1330.16	1445.7	1179.04	-0.421551	1.1e-11	1.2e-10	-0.152035	0.0124582	0.0318617	-1.71905	8.85738e-158	7.32927e-157	-0.320105	2.93506e-07	3.82951e-07
ykgG	MG1655	323758	324453	+	120.07	124.89	118.99	105.69	112.01	224	248.87	260.53	198.81	171.32	152.001	122.723	100.59	127.01	171.747	893.919	852.753	816.558	797.467	735.141	5212.62	5266.37	5239.04	5337.02	7488.56	0.935723	1.15e-11	1.25e-10	0.287076	0.0422657	0.0878039	2.90876	1.62943e-108	8.91655e-108	5.71069	0	0
yegI	MG1655	2149039	2150985	-	77.13	72.02	85.59	65.04	81.82	240.23	223.34	228.58	232.57	235.78	40.8891	52.015	46.7026	45.7236	23.0176	2728.15	3144.58	3187.99	3031.67	2924.02	107.933	90.5913	85.2095	95.8248	75.9381	1.60445	1.4e-11	1.51e-10	-0.709843	6.0569e-07	4.22641e-06	5.39916	0	0	0.339651	0.0094649	0.0108976
fliP	MG1655	2021869	2022606	+	39.76	35.25	40.71	61.43	33.12	3.25	6.38	6.55	22.51	7.95	132.445	182.865	149.987	143.945	146.959	8.7762	5.42168	10.7915	10.625	5.51355	15.2213	12.9416	5.38165	20.8315	17.3192	-2.41106	1.49e-11	1.61e-10	1.94655	1.13661e-22	2.6908e-21	-2.24116	1.63074e-15	2.86593e-15	-1.61138	1.04159e-08	1.40071e-08
pntA	MG1655	1676371	1677903	-	5038.96	5112.19	5303.2	5035.09	4900.28	7427.69	7120.71	7287.43	8376.41	7469.87	5322.69	4873.96	4687.33	5223.5	5446.32	6394.09	6190.01	5940.73	5155.5	5363.77	11500.4	10825.2	10601	14394.5	9997.19	0.568368	1.54e-11	1.66e-10	0.10447	0.238508	0.352428	0.28921	0.00108487	0.00136441	1.26821	1.42983e-46	3.14918e-46
yqiK	MG1655	3192864	3194525	+	66.79	74.32	67.84	64.14	122.73	207.77	179.47	208.1	195.06	177.5	78.2225	73.146	88.0165	70.2788	60.1999	609.319	807.831	768.896	717.189	800.384	2636.06	2294.12	2344.61	1499.87	1997.04	1.28717	1.56e-11	1.68e-10	0.0129645	0.944847	0.964454	3.32579	3.37729e-82	1.43348e-81	4.86915	6.50688e-175	3.89797e-174
osmY	MG1655	4611396	4612001	+	345.9	374.68	421.67	372.17	355.52	633.04	701.14	711.13	648.96	653.47	340.446	365.73	374.519	403.045	361.2	15852.3	15660.1	16339.3	15606.4	15347	117.619	77.6497	113.015	116.656	106.58	0.845962	1.59e-11	1.71e-10	0.0809239	0.268651	0.3874	5.49538	0	0	-1.75784	1.33911e-72	3.76874e-72
yggU	MG1655	3096383	3096673	+	474.71	409.16	441.5	415.53	443.18	214.26	228.93	279.37	303.85	190.74	397.335	397.427	350.27	321.758	334.641	91.5232	58.0895	70.1449	59.6182	55.1355	305.81	285.578	326.487	279.142	315.743	-0.861667	1.62e-11	1.73e-10	-0.178578	0.0559856	0.110745	-2.64398	6.30076e-119	3.75417e-118	-0.42431	1.43472e-05	1.80134e-05
idnO	MG1655	4492587	4493351	-	47.71	42.14	57.41	46.97	51.62	113.62	128.42	139.28	135.04	131.58	69.3336	59.3296	40.4157	49.9572	58.4294	1021.8	1147.85	1107.03	1061.32	921.683	13459.8	13021.9	13585.1	10840.7	14381.6	1.41069	1.8e-11	1.92e-10	0.27439	0.0758199	0.141269	4.52491	2.19142e-266	3.77487e-265	8.15907	0	0
ypfN	MG1655	2592762	2592962	+	448.47	486.55	485.33	523.92	511.36	659.01	877.43	899.56	855.27	845.98	456.891	449.442	493.97	525.821	554.194	709.619	520.482	593.533	605.626	689.194	148.062	157.025	147.098	258.31	121.235	0.761598	1.88e-11	2e-10	0.107157	0.349109	0.474171	0.438767	0.000106756	0.000140157	-1.5487	2.66221e-34	5.1533e-34
yiiS	MG1655	4112967	4113266	+	185.27	170.87	180.57	197.83	175.32	402.55	473.81	495.66	352.61	329.38	160.001	139.79	141.006	136.324	154.041	886.396	977.452	1048.58	1237.22	784.763	168.818	152.711	147.098	179.151	157.205	1.18347	2e-11	2.13e-10	-0.224207	0.0705828	0.133477	2.53757	9.66078e-111	5.40686e-110	-0.103092	0.419313	0.43853
yjjM	MG1655	4594937	4595851	-	27.83	31.41	19.83	35.23	14.61	94.14	96.52	90.12	93.78	108.62	205.334	128.412	143.7	193.902	336.411	219.405	316.007	255.399	267.396	211.353	37.3615	35.3737	33.1868	16.6652	29.3094	1.89986	2.29e-11	2.43e-10	3.03802	1.26916e-31	4.64344e-30	3.38586	2.93223e-39	7.45604e-39	0.392764	0.175475	0.18924		+
emrK	MG1655	2482176	2483339	-	15.11	15.32	18.79	25.29	12.66	68.17	66.21	58.99	45.01	60.05	20.4445	24.382	20.6569	17.7814	14.1647	625.618	762.134	745.514	842.328	756.276	128.689	106.984	115.705	91.6585	105.248	1.79755	2.66e-11	2.82e-10	0.303854	0.17839	0.279948	5.52515	7.68908e-214	9.78148e-213	2.78095	1.44855e-48	3.27513e-48	+	+
ypjC	MG1655	2783638	2785011	-	15.9	14.56	16.7	20.78	15.58	68.17	43.87	58.99	56.27	83.01	10.6667	8.94007	5.38876	12.701	1.77059	2899.91	3468.33	3274.33	3745.91	2845.91	3056.72	2207.84	2903.4	1862.33	1554.73	1.8952	2.71e-11	2.86e-10	-0.874858	0.00597908	0.016881	7.70242	4.92404e-242	7.38939e-241	7.21739	5.15078e-212	3.83881e-211		+
ydgI	MG1655	1679557	1680939	+	881.84	943.98	867.34	886.15	897.07	1532.28	1445.36	1349.34	1815.58	1712.27	696.892	803.794	811.907	685.007	532.946	309.675	315.232	334.537	329.376	397.895	48.4315	49.1781	33.1868	37.4967	42.6319	0.806993	2.96e-11	3.11e-10	-0.240971	0.0223378	0.052047	-1.31255	3.7495e-34	8.8152e-34	-4.29695	4.24544e-173	2.50594e-172
zapC	MG1655	1005952	1006494	+	329.2	312.62	322.51	327	349.67	535.65	546.4	523.52	585.19	589.01	343.112	357.603	387.093	326.839	327.558	1409.21	1638.9	1639.41	1702.95	1525.42	114.852	106.121	90.5911	79.1596	115.906	0.758879	2.96e-11	3.11e-10	0.186879	0.020555	0.0486615	2.36856	6.0079e-222	8.10884e-221	-1.56743	4.07742e-52	9.49538e-52
ispH	MG1655	26277	27227	+	3190.2	3235.73	3405.69	3502.16	3548.34	2379.59	2614.73	2573.33	2472.04	2338.36	2194.68	2655.2	2443.8	2913.61	2487.67	920.247	900.774	1032.39	955.662	1074.22	318.264	334.756	362.364	554.117	390.349	-0.44535	3.02e-11	3.16e-10	-0.31498	0.00149756	0.00507245	-1.69354	4.84245e-64	1.70139e-63	-3.05781	3.64494e-181	2.2695e-180
ybfC	MG1655	735650	736219	+	20.67	8.43	17.74	24.39	17.53	48.7	78.17	72.92	37.51	72.41	6.22225	22.7565	12.5738	6.77386	7.08235	1552.13	2323.58	2000.03	2417.78	1896.66	2404.97	2024.93	2325.77	899.92	1722.6	1.88531	3.03e-11	3.16e-10	-0.531243	0.135038	0.224488	6.94615	5.45052e-118	3.20444e-117	6.82897	7.32588e-114	2.82752e-113	+	+
yjdO	MG1655	4352908	4353081	+	8.75	10.73	9.39	9.03	3.9	35.71	35.89	41.78	33.76	35.32	3.55557	1.62547	6.28689	7.6206	12.3941	50.1497	84.4233	95.3251	145.799	107.514	168.818	101.807	116.602	20.8315	61.2834	2.12945	3.03e-11	3.16e-10	-0.427409	0.398549	0.524643	3.62348	8.62762e-17	1.54947e-16	3.60936	2.07977e-16	3.19249e-16
caiD	MG1655	35377	36162	-	24.65	23.75	26.09	29.81	27.27	68.17	80.56	61.45	82.53	82.13	42.6668	34.1348	26.9438	20.3216	46.0352	362.332	274.957	273.385	201.285	227.894	148.062	125.965	113.015	166.652	135.889	1.5104	3.12e-11	3.25e-10	0.433414	0.0590266	0.11542	3.44151	7.53662e-64	2.64589e-63	2.46086	3.77163e-31	7.01555e-31
gcd	MG1655	138835	141225	-	6700.86	6551.15	6144.44	6053.13	6492.79	11076.6	9727.46	8481.11	10330.8	10150.9	3912.02	4399.33	4538.24	3590.15	3094.98	3729.89	3641.05	3664.62	3372.85	3563.59	525.828	528.881	523.814	708.27	592.85	0.638657	3.18e-11	3.3e-10	-0.613241	7.47381e-11	8.18974e-10	-0.735037	5.83328e-15	1.01509e-14	-3.3992	1.45563e-255	1.3595e-254
cmtA	MG1655	3077471	3078859	-	31.81	34.48	31.31	25.29	28.25	110.38	79.77	79.47	82.53	72.41	33.7779	30.0711	32.3326	33.0226	40.7235	992.965	801.634	776.989	763.821	804.979	630.994	699.71	692.439	1129.07	829.99	1.44836	3.37e-11	3.49e-10	0.235319	0.254182	0.371007	4.86409	2.90888e-169	2.64972e-168	4.79124	4.69432e-162	2.572e-161		+
yggT	MG1655	3095820	3096386	+	1519.56	1465.77	1561.42	1469.7	1424.99	844.06	839.14	905.3	1027.83	1055.27	1424.89	1275.18	1331.02	1247.24	1159.73	219.405	250.172	224.823	229.028	244.434	964.479	944.738	870.033	1066.57	944.563	-0.67301	3.63e-11	3.75e-10	-0.109742	0.0735434	0.138015	-2.57319	4.73948e-292	9.24302e-291	-0.555462	3.92948e-18	6.20171e-18
wcaH	MG1655	2125743	2126222	-	6.36	7.66	6.26	3.61	5.84	32.46	33.5	24.58	41.26	40.62	27.5557	30.0711	27.842	26.2487	30.1	2924.98	2539.67	2388.52	2126.18	2186.12	2117.15	2293.25	2259.4	3828.83	2230.18	2.50052	3.83e-11	3.95e-10	2.32934	2.11629e-13	2.91863e-12	8.75757	2.31962e-195	2.60633e-194	8.81771	9.8555e-198	6.796e-197
yjcC	MG1655	4275471	4277057	+	147.9	135.62	177.43	154.47	143.18	262.96	258.44	288.38	247.58	309.07	133.334	129.225	113.164	125.316	100.923	413.735	542.168	518.892	623.335	517.355	2042.43	2055.13	2301.55	1283.22	2228.85	0.867663	4.14e-11	4.26e-10	-0.225119	0.146016	0.239235	1.88712	2.10548e-38	5.26608e-38	3.81256	1.4886e-153	7.61854e-153
csgE	MG1655	1102152	1102541	-	4.77	6.13	5.22	5.42	4.87	25.97	39.09	42.6	37.51	27.38	7.11114	4.06367	4.49064	5.92713	1.77059	585.498	542.943	456.841	571.39	469.571	697.414	604.805	578.527	462.459	448.967	2.7236	4.42e-11	4.53e-10	0.000912461	0.99822	0.998671	6.72493	9.86961e-115	5.65237e-114	6.8236	2.12414e-117	8.43368e-117	+	+
caiE	MG1655	34781	35371	-	20.67	17.62	24.01	16.26	21.43	77.91	51.05	61.45	48.77	51.22	12.4445	14.6292	18.8607	16.0879	24.7882	159.225	131.669	141.189	121.597	136.001	71.9554	82.8263	63.6829	95.8248	94.5896	1.51686	4.57e-11	4.68e-10	-0.162289	0.49051	0.611342	2.88215	1.68409e-55	5.35979e-55	2.09777	8.98908e-27	1.5779e-26
arnD	MG1655	2370018	2370908	+	43.73	46.74	49.06	40.65	42.86	87.65	91.73	105.69	86.28	98.02	33.7779	39.8239	58.3783	35.5628	17.7059	1805.39	1848.02	1919.99	1910.73	2028.99	128.689	111.298	133.644	191.65	127.896	1.10249	4.67e-11	4.77e-10	-0.110727	0.518349	0.633532	5.51074	0	0	1.66285	1.33602e-27	2.37151e-27
fliE	MG1655	2012700	2013014	-	39.76	36.78	28.18	37.04	54.54	3.25	5.58	4.92	11.25	7.95	134.223	131.663	181.422	114.309	86.7587	6.26872	0	3.59717	3.54167	5.51355	17.9889	8.62774	21.5266	8.33259	18.6515	-2.64503	5.05e-11	5.14e-10	1.82705	2.19154e-13	3.01302e-12	-3.37061	2.1446e-17	3.88785e-17	-1.22385	7.11439e-05	8.75845e-05
plsX	MG1655	1147621	1148691	+	10115.3	10511	10194.1	10424.3	10481.4	7762.06	7979.79	8076.39	7393.6	7653.55	7440.92	8142.78	8243.01	7253.11	5993.43	2523.78	2443.63	2618.74	2728.86	2984.67	2517.06	2642.68	2656.74	2412.28	3052.18	-0.411291	5.7e-11	5.79e-10	-0.384137	3.75522e-06	2.25568e-05	-1.86376	3.08509e-110	1.71364e-109	-1.86303	2.7381e-108	1.01266e-107
tsaE	MG1655	4395585	4396046	+	630.57	637.49	666.94	675.68	680.84	399.3	437.92	483.37	330.1	456.55	580.447	597.359	576.598	598.64	580.752	403.705	326.85	306.659	377.188	388.706	6881.43	7628.65	7835.68	10382.4	9091.26	-0.606357	5.95e-11	6.03e-10	-0.0693907	0.494871	0.615218	-0.774356	5.74627e-14	9.78037e-14	3.76124	0	0
yeaJ	MG1655	1872041	1873531	+	1168.1	1107.95	972.76	1114.69	823.04	2236.75	2034.03	2146.49	1856.84	2016.93	937.781	704.64	858.61	663.839	470.976	1612.31	1887.52	1840.85	2193.48	2072.18	254.611	282.99	284.331	241.645	274.443	0.988455	6.11e-11	6.18e-10	-0.413345	0.00494483	0.0143358	0.984508	1.4084e-11	2.28053e-11	-1.85024	1.40552e-33	2.70414e-33		+
fecB	MG1655	4513406	4514308	-	1483.78	1579.17	1317.19	1681.98	1850.63	908.98	997.87	1024.91	1177.87	937.82	3353.79	3702	3205.42	3181.18	2655.88	323.466	301.291	276.982	228.438	280.272	918.815	986.151	944.48	1220.72	1127.08	-0.653664	6.32e-11	6.38e-10	1.12135	2.01781e-23	5.07549e-22	-2.39814	1.47806e-92	6.9908e-92	-0.519277	6.06011e-06	7.67614e-06	+
opgB	MG1655	4597150	4599441	-	4833.01	4833.29	4997.38	4878.82	4758.07	3769.03	3811.22	3692.46	4040.03	3894.33	4672.91	4578.13	4844.5	4568.12	4058.18	1277.56	1361.62	1456.85	1512.29	1606.28	49.8153	42.2759	58.3012	79.1596	46.6287	-0.341455	6.74e-11	6.79e-10	-0.00023918	0.99713	0.99799	-1.65486	4.83619e-132	3.24391e-131	-6.46613	0	0
eptB	MG1655	3708784	3710475	-	652.83	713.35	731.66	717.23	692.53	422.03	429.14	465.35	397.63	541.32	964.448	772.097	924.173	1013.54	934.87	175.524	174.268	171.765	181.216	187.461	119.003	113.023	110.324	149.987	114.573	-0.614607	6.9e-11	6.93e-10	0.489402	6.00452e-11	6.73524e-10	-1.88085	1.18663e-109	6.53386e-109	-2.48934	4.67044e-138	2.14928e-137
ygfT	MG1655	3029012	3030931	-	40.55	50.57	46.97	59.62	63.31	113.62	108.48	128.63	116.29	126.28	59.5558	55.2659	55.6839	60.9648	49.5764	121.613	127.022	112.412	106.84	96.4872	119.003	117.337	85.2095	133.321	95.9218	1.19674	7.47e-11	7.49e-10	0.221122	0.166763	0.266327	1.21125	1.55075e-16	2.76821e-16	1.13781	1.65939e-13	2.43008e-13
recF	MG1655	3880148	3881221	-	1854.32	1950.79	2036.32	2004.46	2172.06	1451.13	1450.94	1436.18	1391.69	1464.13	1608.9	1542.57	1446.88	1368.32	956.117	445.079	443.803	449.647	458.647	498.977	182.656	226.91	237.69	158.319	262.453	-0.475256	7.52e-11	7.52e-10	-0.433887	0.000262344	0.00109877	-2.02921	3.27092e-63	1.14199e-62	-3.10002	3.22023e-127	1.3616e-126
fhlA	MG1655	2854338	2856416	+	228.21	244.42	248.41	233.96	233.76	162.32	142.78	158.94	153.8	128.04	150.223	173.925	174.237	176.967	108.006	377.377	391.91	433.459	430.313	412.598	350.091	405.504	380.303	499.955	484.938	-0.696593	7.92e-11	7.9e-10	-0.48049	2.27301e-05	0.00012051	0.88103	6.99454e-17	1.25771e-16	0.909842	5.05502e-17	7.82742e-17
yeaI	MG1655	1870385	1871860	+	17.49	9.19	17.74	18.97	11.69	55.19	51.85	59.81	52.52	68	11.5556	15.4419	16.1663	15.2412	24.7882	3959.32	3745.61	3690.7	3859.83	3924.73	705.716	667.787	684.367	599.946	559.544	1.95822	8.55e-11	8.51e-10	0.180002	0.442794	0.566055	8.10581	0	0	5.54017	1.76755e-220	1.38495e-219		+
cydB	MG1655	773042	774181	+	13509.9	12748.3	12646.9	13109.8	13333.3	22893.4	19826.6	21453.5	31228.7	26033.7	15679.2	14844.6	15221.5	15380.1	16314.2	43636.5	37701.6	37749.6	32745.7	34139	9947.83	11225.6	11227	15169.5	13247.9	0.893604	8.67e-11	8.61e-10	0.340154	0.000480459	0.00186088	1.60412	5.04299e-61	1.71733e-60	-0.00989537	0.91923	0.923821
bcsZ	MG1655	3689155	3690261	-	174.94	170.1	144.03	162.6	200.65	327.88	321.46	303.13	288.84	318.79	138.667	135.727	114.062	114.309	83.2176	114.091	97.5903	112.412	100.938	97.4061	305.81	314.05	356.086	458.292	398.342	0.874459	1.11e-10	1.1e-09	-0.424032	0.00180264	0.00599571	-0.617598	5.3577e-06	7.42597e-06	1.17304	1.25223e-19	2.01953e-19
deoR	MG1655	881976	882734	-	881.84	960.83	914.31	972.87	890.25	1272.58	1224.41	1273.15	1132.86	1178.01	888.004	937.082	908.905	843.346	578.982	926.516	879.087	861.523	897.814	1069.63	2262.44	1973.16	2021.71	1529.03	1921.1	0.399606	1.14e-10	1.13e-09	-0.0511127	0.655439	0.750356	0.0998584	0.381173	0.403987	1.17243	7.26244e-25	1.24278e-24
yegS	MG1655	2168712	2169611	+	33.4	22.22	37.57	37.04	27.27	74.67	95.72	85.2	105.03	61.81	28.4446	30.0711	35.027	25.402	12.3941	2508.74	2092.77	2354.35	2622.61	2260.56	534.13	515.076	555.207	629.111	566.205	1.4113	1.23e-10	1.22e-09	-0.082298	0.654967	0.75001	6.34025	0	0	4.24657	7.44223e-194	4.97685e-193		+
ygcB	MG1655	2884553	2887219	-	76.34	71.26	72.02	85.82	103.25	155.83	175.49	194.17	150.05	180.15	91.5559	71.5206	77.239	84.6733	100.923	793.619	1023.92	958.647	1032.99	880.331	1473.7	1496.05	1466.5	1033.24	1533.42	1.0933	1.26e-10	1.25e-09	0.140941	0.343423	0.468607	3.6216	3.53449e-164	3.1046e-163	4.20739	1.28106e-219	9.96705e-219	+
ykgE	MG1655	321608	322327	+	53.28	59	50.1	28.91	56.49	168.81	156.34	176.96	168.8	162.48	193.779	138.165	133.821	239.625	524.094	1031.83	909.294	903.79	926.148	785.682	4898.5	4570.12	4821.96	7066.04	5351.64	1.74719	1.5e-10	1.47e-09	2.39047	1.96677e-16	3.3879e-15	4.2929	3.82134e-50	1.12781e-49	6.84364	5.8885e-125	2.45928e-124
nusB	MG1655	435137	435556	+	4761.45	4925.24	4847.09	4672.86	4738.59	3619.7	3985.91	3861.23	3942.5	3762.75	5344.02	5216.12	5610.6	5311.56	4849.64	1604.79	1522.72	1590.85	1643.34	1719.31	705.716	691.945	748.049	1087.4	738.065	-0.319417	1.57e-10	1.54e-09	0.232946	0.00259873	0.00823521	-1.4718	7.43698e-79	3.04565e-78	-2.53357	3.21089e-209	2.35732e-208
yedJ	MG1655	2032384	2033079	-	707.7	656.65	682.6	673.87	713.95	1038.84	1056.1	974.93	1174.12	1006.7	231.112	284.457	324.224	228.618	226.635	1142.16	1091.31	1099.84	968.648	1208.39	1530.44	1649.62	1545.43	2037.32	1565.39	0.605111	1.79e-10	1.75e-09	-1.30457	1.84463e-35	7.92833e-34	0.776082	3.65097e-15	6.38343e-15	1.36412	3.93467e-43	8.37845e-43
flhA	MG1655	1962972	1965050	-	123.25	134.09	125.25	149.95	150	55.19	48.66	63.9	82.53	48.57	361.779	417.745	453.554	441.995	398.382	134.151	110.757	97.1237	70.2432	108.433	103.782	125.965	83.4156	133.321	107.912	-1.25186	1.8e-10	1.76e-09	1.70087	2.32232e-34	9.34627e-33	-0.313754	0.0338256	0.0391083	-0.235385	0.127659	0.139062
potF	MG1655	893784	894896	+	66	60.53	61.58	74.98	80.84	162.32	149.16	108.96	123.79	140.41	62.2225	72.3333	70.0539	66.8919	61.9705	1243.71	1237.69	1165.48	1132.75	1113.74	290.589	308.873	313.93	429.128	339.723	0.983701	2.2e-10	2.14e-09	0.0654104	0.614881	0.716902	4.1979	0	0	2.3463	2.58851e-96	8.73426e-96
pdhR	MG1655	122092	122856	+	14574.6	14967.3	14544.4	14491.9	14644.3	9813.77	9211.38	8245.16	9505.52	9523	10739.6	12842	13535.7	11488.5	11542.5	747.231	809.38	902.89	958.023	1067.79	46589.7	45244.7	47589.9	48312.4	47433.3	-0.661848	2.24e-10	2.18e-09	-0.188229	0.0161219	0.0394755	-3.93118	0	0	1.77869	7.96619e-115	3.09354e-114
rimI	MG1655	4608185	4608631	+	1011.45	1075	1117.84	1024.36	1084.08	555.13	773.73	759.47	491.41	568.7	615.114	837.928	805.62	712.102	476.288	170.509	209.897	206.837	279.792	279.353	34.5939	41.4132	37.6716	29.1641	30.6417	-0.731256	2.33e-10	2.26e-09	-0.524113	0.000448817	0.00175213	-2.11067	1.5358e-43	4.15587e-43	-4.79462	4.071e-135	1.83901e-134
gspA	MG1655	3453929	3455398	-	27.83	29.88	36.53	31.62	32.14	61.68	94.12	71.28	78.78	65.35	17.7778	21.1311	29.6382	25.402	12.3941	668.245	617.297	644.793	761.46	681.843	242.158	245.891	284.331	291.641	225.15	1.25956	2.39e-10	2.3e-09	-0.407689	0.0351623	0.0758421	4.5233	8.40587e-227	1.15568e-225	3.11917	7.81119e-100	2.71856e-99
yahG	MG1655	338325	339743	+	41.35	49.04	35.49	42.46	41.88	142.84	93.33	96.67	168.8	135.99	36.4446	26.8202	24.2494	29.6357	23.0176	3876.57	3134.51	3284.22	2351.67	2365.31	1724.16	1864.46	1998.39	4253.79	2448.67	1.55794	2.39e-10	2.3e-09	-0.479097	0.0694161	0.131665	6.24925	2.31888e-156	1.88707e-155	5.95613	8.56649e-142	4.04737e-141
rhsD	MG1655	523261	527541	+	170.96	170.1	172.22	168.02	202.6	314.9	330.23	353.11	378.87	279.05	126.223	130.85	126.636	129.55	139.876	5288.29	5454.21	5069.32	4840.88	4574.41	7982.9	7380.17	7900.26	5995.3	6352.16	0.897812	2.47e-10	2.38e-09	-0.345989	0.0019626	0.00644541	4.9319	0	0	5.43159	0	0		+
yoeH	MG1655	2068261	2068419	-	132.79	135.62	122.12	171.63	126.62	486.95	409.2	465.35	270.09	383.25	72.0003	83.7116	65.5633	41.4899	33.6411	406.213	453.872	414.574	442.119	410.76	65.0366	43.1387	54.7134	16.6652	37.3029	1.55252	2.83e-10	2.72e-09	-1.08828	9.56348e-09	8.76553e-08	1.72336	2.24945e-23	4.54096e-23	-1.4722	5.62405e-13	8.17658e-13
yfiN	MG1655	2742383	2743609	+	232.19	211.48	215.01	261.96	255.19	389.56	342.2	359.66	371.37	389.43	283.557	274.704	249.679	255.713	210.7	332.242	378.743	371.408	426.772	493.463	278.135	287.304	251.144	270.809	237.14	0.649097	2.92e-10	2.8e-09	0.222736	0.0488276	0.0988837	0.868232	2.57907e-15	4.52e-15	0.266869	0.0215363	0.0244528
cydA	MG1655	771458	773026	+	23905.8	22438.6	22379.7	23876.5	23926.7	41809.9	34692.6	38720.5	53859.6	44806	26116.5	23875.7	25206.8	25567.1	28039	72831.2	61907.1	61028.7	53501.1	54790.9	16154	17782.6	18124.5	28568.3	21591.7	0.875984	2.98e-10	2.85e-09	0.239923	0.0535223	0.106635	1.47911	1.09247e-32	2.5137e-32	-0.0944504	0.447493	0.466679
mutL	MG1655	4397412	4399259	+	4018.76	3796.6	3704.2	3706.31	3932.1	2467.24	2371.44	2234.16	2618.33	2598.87	2921.79	3289.13	3274.57	3198.96	2905.53	1275.06	1174.18	1235.63	1053.65	1485.9	14211.2	15693.9	15120.6	18031.7	16518.5	-0.642341	3.11e-10	2.97e-09	-0.201608	0.0155079	0.0382472	-1.52872	1.33388e-73	5.16178e-73	2.14853	1.11726e-148	5.52639e-148
agaB	MG1655	3284170	3284646	+	11.93	2.3	8.35	12.65	10.71	48.7	36.69	31.95	41.26	51.22	4.44446	7.3146	4.49064	9.31406	0	111.583	155.68	121.405	164.688	124.974	383.301	386.523	444.883	245.811	347.717	2.18543	3.98e-10	3.79e-09	-0.581915	0.123647	0.209006	4.00509	8.69596e-49	2.51779e-48	5.42997	4.23485e-89	1.34973e-88
ydcC	MG1655	1531816	1532952	+	4.77	8.43	6.26	2.71	9.74	68.17	51.85	43.42	26.26	37.09	7.11114	3.25093	3.59251	5.92713	10.6235	3225.88	4648.71	4518.95	5883.31	4222.46	2096.39	1823.04	2148.18	1158.23	1775.89	2.8307	4.75e-10	4.52e-09	-0.0818384	0.840592	0.892588	9.5596	1.67639e-213	2.12647e-212	8.24156	1.06821e-158	5.66341e-158	+	+
yghS	MG1655	3133244	3133957	-	31.01	31.41	28.18	31.62	22.4	87.65	66.21	78.65	75.02	60.93	19.5556	21.9438	18.8607	17.7814	7.08235	1325.21	1744.23	1728.44	1783.23	1854.39	301.659	301.108	299.579	195.816	254.459	1.30813	5.03e-10	4.77e-09	-0.594915	0.00691017	0.0191675	5.95382	3.35603e-295	6.7227e-294	3.34422	1.0491e-87	3.31503e-87
nfrB	MG1655	590941	593178	-	436.55	449	395.57	410.11	403.24	665.51	582.29	558.74	581.43	583.71	373.335	429.123	436.49	383.57	276.211	318.451	303.614	294.069	311.667	373.084	301.659	333.031	325.59	108.324	322.404	0.489382	5.1e-10	4.83e-09	-0.0416132	0.80298	0.864072	-0.293576	0.0784904	0.0883042	-0.452338	0.00792291	0.00915311
yggF	MG1655	3075217	3076182	-	34.19	36.01	45.92	30.71	42.86	103.88	74.18	98.31	93.78	83.89	33.7779	29.2584	40.4157	25.402	23.0176	847.53	800.86	788.68	685.904	749.843	427.581	510.762	480.761	824.926	576.863	1.24002	5.32e-10	5.03e-09	-0.194151	0.3546	0.479479	4.45433	1.61404e-140	1.16185e-139	3.97456	1.12312e-109	4.20648e-109
xerD	MG1655	3038847	3039743	-	1280.22	1300.27	1340.15	1420.01	1438.62	1038.84	1014.62	1067.51	971.56	946.65	1114.67	1080.12	1017.58	1031.32	897.687	402.452	446.902	452.344	432.674	397.895	503.688	574.608	558.795	558.284	540.892	-0.426053	5.49e-10	5.17e-09	-0.296353	1.4976e-06	9.70696e-06	-1.56882	1.38178e-128	9.03563e-128	-1.21149	3.34778e-73	9.47609e-73
ydeN	MG1655	1580842	1582524	-	38.96	40.61	32.36	42.46	41.88	74.67	103.7	156.48	93.78	107.73	96.8893	70.7078	51.1933	94.8341	168.206	490.214	783.82	680.765	838.196	523.788	3563.18	3090.46	3671.18	1599.86	3545.11	1.48791	6e-10	5.65e-09	1.36639	5.77419e-07	4.03828e-06	4.17378	1.77935e-55	5.65482e-55	6.39601	2.58487e-128	1.10243e-127	+	+
xylE	MG1655	4240779	4242254	-	56.46	51.34	44.88	61.43	73.05	110.38	123.64	160.58	127.54	112.15	29.3334	51.2022	44.9064	37.2562	38.9529	633.14	598.709	607.922	559.584	700.221	725.089	578.922	671.809	683.272	555.547	1.15941	6.73e-10	6.32e-09	-0.405458	0.0135749	0.0342623	3.52733	1.82169e-156	1.48794e-155	3.57598	7.79212e-157	4.0727e-156
yiaR	MG1655	3749232	3750092	+	35.78	25.29	42.79	28.91	33.12	84.41	76.58	68.82	97.53	87.42	28.4446	28.4457	28.7401	33.0226	51.347	1585.99	1338.38	1295.88	1166.39	997.953	1224.63	1198.39	1237.78	2249.8	1604.03	1.29902	7.82e-10	7.33e-09	0.0918014	0.700216	0.786965	5.36902	8.10642e-143	5.97124e-142	5.59745	2.03061e-154	1.04287e-153
spy	MG1655	1825140	1825625	-	50.1	64.36	61.58	65.94	55.52	178.55	229.73	238.41	138.79	180.15	223.112	292.584	278.42	185.434	131.023	1831.72	4001.2	4151.14	4360.98	4039.6	956.177	844.656	871.827	224.98	920.583	1.71462	8.96e-10	8.37e-09	2.00153	4.43029e-11	5.06793e-10	6.04634	6.60327e-90	3.01679e-89	3.78606	4.96282e-36	9.80384e-36
yfdK	MG1655	2471077	2471517	-	25.45	22.99	26.09	29.81	25.32	35.71	82.16	59.81	90.03	63.58	14.2223	19.5056	25.1476	14.3945	7.08235	89.0158	90.6195	78.2385	106.84	116.704	37.3615	39.6876	38.5685	16.6652	31.9739	1.36791	9.13e-10	8.52e-09	-0.521288	0.0305955	0.0676555	1.99598	9.97843e-25	2.06038e-24	0.546327	0.0145988	0.0166656	+
cspA	MG1655	3720049	3720261	+	23028	26366.3	23763.7	32722.7	33223.7	7820.5	8607.55	7814.22	5668.05	12344.4	25833.9	25562.9	30601	27308	21696.8	416.243	703.27	699.65	1077.85	1042.06	179.889	174.28	191.049	141.654	157.205	-1.71858	1.05e-09	9.73e-09	0.0103075	0.956935	0.973521	-5.0432	5.61693e-152	4.40109e-151	-7.25368	6.21973e-286	6.69946e-285		+
wcaE	MG1655	2128904	2129650	-	4.77	3.06	2.09	0	4.87	25.97	23.13	35.23	60.02	38.85	23.1112	21.1311	18.8607	19.4749	19.4765	2285.57	2359.98	2178.99	2446.12	2511.42	2349.62	2072.38	2039.65	1808.17	1810.52	3.58858	1.08e-09	1e-08	2.86539	1.18155e-13	1.67651e-12	9.70992	4.14894e-160	3.53218e-159	9.48878	8.91934e-153	4.53861e-152		+
pstS	MG1655	3910485	3911525	-	1366.89	1359.27	1409.04	1346.85	1142.52	1996.52	1801.12	2027.7	2517.05	2067.26	1683.56	1650.66	1623.81	1447.07	1262.43	1241.21	1192.77	1149.3	1207.12	1130.28	125.922	104.396	114.809	158.319	119.902	0.646804	1.16e-09	1.07e-08	0.309468	0.00028062	0.00116528	-0.067047	0.432242	0.455692	-3.37739	5.87293e-213	4.41417e-212
csiE	MG1655	2665435	2666715	+	160.62	181.59	167	144.53	152.92	74.67	72.59	105.69	67.52	71.53	1096	702.202	674.494	1056.72	1326.17	787.351	779.173	733.823	703.022	659.789	19.3726	17.2555	19.7327	16.6652	23.9805	-1.00623	1.2e-09	1.11e-08	2.68052	2.52034e-59	2.5358e-57	2.27683	3.26766e-43	8.77786e-43	-2.94637	3.82345e-36	7.55644e-36
ygaH	MG1655	2810344	2810679	+	676.69	648.22	658.59	669.36	693.5	308.4	353.36	356.38	427.64	403.56	495.113	531.528	535.284	461.469	440.876	61.4334	69.7073	65.6484	68.4724	70.7573	112.084	106.121	115.705	129.155	133.225	-0.856761	1.23e-09	1.14e-08	-0.338387	1.3601e-06	8.88077e-06	-3.21216	1.27e-243	1.93873e-242	-2.42087	2.46491e-147	1.21112e-146
mqo	MG1655	2305108	2306754	-	1287.37	1308.7	1291.1	1270.06	1306.16	2337.38	2057.96	1703.27	1568	1895.95	2053.34	2096.04	1957.92	2052.48	2045.03	1524.55	1666.01	1624.12	1557.16	1963.74	727.857	762.692	739.977	841.592	656.798	0.5648	1.24e-09	1.15e-08	0.754218	3.01076e-30	1.0413e-28	0.462441	2.57068e-12	4.22749e-12	-0.712056	6.92004e-24	1.17511e-23
allC	MG1655	544057	545292	-	96.21	91.95	94.98	93.94	78.9	126.61	165.12	170.41	142.55	209.29	93.3337	106.468	83.5259	93.9873	74.3646	1444.31	1499.48	1537.79	1526.46	1337.04	2627.76	2182.82	2355.37	2745.59	2563.24	0.883647	1.31e-09	1.21e-08	0.102781	0.381885	0.508605	4.10324	0	0	4.86107	0	0
yejO	MG1655	2290114	2290180	-	521.63	564.7	567.79	623.29	595.12	915.48	919.7	1105.2	919.04	836.27	490.669	462.445	476.008	418.286	446.188	1127.12	1140.88	1111.53	1217.16	1054.93	8712.14	9008.23	9548.84	11169.8	10896.5	0.711741	1.33e-09	1.22e-08	-0.226638	0.00657376	0.018346	1.07415	2.35813e-41	6.17719e-41	4.19724	0	0
yejO	MG1655	2286390	2288914	-	521.63	564.7	567.79	623.29	595.12	915.48	919.7	1105.2	919.04	836.27	490.669	462.445	476.008	418.286	446.188	1127.12	1140.88	1111.53	1217.16	1054.93	8712.14	9008.23	9548.84	11169.8	10896.5	0.711741	1.33e-09	1.22e-08	-0.226638	0.00657376	0.018346	1.07415	2.35813e-41	6.17719e-41	4.19724	0	0
ydgJ	MG1655	1703268	1704308	-	1050.41	980.76	1021.81	1003.59	1061.68	1460.86	1521.14	1542.69	1650.52	1545.37	1016.89	1094.75	1038.24	996.605	860.505	1685.03	1737.26	1562.97	1570.14	1838.77	88.5605	103.533	106.736	112.49	71.9414	0.592145	1.36e-09	1.25e-08	0.0689976	0.349405	0.474193	0.808658	5.08867e-29	1.11633e-28	-3.32114	1.73163e-224	1.38875e-223
artI	MG1655	902257	902988	-	1219.78	1173.08	1162.72	1120.11	1082.13	1791.99	1726.14	1594.3	1879.35	1713.15	1348.45	1179.28	1088.53	1144.78	1057.04	6010.44	7178.31	7376.9	7704.91	7544.38	1310.42	1147.49	1234.19	895.753	1144.4	0.591863	1.48e-09	1.35e-08	0.111678	0.228903	0.341082	2.7321	1.21416e-197	1.38533e-196	0.10105	0.282213	0.299462
yjhD	MG1655	4506626	4506856	-	42.94	74.32	58.45	46.97	55.52	165.56	156.34	147.47	108.78	183.68	57.778	36.573	63.7671	40.6432	26.5588	144.18	139.415	115.11	117.466	126.812	22.1401	26.746	28.7021	12.4989	11.9902	1.46737	1.54e-09	1.4e-08	-0.18247	0.405699	0.531684	1.29972	2.17483e-10	3.42633e-10	-1.23959	1.10499e-06	1.42204e-06
mdfA	MG1655	883673	884905	+	1477.42	1587.6	1573.95	1679.27	1819.46	2707.47	2519.01	2593.82	2719.61	2618.3	1015.12	1299.56	1300.49	1054.18	777.287	570.453	508.089	535.979	548.369	574.329	283.67	305.422	314.827	437.461	251.795	0.692316	1.61e-09	1.47e-08	-0.47974	0.000176093	0.000768043	-1.47644	2.4104e-30	5.37034e-30	-2.28915	4.27072e-65	1.12606e-64
fliZ	MG1655	2000473	2001024	-	49.3	52.87	42.79	59.62	59.41	32.46	8.77	14.75	11.25	11.48	187.556	186.929	191.301	179.507	122.17	32.5973	55.7659	39.5689	64.9307	40.4327	16.6051	26.746	21.5266	24.9978	23.9805	-1.92525	1.68e-09	1.53e-08	1.82298	1.84176e-24	4.9415e-23	-0.0502692	0.793876	0.808114	-1.12203	1.36424e-06	1.7516e-06
nlpC	MG1655	1792267	1792731	-	438.93	401.5	406.01	475.14	387.66	655.77	607.82	617.73	603.94	639.34	431.113	436.438	455.351	405.585	497.535	969.143	910.068	939.761	886.599	1052.17	185.424	200.164	224.235	166.652	206.498	0.565214	1.81e-09	1.64e-08	0.164758	0.0401671	0.0841951	1.26674	2.77964e-61	9.51699e-61	-0.972396	2.02749e-26	3.53514e-26
yjjQ	MG1655	4603477	4604202	+	8.75	8.43	4.17	4.52	7.79	35.71	32.7	40.14	22.51	43.27	3.55557	7.3146	1.79625	5.92713	5.31176	901.441	974.354	987.424	1148.09	1036.55	347.323	316.638	326.487	304.14	273.111	2.39563	2.1e-09	1.9e-08	-0.428333	0.260693	0.378142	7.29263	6.66671e-189	7.12887e-188	5.60843	9.50665e-110	3.56358e-109		+
dps	MG1655	848408	848911	-	830.15	806.06	807.85	923.19	870.77	1434.89	1450.15	1555.8	1372.94	1516.23	1169.78	1106.94	1135.23	1047.41	1019.86	37409.2	47511	46068.1	53498.8	47261.3	615.772	579.784	600.054	416.629	520.909	0.792628	2.13e-09	1.92e-08	0.467965	7.31583e-07	5.02127e-06	5.86908	0	0	-0.51297	1.90455e-07	2.49524e-07
yfeN	MG1655	2525127	2525891	+	19.08	15.32	20.87	22.58	21.43	84.41	63.81	57.35	22.51	59.17	10.6667	18.6929	27.842	16.0879	5.31176	137.912	127.022	114.21	173.542	122.217	278.135	233.812	239.483	245.811	175.857	1.56943	2.53e-09	2.28e-08	-0.153104	0.558395	0.669197	2.87481	1.78899e-40	4.62068e-40	3.66407	1.76864e-64	4.64123e-64
flgJ	MG1655	1137371	1138312	+	68.38	59.76	46.97	46.97	73.05	19.48	10.37	13.93	41.26	7.06	184.89	182.865	191.301	198.982	116.859	5.01497	12.3924	18.8852	18.2986	25.7299	29.0589	42.2759	51.1257	62.4944	75.9381	-1.998	2.57e-09	2.31e-08	1.66694	2.25787e-12	2.83162e-11	-1.75328	1.92872e-10	3.04401e-10	-0.116198	0.651258	0.667235
mdtK	MG1655	1743457	1744830	+	1645.2	1514.04	1494.62	1572.68	1552.58	2272.46	2302.05	2405.38	2689.6	2425.79	1033.78	1158.15	1181.04	1016.08	812.699	1649.93	1406.54	1557.58	1469.2	1735.85	221.401	226.047	215.266	254.144	178.521	0.635135	2.8e-09	2.51e-08	-0.48063	2.7606e-07	2.0471e-06	0.101535	0.272754	0.292865	-2.75413	2.88332e-150	1.44068e-149
ftnB	MG1655	1986925	1987428	+	110.53	109.57	114.81	102.07	110.06	438.26	384.47	374.41	315.1	347.93	158.223	161.734	152.682	182.048	177.059	1020.55	1398.02	1429.88	1617.36	1113.74	17.9889	16.3927	8.96942	8.33259	13.3225	1.76596	3.21e-09	2.88e-08	0.696652	8.90282e-07	5.98069e-06	3.6859	1.06714e-167	9.62167e-167	-2.91918	2.98077e-34	5.76743e-34
ybcV	MG1655	579184	579594	-	11.93	12.26	4.17	6.32	2.92	61.68	48.66	57.35	26.26	63.58	5.33335	9.7528	8.98127	5.92713	0	32.5973	75.129	57.5548	82.6391	60.6491	1327.02	897.285	1113.1	99.9911	574.199	2.76543	3.77e-09	3.37e-08	-0.184924	0.770082	0.841143	3.11188	9.32392e-08	1.36815e-07	6.81126	5.25224e-32	9.86914e-32	+
ilvN	MG1655	3850802	3851092	-	148.7	162.44	168.04	131.88	125.65	51.94	75.78	64.72	56.27	87.42	484.446	341.348	353.862	488.565	570.129	75.2246	82.8743	80.0371	86.771	85.4601	8.30255	12.9416	7.17553	4.16629	6.66124	-1.06556	4.09e-09	3.64e-08	1.69169	3.76339e-29	1.23411e-27	-0.744866	4.23103e-06	5.88279e-06	-3.98843	2.16312e-43	4.61945e-43
hemD	MG1655	3989088	3989828	-	1603.05	1484.93	1639.7	1541.06	1684.07	1110.26	1146.24	1134.69	1264.15	1188.61	1469.34	1336.13	1263.67	1345.46	1250.03	591.767	575.473	608.821	582.015	636.816	3577.01	3759.97	3777.02	3562.18	4621.57	-0.447479	4.37e-09	3.89e-08	-0.157459	0.033353	0.0727358	-1.31394	4.26932e-67	1.5492e-66	1.37682	2.92528e-79	8.76199e-79
aaaE	MG1655	1204404	1205537	+	20.67	18.39	35.49	15.36	21.43	71.42	60.62	58.99	86.28	66.23	20.4445	31.6966	20.6569	16.0879	10.6235	43.881	31.7556	35.9717	40.7292	45.9463	11.0701	13.8044	15.248	12.4989	7.99348	1.60151	4.5e-09	4e-08	0.000260982	0.999244	0.999244	0.938317	0.000235309	0.000304416	-0.736042	0.0204148	0.0231972
betB	MG1655	327261	328733	-	2443.54	2349.98	2489.3	2181.51	2341.54	1451.13	1335.28	1135.51	1485.47	1343.15	1956.45	1974.13	1832.18	2151.55	2321.24	1153.44	954.216	938.862	709.515	754.438	206.18	223.459	174.904	279.142	205.166	-0.810666	4.73e-09	4.19e-08	-0.111804	0.348457	0.473487	-1.29588	3.73336e-27	7.98434e-27	-3.3798	1.79328e-148	8.85046e-148
cusA	MG1655	598714	601857	+	179.71	188.49	207.7	173.44	164.61	314.9	311.89	329.35	303.85	365.59	112.889	161.734	127.534	143.098	134.565	353.556	250.946	282.378	253.23	309.678	124.538	134.593	176.698	162.486	134.557	0.839559	5.12e-09	4.53e-08	-0.328372	0.0125246	0.0319392	0.754208	1.35593e-09	2.09885e-09	-0.23148	0.0875893	0.0965532
ptsP	MG1655	2966188	2968434	-	5175.73	5342.82	5128.89	5006.18	5054.17	3954.07	3600.64	3635.93	4261.35	4079.77	5282.69	5212.06	5051.97	5191.32	5285.2	2912.45	2912.22	2873.24	2714.1	2798.13	1018.45	899.011	902.323	1024.91	776.7	-0.400187	5.32e-09	4.69e-08	0.112481	0.0225372	0.0524288	-0.760801	9.73736e-53	2.97497e-52	-2.39706	0	0
ycaK	MG1655	949668	950258	+	45.32	51.34	49.06	60.52	46.75	113.62	110.08	105.69	82.53	98.9	51.5558	32.5093	52.0914	57.5778	33.6411	45.1348	51.1187	52.159	56.0765	39.5138	11.0701	12.9416	15.248	8.33259	9.32573	1.0301	5.34e-09	4.7e-08	-0.0352662	0.850367	0.898038	0.0561252	0.758462	0.77438	-1.95935	1.4802e-13	2.17054e-13
ybjD	MG1655	916473	918131	+	777.67	740.16	714.96	749.75	657.46	824.58	1056.9	1029.01	1125.36	1046.44	589.336	608.737	561.33	530.055	610.852	684.544	639.759	605.224	541.286	563.301	705.716	622.923	604.539	666.607	524.906	0.485528	5.64e-09	4.95e-08	-0.235747	0.00514605	0.0148125	-0.172219	0.0391474	0.0450612	-0.133762	0.119778	0.130734
yhhS	MG1655	3610516	3611733	-	794.37	778.48	876.73	862.67	862	431.77	441.11	394.89	416.38	419.46	612.447	660.752	603.542	685.854	706.464	178.032	130.895	134.894	113.924	131.406	157.748	151.848	137.232	249.978	143.883	-0.989015	5.65e-09	4.96e-08	-0.258304	0.0115759	0.029864	-2.52069	7.5655e-113	4.272e-112	-2.30056	7.9017e-87	2.48443e-86
ebgA	MG1655	3222633	3225725	+	203.56	193.85	200.4	188.79	187.01	149.33	122.84	131.08	131.29	99.79	768.003	473.824	517.321	846.733	1037.56	66.4484	61.1876	57.5548	64.3404	55.1355	178.505	178.594	186.564	224.98	234.476	-0.663927	6.46e-09	5.65e-08	1.99452	1.92949e-30	6.77925e-29	-1.58177	5.21968e-17	9.40861e-17	0.125515	0.489317	0.508141
ygdH	MG1655	2926308	2927672	+	2055.5	2004.42	1906.9	2028.85	1998.68	1340.75	1360.01	1319.03	1414.2	1515.34	2733.34	2289.47	2048.63	2498.71	2760.34	1995.96	2545.09	2435.29	2359.34	2239.42	1707.56	1586.64	1575.93	1341.55	1598.7	-0.523824	6.77e-09	5.91e-08	0.396837	3.95309e-06	2.36265e-05	0.307975	0.000337575	0.000433423	-0.253651	0.00374585	0.00438817
wcaF	MG1655	2128340	2128888	-	0	1.53	1.04	0.9	0	16.23	15.95	32.77	18.76	15.9	3.55557	8.12734	7.18502	13.5477	15.9353	1045.62	1141.65	1135.81	1322.22	1206.55	1309.03	1140.59	1100.55	1054.07	1051.14	4.84986	7.01e-09	6.11e-08	3.77187	6.31188e-07	4.37288e-06	10.7889	9.46206e-50	2.77775e-49	10.7412	2.65768e-49	6.05224e-49		+
yehU	MG1655	2212959	2214644	-	557.41	543.25	613.71	549.22	514.28	327.88	371.71	368.67	243.83	300.24	1982.23	1770.95	1832.18	1966.96	1767.05	159.225	203.7	189.751	201.875	181.947	44.2802	52.6292	49.3318	20.8315	35.9707	-0.761081	7.3e-09	6.35e-08	1.8436	5.80433e-139	6.42395e-136	-1.45978	1.60448e-67	5.85576e-67	-3.53909	1.86659e-160	1.00528e-159
gtrS	MG1655	2469131	2470462	+	869.91	814.49	774.45	961.13	591.23	1873.15	1653.55	2007.22	1477.97	2307.46	805.337	685.947	773.288	773.914	609.082	1419.24	2524.95	1955.06	2358.16	1514.39	487.083	397.739	475.379	179.151	246.466	1.21762	7.36e-09	6.39e-08	-0.0403208	0.853416	0.900185	1.38093	2.08657e-10	3.29078e-10	-1.05234	1.96848e-06	2.52008e-06	+
xylH	MG1655	3733720	3734901	+	57.25	71.26	81.41	49.68	61.36	123.36	154.75	133.54	127.54	154.54	56.8891	52.015	42.212	49.9572	83.2176	885.143	829.517	785.982	564.307	647.843	294.74	319.226	327.384	587.448	353.046	1.13484	7.49e-09	6.49e-08	-0.109562	0.611303	0.714047	3.62833	1.34358e-74	5.25443e-74	2.62191	1.51819e-38	3.08304e-38
gstA	MG1655	1714377	1714982	+	399.17	358.59	328.78	387.52	354.54	490.2	507.31	501.39	506.41	495.4	410.668	407.18	393.38	389.497	414.317	1647.42	1521.94	1456.85	1548.3	1524.5	1966.32	1811.83	1824.38	1629.02	1777.22	0.450066	7.52e-09	6.5e-08	0.22944	0.000794826	0.00293225	2.16469	2.61785e-264	4.45738e-263	2.4008	0	0
yqeH	MG1655	2987536	2988168	+	24.65	29.88	27.14	24.39	31.17	120.12	102.9	121.25	86.28	85.66	23.1112	23.5693	18.8607	10.1608	15.9353	547.886	952.667	942.459	1169.34	758.114	1327.02	1095.72	1275.45	162.486	763.378	1.91362	8.15e-09	7.03e-08	-0.478923	0.224879	0.337129	5.08934	3.60804e-44	9.82942e-44	5.17555	1.66878e-45	3.6321e-45	+	+
nhaA	MG1655	17489	18655	+	3586.19	3348.36	3218.87	3792.13	3634.05	5729.84	5333.15	5617.75	6148.2	5954.53	2398.23	2584.49	2664.74	2463.15	2241.56	4672.7	3599.22	4288.73	3680.39	4585.44	200.645	210.517	188.358	258.31	210.495	0.710793	8.23e-09	7.09e-08	-0.412431	1.24138e-06	8.12955e-06	0.339335	5.9829e-05	7.9443e-05	-3.98147	0	0
gsiB	MG1655	869411	870949	+	477.1	455.13	427.93	487.79	465.58	337.62	345.39	332.62	285.09	310.84	322.668	345.412	344.881	355.628	334.641	608.065	654.475	642.995	635.73	696.546	135.608	120.788	121.087	108.324	167.863	-0.50873	8.33e-09	7.16e-08	-0.345751	9.68598e-07	6.46444e-06	0.580173	1.16331e-18	2.16568e-18	-1.71413	1.44087e-82	4.41741e-82
fimA	MG1655	4543115	4543663	+	6074.27	6181.83	5628.84	6367.48	6035	4135.87	3489.76	3300.85	4175.08	4094.78	7978.7	7721.78	8370.55	7973.68	8229.69	9065.82	7842.85	7992.92	7621.68	8911.74	5270.73	4707.3	5045.3	6991.04	4263.19	-0.660031	8.75e-09	7.51e-08	0.506624	2.67365e-07	1.98929e-06	0.547483	2.65585e-08	3.96273e-08	-0.113875	0.249468	0.266183
yagM	MG1655	293945	294799	-	17.49	13.03	17.74	19.87	32.14	71.42	79.77	71.28	75.02	78.59	8.88892	5.68914	13.4719	20.3216	10.6235	357.317	634.337	629.505	854.134	558.707	192.342	192.399	225.132	74.9933	186.515	1.91984	9.21e-09	7.88e-08	-0.651799	0.0642876	0.123471	5.02642	4.53567e-63	1.57981e-62	3.2526	1.62362e-26	2.83765e-26	+	+
gntR	MG1655	3577731	3578726	-	1703.24	1763.83	1776.43	1729.85	1745.44	1337.5	1391.92	1299.37	1489.22	1475.61	1545.78	1647.41	1718.12	1613.87	1499.69	641.916	679.259	656.484	718.96	718.6	409.592	421.897	485.245	487.457	500.925	-0.321443	9.28e-09	7.93e-08	-0.0213262	0.693854	0.781601	-1.25306	1.05183e-108	5.77008e-108	-1.83412	2.02158e-187	1.29892e-186
ycfJ	MG1655	1167599	1168138	+	663.96	636.73	669.03	699.17	690.58	493.45	477.8	471.9	416.38	461.84	407.113	485.202	520.914	419.98	293.917	81.4933	118.502	111.512	93.8544	90.9737	20.7564	34.511	11.6602	33.3304	25.3127	-0.526282	9.31e-09	7.94e-08	-0.556757	0.000168097	0.000736796	-2.65737	1.50808e-64	5.33676e-64	-4.71278	1.1729e-111	4.45319e-111
yjjG	MG1655	4608646	4609323	+	1657.92	1661.92	1615.7	1589.84	1700.63	1256.34	1194.1	1091.27	1166.62	1236.29	1261.34	1350.76	1356.17	1214.21	1097.76	574.214	678.485	680.765	713.647	659.789	83.0255	79.3752	87.9003	83.3259	59.9511	-0.471059	9.43e-09	8.03e-08	-0.290264	4.33965e-05	0.000214177	-1.21489	4.32371e-63	1.50717e-62	-4.28924	0	0
ompF	MG1655	985894	986982	-	9933.2	10265	9216.15	10406.2	9207.38	6771.92	6126.03	5909.41	6275.74	6536.47	33795.7	27278.6	27412.6	34182.6	36277.5	3170.72	3684.42	3409.22	3719.94	3312.73	95583.1	85343	92947.4	74564.2	76532.3	-0.633299	9.45e-09	8.03e-08	1.79232	4.02312e-82	9.37386e-80	-1.40703	8.58716e-51	2.56168e-50	3.21137	2.20341e-259	2.10226e-258
arcB	MG1655	3350689	3353025	-	2460.24	2490.97	2623.94	2638.59	2565.56	1827.7	1682.26	1791.75	1661.78	1645.16	2417.79	2569.86	2530.03	2626.57	2620.47	809.918	906.195	963.143	994.03	828.871	402.673	395.151	339.044	470.791	382.355	-0.570469	9.71e-09	8.24e-08	0.0938888	0.127255	0.213879	-1.40479	1.334e-108	7.30891e-108	-2.62202	1.35054e-292	1.49845e-291
ynaK	MG1655	1425377	1425640	+	23.06	6.13	12.52	22.58	17.53	42.2	59.82	63.08	56.27	70.65	15.1112	15.4419	14.37	15.2412	14.1647	559.169	626.592	632.203	725.453	784.763	186.807	125.102	174.007	58.3281	151.876	1.86714	1.01e-08	8.58e-08	-0.0343421	0.910151	0.938123	5.44509	3.24849e-100	1.6398e-99	3.23071	1.9675e-34	3.81688e-34
cbpA	MG1655	1062855	1063775	-	759.38	753.96	770.27	691.94	700.32	993.39	982.72	917.59	982.81	904.26	652.447	658.314	632.282	587.633	630.329	13719.7	13988.7	15277.2	14408.7	13613	2467.24	2104.31	2235.18	2120.64	1939.75	0.370328	1.02e-08	8.58e-08	-0.122751	0.0770999	0.143412	4.36664	0	0	1.6598	2.92212e-136	1.33639e-135
gpp	MG1655	3962745	3964229	-	5571.72	5612.53	5494.2	5727.03	5505.14	4268.97	4049.72	3774.39	4426.41	4485.98	5780.47	5544.47	5549.53	6227.72	6361.72	2049.87	2002.92	2046.79	1866.46	2026.23	275.368	307.148	274.464	454.126	241.137	-0.41221	1.02e-08	8.58e-08	0.17315	0.0195341	0.0466187	-1.38701	1.4153e-76	5.67015e-76	-4.14438	0	0
pinH	MG1655	2783065	2783304	-	5.57	5.36	5.22	2.71	5.84	22.72	34.3	20.48	11.25	35.32	2.66668	4.06367	1.79625	2.5402	0	282.092	381.067	440.654	437.987	434.652	179.889	164.79	247.556	145.82	187.847	2.4235	1.02e-08	8.58e-08	-0.902669	0.0771563	0.143457	6.41692	2.07346e-91	9.64202e-91	5.34269	2.0357e-62	5.24565e-62		+
ycjQ	MG1655	1374963	1376015	+	31.81	29.12	19.83	27.1	14.61	84.41	61.42	70.46	78.78	69.76	34.6668	34.9475	29.6382	38.9497	35.4117	783.589	587.865	576.447	468.681	503.571	329.334	295.932	350.704	554.117	319.739	1.53273	1.04e-08	8.75e-08	0.57921	0.015068	0.0373703	4.6497	1.97818e-105	1.04754e-104	3.96664	3.03492e-75	8.74145e-75
deoA	MG1655	4618229	4619551	+	2617.68	2585.98	2748.14	2345.01	2465.24	1551.76	1558.63	1376.38	1879.35	1537.42	9002.7	5228.32	5486.66	9545.22	14357.7	3654.66	3194.15	3354.36	2846.92	2693.37	67102.6	69788.1	72626.3	129243	91248.3	-0.69623	1.09e-08	9.11e-08	1.86791	1.57053e-16	2.73729e-15	0.397852	0.0790455	0.0889061	5.16943	1.68275e-115	6.57505e-115
caiF	MG1655	34300	34695	+	36.58	35.25	31.31	50.59	45.78	113.62	128.42	110.6	52.52	79.48	34.6668	47.1386	51.1933	44.8768	49.5764	244.48	232.358	226.622	218.403	186.542	704.333	698.847	689.748	687.439	710.088	1.31867	1.13e-08	9.49e-08	0.27549	0.0705735	0.133477	2.56856	2.45751e-92	1.15738e-91	4.22824	1.99096e-258	1.88737e-257	+
yhjJ	MG1655	3680444	3681940	-	3446.25	3465.59	3392.13	3217.62	3602.89	2791.88	2731.99	2627.41	2757.13	2624.48	2706.68	2630.01	2718.63	2596.93	1837.87	688.305	838.037	884.904	744.932	818.763	783.207	726.456	797.381	629.111	816.668	-0.342482	1.2e-08	1e-07	-0.357903	0.000337129	0.00137555	-2.01101	9.48879e-88	4.23456e-87	-2.08413	1.78799e-90	5.7525e-90
yneO	MG1655	1592665	1597987	-	358.62	319.51	351.74	412.82	326.3	525.91	594.26	685.73	532.67	490.99	251.557	262.513	266.744	265.027	244.341	6642.33	6301.54	6810.35	7161.26	5513.55	1476.47	1505.54	1464.71	1487.37	1500.11	0.687435	1.2e-08	1e-07	-0.354334	4.42372e-05	0.00021784	4.29291	0	0	2.16766	1.6202e-162	8.92117e-162		+
ilvB	MG1655	3851096	3852784	-	1925.09	1868.03	1874.54	1601.58	1677.26	999.88	975.54	942.16	1162.87	1133.86	5474.69	4570.81	4342.45	5275.99	5118.77	951.591	962.736	909.185	737.258	770.979	47.0478	57.8059	56.5073	70.827	62.6156	-0.781743	1.22e-08	1.01e-07	1.56433	1.55348e-58	1.49506e-56	-0.953634	4.38321e-22	8.6627e-22	-4.86763	8.4274e-273	8.55691e-272
rdgB	MG1655	3096681	3097274	+	1215.01	1356.2	1397.56	1326.97	1273.04	681.74	800.85	738.16	772.75	740.01	1226.67	1302.81	1330.13	1342.07	1526.25	362.332	290.447	279.68	255.591	286.705	1321.49	1343.34	1334.65	2499.78	1316.26	-0.8133	1.24e-08	1.03e-07	0.129533	0.384412	0.510741	-2.06332	5.68345e-42	1.50302e-41	0.334605	0.0250826	0.0283701
ycaN	MG1655	948660	949568	-	93.03	70.49	70.97	76.78	70.13	129.85	157.94	149.93	93.78	166.02	64.8891	60.1423	85.3221	55.0376	63.7411	126.628	195.955	200.542	213.091	159.893	98.2468	88.003	91.4881	33.3304	57.2866	0.924564	1.26e-08	1.05e-07	-0.11992	0.545308	0.656997	1.33174	1.07138e-12	1.77375e-12	0.123366	0.541403	0.559475
yjfL	MG1655	4411979	4412377	+	7.95	4.6	5.22	4.52	2.92	25.97	31.91	36.05	15	22.08	1.77778	8.12734	5.38876	0.846733	3.54117	324.719	382.616	400.185	429.133	335.408	102.398	119.926	123.778	41.6629	98.5863	2.42948	1.3e-08	1.08e-07	-0.254064	0.571117	0.681815	6.29051	2.72348e-86	1.19375e-85	4.41967	1.62958e-41	3.43204e-41		+
yqgE	MG1655	3092937	3093500	+	1657.12	1629.74	1651.18	1620.55	1659.72	1204.4	1148.63	1187.95	1114.1	1294.58	1736.01	1623.03	1586.99	1605.41	1547.49	665.738	806.282	781.486	850.592	897.79	8024.41	7451.78	8083.24	7053.54	7664.42	-0.462104	1.31e-08	1.08e-07	0.0756066	0.232539	0.345105	-0.937809	1.91178e-47	5.40106e-47	2.31682	4.69363e-306	5.49701e-305
wzxC	MG1655	2118680	2120158	-	25.45	23.75	24.01	16.26	22.4	64.93	55.04	53.25	82.53	55.63	36.4446	34.1348	24.2494	16.9347	42.4941	2151.42	1920.05	1879.52	1766.7	2123.64	1389.29	1599.58	1674.59	2487.28	2043.67	1.4133	1.32e-08	1.09e-07	0.514617	0.0277179	0.0624147	6.55011	6.29755e-229	8.76705e-228	6.44687	8.95362e-221	7.05296e-220
recN	MG1655	2751795	2753456	+	1068.7	1016	1012.42	974.68	962.33	1408.92	1216.43	1255.94	1481.72	1379.35	947.559	945.209	977.163	914.471	835.717	1564.67	1569.96	1462.25	1535.91	1455.58	221.401	204.478	208.09	124.989	138.554	0.408551	1.35e-08	1.11e-07	-0.0258467	0.738425	0.818755	0.686633	1.5988e-19	3.01699e-19	-2.32888	4.84301e-139	2.24268e-138
yfbN	MG1655	2387710	2388426	-	4.77	8.43	5.22	10.84	16.56	45.45	34.3	36.87	33.76	33.56	6.22225	6.50187	8.08315	6.77386	1.77059	510.273	704.044	726.629	835.245	637.734	343.172	373.581	352.498	204.148	254.459	1.99747	1.54e-08	1.27e-07	-0.436284	0.239521	0.353571	6.33261	2.36933e-120	1.43685e-119	5.1917	8.78585e-80	2.64412e-79	+	+
thrV	MG1655	3423580	3423655	-	345.1	340.97	462.37	571.8	828.89	113.62	233.71	111.42	52.52	96.25	145.778	177.989	177.829	116.849	260.276	5.01497	13.9415	10.7915	23.6112	22.0542	0	1.72555	2.69083	0	2.66449	-2.04322	1.58e-08	1.29e-07	-1.44512	1.15272e-06	7.61653e-06	-4.9374	1.57205e-50	4.66452e-50	-8.10189	1.45625e-38	2.95861e-38
dapD	MG1655	185123	185947	-	8361.16	8149.47	8081.61	7990.74	7966.48	6668.04	6141.98	6283	7022.23	6595.63	8374.26	8609.29	8591.49	9112.54	9359.32	4166.19	4355.16	4394.85	4031.01	4680.09	7865.28	7220.56	7544.18	8045.12	6902.37	-0.312973	1.62e-08	1.33e-07	0.214004	3.49502e-05	0.00017703	-0.811824	7.86972e-55	2.48143e-54	-0.0169821	0.744601	0.758304
nrdG	MG1655	4459900	4460364	-	147.11	155.54	135.69	126.46	163.63	77.91	84.55	57.35	82.53	90.07	110.223	103.217	115.858	168.5	109.776	33.8511	44.148	35.0724	43.6806	47.7841	71.9554	67.2964	66.3737	37.4967	67.9446	-0.903981	1.72e-08	1.4e-07	-0.161217	0.276114	0.395969	-1.72472	1.19508e-25	2.49439e-25	-1.06544	1.19325e-10	1.67169e-10
yjiC	MG1655	4555490	4556320	-	10.34	12.26	8.35	11.74	10.71	32.46	39.88	53.25	41.26	25.61	14.2223	6.50187	8.08315	3.38693	1.77059	1984.68	2238.38	2083.66	2600.18	1952.72	863.465	723.868	765.091	433.295	567.537	1.85468	1.8e-08	1.47e-07	-0.478461	0.164861	0.264339	7.75296	1.26144e-209	1.5384e-208	6.06899	1.5704e-127	6.65918e-127		+
tnaB	MG1655	3890236	3891483	+	28.63	20.69	16.7	23.49	25.32	45.45	76.58	49.16	37.51	72.41	80.0003	31.6966	26.9438	77.0527	155.812	2562.65	2853.35	2857.95	2610.8	1937.1	874.535	851.558	791.103	754.099	839.316	1.36821	1.81e-08	1.47e-07	1.75064	5.07111e-08	4.22783e-07	6.89358	4.91749e-108	2.67442e-107	5.25316	4.48323e-63	1.1627e-62
rpoN	MG1655	3344717	3346150	+	5799.14	5647.01	5565.17	5756.84	5854.81	4353.38	4403.88	4333.13	4576.45	4644.05	5111.13	4985.31	5069.03	4963.55	4800.06	2517.52	2781.32	2920	3085.39	2892.78	3011.06	2963.63	3079.2	2962.24	3114.79	-0.359667	1.81e-08	1.47e-07	-0.103273	0.0221658	0.0517279	-0.913762	2.94931e-89	1.3364e-88	-0.822787	7.56094e-70	2.08941e-69
nadR	MG1655	4627315	4628547	+	1725.51	1684.91	1809.83	1782.24	1685.05	1366.72	1312.95	1338.69	1541.74	1294.58	1500.45	1495.43	1398.38	1472.47	1490.83	976.666	1071.17	1030.59	960.974	993.359	202.029	233.812	243.968	291.641	242.469	-0.354379	2.12e-08	1.72e-07	-0.144228	0.00191643	0.00631252	-0.69128	1.92688e-48	5.53915e-48	-2.78089	0	0
ybeU	MG1655	679508	680215	+	12.72	5.36	12.52	12.65	16.56	51.94	46.26	36.87	33.76	35.32	8.00003	7.3146	8.08315	9.31406	3.54117	329.734	483.304	465.834	647.536	521.95	121.771	102.67	130.057	66.6607	106.58	1.77921	2.12e-08	1.72e-07	-0.535896	0.118467	0.20218	5.47601	7.90555e-102	4.05537e-101	3.29987	1.73339e-35	3.40147e-35		+
glnH	MG1655	847258	848004	-	1603.05	1487.99	1496.71	1868.06	1760.05	2639.3	2243.02	2701.96	3128.49	2629.78	1285.34	1218.29	1281.63	1220.99	1065.89	2822.18	2810.76	2498.24	2328.65	2163.15	1883.29	1686.72	1846.8	2270.63	1958.4	0.696878	2.14e-08	1.73e-07	-0.337776	0.000401724	0.00159358	0.715269	3.42954e-14	5.88244e-14	0.320444	0.000790376	0.000944908
yiaA	MG1655	3726924	3727361	-	9.54	8.43	15.66	10.84	14.61	19.48	75.78	80.29	30.01	50.33	9.77782	16.2547	8.08315	13.5477	7.08235	199.345	237.78	226.622	290.417	240.759	109.317	127.691	147.098	70.827	89.2606	2.20923	2.17e-08	1.75e-07	0.0707574	0.816737	0.874623	4.46605	2.5689e-75	1.01179e-74	3.38065	3.02536e-41	6.33252e-41	+
yfbO	MG1655	2388635	2389057	+	5.57	13.79	12.52	14.45	7.79	51.94	47.86	56.53	30.01	52.1	12.4445	10.5655	17.0644	11.8543	7.08235	332.242	499.569	453.244	589.689	387.787	127.306	98.3563	130.953	108.324	62.6156	2.16956	2.37e-08	1.9e-07	0.267325	0.414254	0.539383	5.48786	5.25696e-90	2.40668e-89	3.38542	3.93203e-33	7.49982e-33	+	+
rlmJ	MG1655	3645385	3646227	+	2233.62	2320.87	2313.95	2206.8	2307.44	1649.15	1639.19	1540.23	1733.05	1586.87	1984.01	1814.02	2055.81	1874.67	1699.76	432.541	400.43	379.502	401.39	456.706	1137.45	1246.71	1314.92	1637.35	1345.57	-0.485997	2.38e-08	1.91e-07	-0.174661	0.0233	0.0538639	-2.36575	5.76912e-187	6.0521e-186	-0.68869	2.27192e-18	3.60364e-18
tfaP	MG1655	1208132	1208545	+	8.75	13.03	7.31	16.26	5.84	48.7	57.43	36.05	11.25	46.8	9.77782	14.6292	10.7775	9.31406	17.7059	77.7321	88.296	75.5406	96.8057	72.5951	166.051	128.553	163.243	83.3259	106.58	2.02015	2.45e-08	1.96e-07	0.304402	0.330275	0.4545	3.08789	3.21275e-32	7.33893e-32	3.77691	4.35078e-47	9.62563e-47	+
hisP	MG1655	2423736	2424509	-	120.87	137.92	154.47	149.95	132.47	217.51	232.92	209.73	255.08	210.17	115.556	132.476	128.432	154.952	141.647	156.718	170.396	178.06	162.917	174.596	1540.12	1778.18	1801.06	2024.82	2243.5	0.680592	2.56e-08	2.05e-07	0.0479383	0.693662	0.781584	0.376944	0.0013665	0.00170841	3.85036	8.5039e-269	8.49814e-268
hha	MG1655	480090	480308	-	570.93	586.16	590.75	768.72	531.81	1824.46	1852.96	2120.28	1354.18	2005.45	606.225	638.809	667.309	677.386	327.558	1979.66	2582.27	2543.2	3763.03	2870.72	2400.82	2006.81	2347.3	1029.07	1758.57	1.58811	2.84e-08	2.27e-07	0.0368502	0.866233	0.909127	2.26944	1.62719e-25	3.38992e-25	1.74694	1.09072e-15	1.65251e-15		+
btuB	MG1655	4163639	4165483	+	4743.95	4674.68	4684.27	4895.98	4787.29	3551.52	3664.45	3679.35	3278.54	3367.14	4479.13	3945.82	4010.14	4203.18	3727.08	521.557	679.259	638.498	693.578	622.113	6594.99	7101.5	7525.34	6245.28	9212.49	-0.437663	2.99e-08	2.38e-07	-0.127915	0.173813	0.274321	-2.81494	6.2993e-187	6.57712e-186	0.721982	1.584e-14	2.36345e-14
ybgD	MG1655	752229	752795	-	0.8	1.53	2.09	2.71	5.84	16.23	19.14	22.94	15	17.66	2.66668	0.812734	3.59251	0.846733	0	198.091	301.291	296.767	347.084	320.705	27.6752	21.5694	32.2899	8.33259	30.6417	2.90838	3.16e-08	2.51e-07	-0.436616	0.49815	0.61687	6.97741	1.60587e-59	5.37352e-59	3.4841	1.35523e-14	2.02279e-14		+
tfaE	MG1655	1208517	1209119	-	8.75	6.9	9.39	14.45	7.79	32.46	31.11	26.22	45.01	33.56	16.0001	0.812734	11.6757	6.77386	8.85293	68.9559	52.6678	59.3533	76.146	53.2977	30.4427	31.0599	27.8052	8.33259	22.6482	1.7794	3.34e-08	2.66e-07	-0.0148161	0.96907	0.981325	2.81905	3.25705e-18	5.99541e-18	1.55861	8.17058e-06	1.03199e-05	+
fecA	MG1655	4514353	4516677	-	6319.97	6154.25	5568.31	6682.74	7634.34	4278.71	3847.11	4080.8	4955.32	4161.02	13278.3	14335	12511.8	13269.2	11193.6	1140.91	1238.47	996.417	942.085	933.629	4040.57	4242.26	3900.8	4278.78	4698.84	-0.603995	3.69e-08	2.93e-07	1.09288	2.6458e-29	8.80675e-28	-2.52868	2.69667e-144	2.00305e-143	-0.517564	1.25708e-07	1.65185e-07	+
ucpA	MG1655	2543832	2544623	-	1277.03	1329.38	1373.55	1283.61	1260.38	684.98	784.9	719.32	731.48	708.22	4508.46	3265.56	3645.5	5185.39	9012.28	312.182	241.652	241.91	201.285	217.785	143.911	155.299	141.717	408.297	127.896	-0.844604	3.72e-08	2.95e-07	2.0684	3.00127e-14	4.48872e-13	-2.33142	2.19896e-17	3.98314e-17	-2.69109	4.5954e-22	7.60517e-22
yjgX	MG1655	4499593	4500791	-	395.99	389.24	408.1	453.47	456.81	230.49	316.67	290.02	251.33	293.18	270.223	272.266	277.521	253.173	276.211	150.449	142.513	134.894	205.417	173.677	308.578	348.561	345.323	266.643	397.01	-0.566514	3.77e-08	2.98e-07	-0.545155	4.28864e-07	3.06718e-06	-1.27491	1.31349e-30	2.93974e-30	-0.215639	0.0482668	0.053823
adiA	MG1655	4338254	4340521	-	120.07	92.71	98.11	124.66	106.17	211.01	201.01	164.67	206.32	176.61	154.667	132.476	110.47	154.105	175.288	19514.5	21040.8	20732.3	20897.6	18628.5	164.667	163.927	157.862	133.321	158.537	0.801111	3.9e-08	3.08e-07	0.499282	9.48215e-06	5.34745e-05	7.63447	0	0	0.64341	3.00395e-08	4.00678e-08		+
yggE	MG1655	3067340	3068080	-	2573.95	2441.16	2489.3	2270.94	2339.59	3155.47	3145.17	3328.7	3402.33	3405.11	1976.9	1883.1	1719.91	1795.07	1630.71	8470.29	9947.24	9205.16	9039.53	8988.93	26528	26079.1	26323.4	22068.9	27895.9	0.439965	4.12e-08	3.25e-07	-0.330939	4.00214e-06	2.38395e-05	2.00887	3.24824e-179	3.18846e-178	3.50697	0	0
rsmE	MG1655	3091134	3091865	+	1613.39	1510.98	1519.67	1607	1538.95	1259.59	1175.75	1096.19	1174.12	1185.96	1420.45	1475.92	1376.83	1463.15	1377.52	575.468	511.962	537.777	544.827	600.059	330.718	298.52	271.773	504.122	305.085	-0.408258	4.18e-08	3.28e-07	-0.0349421	0.68611	0.77571	-1.39789	3.45621e-56	1.10634e-55	-2.16454	1.93605e-114	7.50517e-114
dnaE	MG1655	205126	208608	+	14282	14427.9	14402.5	14456.7	14977.5	11797.3	11373.8	11068.4	11504.9	11450.7	10650.7	11343.3	12070.8	11416.5	10108.3	3026.54	2982.7	3030.62	3008.65	3998.25	3871.75	4170.65	4171.68	5420.35	4393.75	-0.343484	4.24e-08	3.33e-07	-0.288365	0.00175928	0.00586058	-2.08122	7.05127e-112	3.96142e-111	-1.62821	7.43201e-69	2.03221e-68
mprA	MG1655	2810770	2811300	+	5426.21	5309.11	5115.33	5363.9	5000.6	3704.1	3311.09	3218.1	3901.24	3690.34	4394.68	4144.94	4426.87	4239.59	3974.97	707.111	719.535	709.542	755.557	757.195	2274.9	1935.2	2119.47	1670.68	1998.37	-0.558927	4.36e-08	3.41e-07	-0.211596	0.000395161	0.0015746	-2.74818	0	0	-1.28411	1.6236e-96	5.4826e-96
ybcK	MG1655	568902	570428	+	30.22	26.82	31.31	36.13	14.61	165.56	124.43	128.63	86.28	153.65	11.5556	21.9438	9.8794	22.0151	10.6235	2410.95	3730.12	3315.69	4240.56	2676.83	3779.04	2808.33	3429.01	2087.31	1770.56	2.24628	4.36e-08	3.41e-07	-0.739831	0.0155272	0.0382734	6.97346	1.49126e-159	1.26229e-158	6.73542	1.15045e-148	5.68422e-148	+	+
pitB	MG1655	3134872	3136371	-	71.56	66.66	48.01	57.81	54.54	110.38	108.48	101.59	157.55	157.19	48.8891	63.3932	58.3783	55.8844	70.8235	2671.73	2596.99	2389.42	2469.73	2655.7	200.645	213.968	281.64	408.297	249.13	1.06435	4.39e-08	3.43e-07	0.062071	0.720946	0.802925	5.50471	7.01636e-285	1.32176e-283	2.2162	1.34131e-43	2.8686e-43
cpdB	MG1655	4434622	4436565	-	1083.81	1037.46	1049.99	1039.72	954.54	1269.33	1348.84	1360.81	1410.45	1399.66	1703.12	1182.53	1180.14	1593.55	1974.2	1236.19	1233.82	1181.67	1112.09	903.304	36077.3	33838.9	37087.6	40329.7	40138	0.395357	4.51e-08	3.51e-07	0.655991	2.32395e-07	1.73786e-06	0.228577	0.0719207	0.0810779	5.27669	0	0
ompN	MG1655	1435760	1436893	-	28.63	19.92	14.61	28	15.58	38.96	61.42	54.89	75.02	79.48	10.6667	17.0674	24.2494	16.0879	28.3294	33180.3	43788.6	40664.2	46323.3	41393	458.024	463.31	469.997	399.964	442.306	1.53959	4.72e-08	3.67e-07	-0.142488	0.527382	0.641404	10.9841	0	0	4.47141	1.33667e-145	6.47423e-145
ycjW	MG1655	1382963	1383961	-	229.01	237.53	250.5	220.41	232.79	353.85	394.04	374.41	285.09	420.34	237.334	227.565	234.411	255.713	169.976	305.913	429.862	368.71	446.841	443.841	340.404	306.285	295.094	166.652	181.186	0.670049	4.9e-08	3.8e-07	0.0468504	0.774891	0.844313	0.868384	6.69649e-08	9.86535e-08	0.266138	0.108242	0.118552		+
ygjK	MG1655	3228888	3231239	+	65.2	69.73	72.02	61.43	46.75	136.35	119.65	127.81	131.29	144.82	61.3336	65.0187	63.7671	64.3517	83.2176	194.33	159.552	145.685	164.098	161.731	103.782	132.004	132.747	149.987	102.583	1.06111	4.94e-08	3.83e-07	0.165739	0.259694	0.376939	1.47455	1.21568e-28	2.65114e-28	1.04778	1.72402e-13	2.52306e-13
yfaE	MG1655	2348514	2348768	+	846.85	958.54	996.76	993.65	1022.72	525.91	678.01	692.29	401.38	546.62	549.336	609.55	652.041	706.175	499.305	134.151	120.052	162.772	188.889	204.92	3305.8	3270.78	3271.15	3045.56	3511.8	-0.738918	5.09e-08	3.94e-07	-0.574707	4.20085e-07	3.00925e-06	-2.4682	7.51497e-94	3.60052e-93	1.86516	6.27356e-63	1.62416e-62
gatA	MG1655	2174597	2175049	-	662.37	641.32	699.3	564.57	492.85	1019.36	1107.95	1083.9	1129.11	1118.85	4336.02	2266.71	2228.25	4430.11	5518.92	7063.59	9393.45	9787.01	10269.1	6659.45	69.1879	80.238	63.6829	41.6629	86.5961	0.835355	5.32e-08	4.11e-07	2.71171	1.25764e-33	4.84136e-32	3.91326	3.24335e-68	1.19255e-67	-3.02748	1.67269e-35	3.28527e-35		+
glpD	MG1655	3562013	3563518	+	423.03	376.21	415.4	349.58	354.54	249.97	220.15	198.26	168.8	222.53	3546.68	1958.69	1991.15	4249.75	11229.1	41162.9	35487.2	34151.6	29874	31441	81295.8	77767	77888.6	117998	79460.6	-0.851711	5.63e-08	4.34e-07	3.67592	2.70852e-29	8.94821e-28	6.58179	4.33176e-90	1.98516e-89	7.91744	1.70542e-129	7.33713e-129
ybdG	MG1655	603416	604663	-	1867.05	1892.55	1890.2	1927.68	1765.89	2175.07	2225.47	2258.73	2569.57	2482.3	1466.67	1332.88	1521.43	1358.16	1271.28	555.408	580.12	599.829	684.724	647.843	63139.5	61599.5	65364.6	62161.1	62229.3	0.322864	5.76e-08	4.44e-07	-0.32826	1.00144e-08	9.15985e-08	-1.50533	2.96077e-140	2.12781e-139	5.16838	0	0
ftsI	MG1655	91413	93179	+	3552.8	3816.52	3572.69	3697.28	3793.79	3090.54	3039.08	2955.12	2629.59	2717.2	2274.68	2747.04	2735.7	2603.7	2160.12	912.725	913.166	939.761	985.176	979.575	615.772	654.846	670.912	716.603	662.127	-0.35151	6.08e-08	4.67e-07	-0.459693	2.27078e-12	2.83976e-11	-1.86571	5.58368e-170	5.11779e-169	-2.38648	1.40576e-246	1.25218e-245
icd	MG1655	1195123	1196373	+	20460.4	19419.7	18846.7	17825.2	17729	28016.1	24822.4	24567.5	26367.1	26292.5	23697	20250.1	20983	23204.7	24462.4	34608.3	34729	32652.4	31789.5	28302.9	156486	143056	156775	200224	153101	0.463886	6.7e-08	5.14e-07	0.350861	0.000102389	0.000465378	0.876506	2.74221e-22	5.43653e-22	3.19695	5.91261e-275	6.03113e-274
fixC	MG1655	44180	45466	+	28.63	23.75	34.44	16.26	24.35	61.68	50.25	72.92	123.79	61.81	24.0001	25.1947	21.5551	23.7085	38.9529	11012.9	10877.4	11238.5	8974.01	9146.07	1869.46	1854.96	1881.78	2691.43	2138.26	1.4797	7.2e-08	5.51e-07	0.110134	0.607938	0.71143	8.75379	0	0	6.4517	1.81734e-298	2.0789e-297
kch	MG1655	1309016	1310269	-	337.15	298.06	320.43	317.97	267.85	584.35	520.07	532.53	547.67	584.59	280.89	270.64	233.513	232.005	237.259	1019.29	1167.21	1098.94	1456.22	1104.55	78.8742	86.2774	93.2819	62.4944	57.2866	0.843035	7.46e-08	5.7e-07	-0.199748	0.0952181	0.169289	2.01998	1.99298e-70	7.46441e-70	-1.88071	2.16125e-40	4.47097e-40
ythA	MG1655	4506448	4506573	+	3.98	4.6	7.31	7.23	7.79	48.7	31.91	24.58	18.76	54.75	4.44446	5.68914	5.38876	4.23366	1.77059	186.808	243.201	210.435	285.695	158.055	473.245	339.07	429.635	304.14	242.469	2.56261	7.77e-08	5.93e-07	-0.311012	0.473336	0.596147	5.26276	2.6318e-61	9.01779e-61	5.98725	1.24278e-78	3.70241e-78
oppD	MG1655	1304754	1305767	+	9365.45	9056.67	8916.59	8952.78	9573.61	11953.1	11407.3	11192.1	12859.1	12154.5	9767.15	9877.96	9750.07	9958.43	9713.44	15034.9	13960.8	14003.8	13367.5	14052.2	19086.2	20442.6	21018.9	32726.2	24899.7	0.376103	7.8e-08	5.94e-07	0.192618	0.0732657	0.13761	0.71375	3.08615e-11	4.95912e-11	1.45963	5.16382e-42	1.09274e-41
ycjR	MG1655	1376034	1376822	+	20.67	26.05	11.48	20.78	20.45	35.71	43.87	56.53	63.77	56.52	26.6668	17.0674	17.9625	28.7889	30.1	438.81	415.92	290.472	343.542	357.462	167.435	171.692	184.77	249.978	189.179	1.35376	8.2e-08	6.23e-07	0.319084	0.171005	0.270735	4.28564	4.58119e-107	2.44939e-106	3.31486	4.25127e-61	1.07853e-60
appY	MG1655	583681	584430	+	71.56	63.6	72.02	65.94	49.67	262.96	211.38	230.22	157.55	293.18	62.2225	84.5243	68.2577	55.8844	44.2647	5130.32	7396.72	6494.7	7766.89	4508.25	10228.7	7149.81	8486.86	3895.49	4060.69	1.84422	8.29e-08	6.3e-07	0.0739683	0.778061	0.846101	6.69402	1.51411e-158	1.26233e-157	6.80666	9.80673e-164	5.4404e-163	+	+
ivbL	MG1655	3852890	3852988	-	255.25	288.86	301.64	229.44	299.02	87.65	134.01	81.11	41.26	93.61	1055.12	1004.54	1154.09	918.705	1614.77	235.704	219.965	280.579	260.903	185.623	13.8376	10.3533	8.96942	20.8315	9.32573	-1.61191	9e-08	6.82e-07	2.15672	4.85169e-43	2.78941e-41	-0.119535	0.456429	0.479307	-4.52155	3.09487e-63	8.03105e-63
hyi	MG1655	535710	536486	+	10.34	6.9	11.48	15.36	11.69	38.96	31.11	41.78	33.76	29.14	7.11114	10.5655	7.18502	8.46733	5.31176	284.6	291.996	266.191	346.494	300.489	474.629	483.154	533.68	441.627	512.915	1.64982	9.3e-08	7.03e-07	-0.35549	0.238419	0.352415	4.86192	1.39997e-123	8.66809e-123	5.58342	4.78237e-162	2.617e-161		+
ybbW	MG1655	537633	539087	+	11.93	5.36	5.22	2.71	2.92	29.22	26.32	29.49	37.51	24.73	7.11114	6.50187	1.79625	1.69347	12.3941	1253.74	1253.18	1132.21	1075.49	1086.17	141.143	150.123	196.43	141.654	193.176	2.32194	9.33e-08	7.05e-07	-0.0631273	0.872291	0.912053	7.73392	1.42009e-169	1.29623e-168	4.93711	2.09887e-67	5.65533e-67		+
yeaV	MG1655	1883188	1884633	+	14.31	9.96	14.61	18.97	18.51	25.97	40.68	40.14	67.52	37.09	38.2224	26.8202	33.2307	27.0955	26.5588	21.3136	25.5594	17.9859	37.7779	42.2706	17.9889	12.9416	15.248	8.33259	14.6547	1.43354	1.03e-07	7.78e-07	1.10902	6.26953e-05	0.000299409	1.05279	0.000126686	0.000165781	0.0315442	0.921238	0.925629
yagE	MG1655	282278	283186	+	156.65	124.89	135.69	121.04	78.9	42.2	61.42	68	41.26	52.98	640.003	441.314	409.546	664.685	1076.52	89.0158	103.786	92.6272	69.6529	58.8112	1356.08	1406.32	1389.36	2078.98	1630.67	-1.14566	1.07e-07	8.04e-07	2.47765	1.8409e-25	5.15802e-24	-0.485166	0.0480086	0.0549016	3.76129	1.16757e-56	2.83712e-56	+
wcaJ	MG1655	2120160	2121554	-	11.13	19.92	12.52	23.49	34.09	58.43	65.41	49.16	48.77	62.7	28.4446	29.2584	38.6195	32.1758	28.3294	2729.4	2935.45	2848.96	2606.67	2955.27	2339.93	2658.21	2777.83	3403.86	3435.87	1.51436	1.08e-07	8.13e-07	0.749866	0.000566576	0.00215114	7.22804	0	0	7.27986	0	0
arfB	MG1655	214833	215255	+	292.62	282.73	367.39	290.87	309.74	194.78	206.59	222.02	195.06	195.16	199.112	246.258	240.698	196.442	141.647	139.165	163.425	167.269	177.084	188.38	2555.8	2650.44	2604.72	2245.63	3234.7	-0.589509	1.1e-07	8.24e-07	-0.477869	0.000273883	0.0011417	-0.782722	2.88128e-09	4.41977e-09	3.20654	1.38843e-146	6.79181e-146
yciG	MG1655	1315856	1316035	-	0	0.77	1.04	0	0	19.48	15.16	17.2	11.25	11.48	0.888892	0	3.59251	3.38693	1.77059	2683.01	3812.22	4524.34	4949.49	4071.76	78.8742	72.473	71.7553	41.6629	87.9283	5.35132	1.11e-07	8.32e-07	2.49214	0.0160762	0.0393853	13.5207	5.59027e-48	1.59562e-47	7.74296	1.09245e-16	1.68277e-16		+
yeaG	MG1655	1866908	1868842	+	70.77	101.14	92.89	79.49	101.3	159.07	142.78	190.89	127.54	199.57	108.445	111.345	91.609	116.849	115.088	11766.4	12050.9	11546.9	11815.6	10121	101.014	88.8658	97.7666	91.6585	93.2573	0.910435	1.16e-07	8.69e-07	0.379751	0.00118045	0.00412134	7.10544	0	0	0.185581	0.140037	0.152171
gltF	MG1655	3361176	3361940	+	184.48	190.79	204.57	244.8	175.32	636.29	682.8	655.42	330.1	513.95	213.334	214.562	248.781	217.61	228.406	20281.8	25017.2	25814.2	34027.2	25604.9	4423.87	3754.79	4045.21	2399.79	3501.15	1.49991	1.24e-07	9.27e-07	0.263244	0.0965105	0.170901	7.12782	0	0	4.28005	2.10858e-172	1.23967e-171	+	+
ygcW	MG1655	2899488	2900273	-	3.18	2.3	5.22	5.42	4.87	25.97	22.33	22.12	33.76	23.84	23.1112	12.191	9.8794	11.8543	7.08235	673.26	834.939	784.184	900.766	646.005	45.664	58.6687	62.7859	54.1618	50.6254	2.59025	1.27e-07	9.46e-07	1.80438	1.23083e-06	8.07244e-06	7.65329	2.19137e-119	1.31275e-118	3.84829	5.31416e-29	9.622e-29		+
gatR	MG1655	2171429	2171727	-	189.25	196.92	180.57	193.31	181.17	259.71	277.59	266.26	258.83	304.66	383.113	299.899	273.929	357.321	506.388	1187.29	1291.91	1463.15	1248.44	1253.41	218.634	244.165	244.865	233.313	258.456	0.553014	1.27e-07	9.46e-07	1.03181	5.39389e-16	9.07937e-15	2.86989	6.22204e-119	3.71226e-118	0.448286	0.000741273	0.000886923		+
gatR	MG1655	2169693	2170167	-	189.25	196.92	180.57	193.31	181.17	259.71	277.59	266.26	258.83	304.66	383.113	299.899	273.929	357.321	506.388	1187.29	1291.91	1463.15	1248.44	1253.41	218.634	244.165	244.865	233.313	258.456	0.553014	1.27e-07	9.46e-07	1.03181	5.39389e-16	9.07937e-15	2.86989	6.22204e-119	3.71226e-118	0.448286	0.000741273	0.000886923		+
dctA	MG1655	3682161	3683447	-	1527.51	1516.34	1474.79	1373.04	1251.61	1155.71	1087.21	966.74	971.56	1079.99	11781.4	7001.7	7484.1	12244.6	17507.6	831.232	831.841	741.018	716.008	648.762	105.166	86.2774	79.8278	124.989	79.9348	-0.442443	1.3e-07	9.68e-07	3.0659	7.67915e-57	6.79912e-55	-0.827823	2.00645e-05	2.72304e-05	-3.85166	3.16694e-75	9.11578e-75
ecpD	MG1655	305174	306817	-	93.03	97.31	84.54	104.78	93.51	185.04	185.06	158.12	172.55	128.93	67.5558	78.0224	66.4614	60.118	83.2176	1163.47	1508	1470.34	1685.25	1474.88	142.527	178.594	173.11	87.4922	211.827	0.787468	1.32e-07	9.79e-07	-0.334009	0.0355403	0.0763031	4.0428	2.20982e-183	2.23864e-182	0.898815	3.34052e-09	4.54611e-09
yahO	MG1655	346484	346759	+	29.42	42.91	36.53	34.33	20.45	74.67	67	117.16	90.03	76.83	21.3334	15.4419	16.1663	32.1758	30.1	4163.68	3812.22	3861.56	4486.71	3149.16	80.2579	98.3563	92.385	99.9911	73.2736	1.38046	1.37e-07	1.01e-06	-0.457587	0.0355038	0.0762725	6.98232	0	0	1.51853	1.18918e-15	1.79983e-15
rbsR	MG1655	3938227	3939219	+	349.87	365.49	392.44	316.16	326.3	201.27	208.99	221.2	255.08	228.71	1094.23	765.595	790.352	1068.58	1896.3	101.553	137.091	126.8	146.979	119.46	939.571	894.697	944.48	679.106	839.316	-0.658511	1.46e-07	1.08e-06	1.7733	3.56334e-20	7.65773e-19	-1.36867	6.25929e-12	1.02062e-11	1.39571	6.02519e-13	8.7569e-13
minD	MG1655	1224549	1225361	-	5064.41	5099.93	4867.96	4840.88	4515.54	6320.68	5832.49	5827.49	5960.64	6479.95	5648.91	4980.43	5154.35	5745.08	6455.56	5035.03	4343.54	4214.09	4178.58	4223.38	2259.68	2005.09	2175.08	2612.27	1733.25	0.318215	1.47e-07	1.09e-06	0.29291	0.00201035	0.00656813	-0.0542948	0.5671	0.588502	-1.08886	9.5529e-30	1.74466e-29
tamB	MG1655	4444112	4447891	+	4769.4	4794.98	4894.06	4774.03	4895.41	3525.55	3520.87	3470.44	3706.18	3569.36	3790.24	3968.58	3934.7	3929.69	4272.42	1656.19	1682.27	1598.94	1524.1	1864.5	7075.15	6851.29	6669.66	9290.84	6615.94	-0.440312	1.57e-07	1.16e-06	-0.183314	0.0250923	0.0572595	-1.44003	3.41013e-68	1.25179e-67	0.688821	3.63449e-17	5.64557e-17
mglA	MG1655	2237769	2239289	-	66	66.66	59.49	46.97	27.27	146.09	116.46	126.99	78.78	114.8	1797.34	673.756	652.939	1813.7	3011.77	1182.28	1242.34	1205.95	1139.83	764.546	523.06	494.37	476.276	399.964	455.629	1.13431	1.61e-07	1.18e-06	4.98896	2.1006e-52	1.6606e-50	4.46791	2.34147e-42	6.22937e-42	3.2337	9.41957e-23	1.5742e-22		+
npr	MG1655	3347966	3348238	+	162.21	199.98	176.39	149.05	175.32	77.91	94.92	90.12	67.52	98.02	120.889	127.599	139.21	143.945	76.1352	80.2396	92.9431	127.7	131.042	105.676	127.306	122.514	120.19	124.989	142.55	-0.964353	1.63e-07	1.2e-06	-0.387874	0.00984316	0.0260298	-0.575858	0.000124438	0.000162889	-0.343753	0.0264418	0.0298617
evgS	MG1655	2484374	2487967	+	357.82	412.99	386.18	490.5	448.05	827.82	727.47	813.54	821.51	921.04	760.892	625.805	604.44	679.08	621.476	4747.93	6883.99	6479.41	8318.8	7304.54	3214.47	2808.33	3170.69	1141.56	2496.63	0.972288	1.69e-07	1.23e-06	0.748787	0.000238611	0.00100891	4.10586	1.43686e-91	6.7099e-91	2.71505	7.5377e-41	1.56737e-40	+	+
atpB	MG1655	3921236	3922051	-	22061.8	21773.6	20429	21909	20551.7	30661.9	27629.3	27618.5	31311.2	30419	27912.1	24803.8	26404.1	24993	23469.1	5615.52	5568.07	5205.11	6009.04	5895.83	982.468	962.856	1030.59	824.926	1047.15	0.467885	1.69e-07	1.24e-06	0.353063	1.74942e-09	1.70964e-08	-1.81977	1.85328e-208	2.25398e-207	-4.34824	0	0
deoC	MG1655	4617323	4618102	+	2183.52	2191.38	2213.75	1871.67	2010.37	1194.66	1174.95	1072.43	1305.41	1208.04	6805.36	4852.02	4975.63	8701.03	14602	1607.3	1171.08	1274.3	1069	937.304	38321.8	38681.6	39766.8	91758.5	44814.1	-0.81639	1.8e-07	1.32e-06	2.02588	1.90826e-13	2.64823e-12	-0.694762	0.0117948	0.0139951	4.69135	4.38581e-65	1.15571e-64		+
tomB	MG1655	480334	480708	-	275.13	327.94	306.86	401.98	307.79	970.66	1021.8	1134.69	731.48	965.19	260.445	288.52	265.846	208.296	226.635	2545.1	3288.64	3202.38	3876.36	3087.59	1771.21	1600.45	1731.99	1049.91	1262.97	1.57638	1.83e-07	1.33e-06	-0.273767	0.0720162	0.135609	3.40188	1.04588e-118	6.19e-118	2.29882	2.33724e-54	5.56589e-54		+
ygeH	MG1655	2992094	2993470	+	9.54	9.96	16.7	7.23	17.53	35.71	41.48	36.05	33.76	33.56	5.33335	5.68914	0.898127	5.0804	7.08235	735.947	1288.81	1207.75	1515.25	995.197	6546.56	5047.23	6488.48	2074.81	4317.81	1.60483	1.84e-07	1.34e-06	-1.27959	0.00384719	0.0115782	6.67188	4.5422e-91	2.10558e-90	8.76378	5.99603e-156	3.10824e-155	+	+
osmB	MG1655	1343110	1343328	-	53.28	62.83	81.41	84.91	84.74	181.8	307.1	323.61	78.78	221.65	58.6669	82.8988	92.5071	69.4321	44.2647	2650.41	3505.5	4141.25	4709.84	2810.07	63.6529	57.8059	58.3012	54.1618	75.9381	1.62746	1.85e-07	1.34e-06	0.0470648	0.819193	0.876194	5.70404	1.10343e-195	1.24297e-194	-0.130967	0.542179	0.560146
ybcY	MG1655	582152	582806	-	35.78	39.84	37.57	44.26	45.78	84.41	90.14	91.76	75.02	66.23	17.7778	33.3221	31.4345	27.9422	17.7059	92.777	135.542	92.6272	156.424	113.947	58.1178	46.5898	82.5186	37.4967	42.6319	1.01629	1.85e-07	1.34e-06	-0.535292	0.0292366	0.0652371	1.64767	4.20705e-14	7.18264e-14	0.546537	0.020294	0.0230775
allD	MG1655	545314	546363	-	7.95	6.13	6.26	11.74	5.84	19.48	21.54	31.13	22.51	30.02	10.6667	12.191	11.6757	17.7814	19.4765	620.603	676.161	669.074	593.23	601.896	714.019	633.276	659.252	612.445	735.401	1.77328	1.89e-07	1.37e-06	0.958375	0.000859863	0.00314336	6.47212	7.86067e-170	7.18991e-169	6.56465	1.65723e-173	9.79515e-173		+
iap	MG1655	2876581	2877618	+	337.95	318.75	398.71	401.07	325.32	499.94	503.32	524.33	468.9	498.05	219.556	251.135	271.235	238.779	251.423	327.227	314.458	294.968	352.987	299.57	213.099	224.321	221.545	312.472	261.121	0.495232	2.01e-07	1.45e-06	-0.43528	1.25905e-05	6.99349e-05	-0.0645066	0.505265	0.527673	-0.478482	3.93602e-06	5.00568e-06
gspD	MG1655	3456377	3458329	+	150.29	129.49	171.17	133.69	262.01	470.72	438.71	403.9	487.65	459.2	119.112	117.846	129.33	122.776	132.794	2384.62	2493.2	2659.21	3208.17	3217.16	89.9443	118.2	87.0033	99.9911	97.2541	1.41585	2.1e-07	1.52e-06	-0.349547	0.0399246	0.0837396	4.14328	1.75317e-147	1.3222e-146	-0.68055	0.000134661	0.000164363
yegJ	MG1655	2151185	2151646	+	9.54	10.73	12.52	15.36	5.84	64.93	56.63	77.01	37.51	51.22	6.22225	11.3783	7.18502	7.6206	0	759.768	1003.79	1117.82	1424.93	974.061	203.412	200.164	175.801	112.49	163.866	2.4258	2.15e-07	1.55e-06	-0.496084	0.157449	0.255067	6.7099	3.63873e-148	2.75833e-147	4.11235	3.57894e-54	8.51368e-54
leuD	MG1655	78848	79453	-	153.47	140.22	132.55	161.69	134.41	194.78	212.98	249.88	307.6	243.73	128.889	120.285	105.979	151.565	150.5	521.557	511.962	548.569	442.119	503.571	279.519	291.618	298.682	312.472	345.052	0.728611	2.16e-07	1.55e-06	-0.0570417	0.610289	0.713239	1.89703	1.1778e-79	4.85034e-79	1.16771	6.17038e-28	1.10191e-27
wza	MG1655	2136104	2137243	-	4.77	3.06	5.22	9.94	6.82	51.94	41.48	49.98	3.75	60.05	25.7779	40.6367	34.1288	37.2562	15.9353	2325.69	2698.45	2533.31	2724.73	2531.64	190.959	236.4	217.957	212.481	206.498	2.84769	2.2e-07	1.58e-06	2.56303	3.75192e-19	7.72546e-18	8.87264	2.15657e-247	3.36167e-246	5.2901	4.56948e-86	1.42861e-85
nei	MG1655	745935	746726	+	413.49	404.56	460.29	485.08	488.96	321.39	299.92	286.75	307.6	337.33	289.779	299.086	280.216	325.145	308.082	601.797	637.435	732.924	727.224	713.086	588.097	595.314	589.291	666.607	631.485	-0.538435	2.25e-07	1.62e-06	-0.487049	1.65139e-09	1.6246e-08	0.701455	1.23073e-20	2.35965e-20	0.53378	1.03717e-11	1.47544e-11
ybeT	MG1655	678852	679406	-	14.31	14.56	11.48	10.84	14.61	61.68	63.02	63.08	18.76	40.62	4.44446	4.8764	9.8794	0.846733	0	446.333	669.965	667.276	765.002	676.329	26.2914	17.2555	13.4541	0	11.9902	1.94475	2.33e-07	1.67e-06	-1.50149	0.000131206	0.000586122	5.70436	5.86246e-115	3.36616e-114	0.329792	0.291903	0.309078		+
rsgA	MG1655	4390457	4391509	-	3842.24	4045.62	3983.92	3936.66	4064.57	3489.84	3111.67	3048.51	3308.55	3339.76	3684.46	3811.72	3924.82	4057.54	3610.23	1557.15	1479.34	1324.66	1222.47	1353.58	15909.1	16524.7	16418.5	23514.6	17864.1	-0.29074	2.39e-07	1.71e-06	0.0378287	0.688158	0.776765	-1.42416	9.58435e-51	2.85531e-50	2.27697	5.29793e-130	2.29266e-129
aqpZ	MG1655	915352	916047	-	93.03	100.37	106.46	98.46	92.53	243.48	260.83	245.78	311.35	244.61	69.3336	81.2734	88.0165	99.9145	127.482	309.675	212.995	223.025	209.549	246.272	560.422	535.783	527.402	708.27	447.635	1.40742	2.4e-07	1.72e-06	-0.00650858	0.967171	0.980235	1.3802	1.24832e-20	2.39234e-20	2.58174	6.98663e-69	1.91161e-68
treB	MG1655	4464759	4466180	-	1739.82	1712.49	1643.88	1369.43	1309.08	954.43	973.94	784.86	945.3	1017.29	6288.91	3456.56	3455.99	7108.32	12787.2	2098.77	1920.05	1600.74	1269.69	1187.25	87.1767	104.396	70.8584	104.157	65.2801	-0.734846	2.49e-07	1.77e-06	2.18385	4.35035e-15	6.8053e-14	0.149081	0.592693	0.613193	-4.08942	1.33897e-44	2.89577e-44
yjjL	MG1655	4593361	4594722	-	90.65	86.58	85.59	96.65	86.69	136.35	175.49	157.3	221.32	177.5	81.7781	45.5131	72.7483	57.5778	77.9058	915.232	941.824	829.148	835.245	714.005	505.072	429.662	470.894	362.468	451.632	0.950401	2.8e-07	1.99e-06	-0.338993	0.0191169	0.0457317	3.34121	2.03197e-162	1.75694e-161	2.42529	3.34717e-81	1.01562e-80		+
yjbE	MG1655	4235906	4236148	+	12.72	6.9	10.44	8.13	9.74	38.96	58.23	65.54	11.25	28.26	22.2223	47.1386	53.8876	42.3366	35.4117	2110.05	2280.2	2688.89	2248.96	2210.02	693.263	701.436	698.718	437.461	634.15	2.15146	2.81e-07	2e-06	2.18076	8.95259e-17	1.59169e-15	8.01027	1.37134e-239	2.0304e-238	6.15882	2.48765e-140	1.16538e-139
yrbG	MG1655	3340275	3341252	+	1123.57	1133.23	1031.21	1068.62	1145.44	824.58	839.94	874.98	810.26	855.69	895.115	971.217	1012.19	867.901	756.04	336.003	373.322	371.408	343.542	379.516	206.18	201.026	213.472	199.982	173.192	-0.381896	2.96e-07	2.1e-06	-0.188573	0.0124244	0.031812	-1.51346	5.10577e-82	2.16092e-81	-2.37004	1.68233e-152	8.54092e-152
arnT	MG1655	2370908	2372560	+	40.55	45.21	29.22	37.94	39.93	81.16	74.18	69.64	86.28	64.46	46.2224	43.0749	27.842	34.716	35.4117	700.842	625.043	653.786	786.252	868.385	102.398	111.298	133.644	120.823	127.896	0.902036	3.31e-07	2.34e-06	0.0494889	0.785987	0.85203	4.31981	2.14866e-179	2.1138e-178	1.71233	4.22678e-25	7.26396e-25
yiaQ	MG1655	3748577	3749239	+	23.85	18.39	22.96	21.68	23.38	68.17	59.82	48.34	71.27	52.1	22.2223	20.3183	18.8607	8.46733	12.3941	1280.07	1076.59	1038.68	716.008	735.141	693.263	835.166	864.652	1220.72	1044.48	1.40139	3.37e-07	2.38e-06	-0.297799	0.28126	0.400882	5.55559	2.17481e-130	1.44563e-129	5.49324	1.27586e-126	5.3844e-126
acrE	MG1655	3413864	3415021	+	38.17	38.31	45.92	37.04	56.49	116.87	80.56	81.93	52.52	112.15	22.2223	13.0037	27.842	25.402	19.4765	1369.09	1638.9	1542.29	1527.05	1518.98	500.92	447.78	449.368	258.31	397.01	1.06457	3.42e-07	2.42e-06	-0.889806	2.40166e-05	0.000126423	5.2418	3.72856e-233	5.32463e-232	3.38068	2.20613e-93	7.26677e-93		+
yehA	MG1655	2187380	2188414	-	12.72	3.83	10.44	8.13	3.9	35.71	28.72	34.41	11.25	41.5	9.77782	3.25093	5.38876	6.77386	1.77059	742.216	1288.81	1089.04	1483.96	952.926	624.075	622.06	677.191	199.982	544.889	2.02298	3.48e-07	2.45e-06	-0.365025	0.416625	0.541355	7.25109	8.16882e-90	3.72818e-89	6.20197	1.00292e-65	2.66184e-65	+	+
insC1	MG1655	381351	381716	+	13.52	9.96	17.74	19.87	14.61	58.43	41.48	59.81	48.77	33.56	6.22225	5.68914	7.18502	4.23366	3.54117	116.598	254.045	169.966	158.195	122.217	22.1401	12.0788	17.9388	20.8315	7.99348	1.66412	3.49e-07	2.45e-06	-1.34368	0.000526822	0.00201402	3.55244	1.47276e-36	3.58631e-36	0.144844	0.667523	0.682477
insC1	MG1655	1468784	1469149	-	13.52	9.96	17.74	19.87	14.61	58.43	41.48	59.81	48.77	33.56	6.22225	5.68914	7.18502	4.23366	3.54117	116.598	254.045	169.966	158.195	122.217	22.1401	12.0788	17.9388	20.8315	7.99348	1.66412	3.49e-07	2.45e-06	-1.34368	0.000526822	0.00201402	3.55244	1.47276e-36	3.58631e-36	0.144844	0.667523	0.682477
insC1	MG1655	2069815	2070180	-	13.52	9.96	17.74	19.87	14.61	58.43	41.48	59.81	48.77	33.56	6.22225	5.68914	7.18502	4.23366	3.54117	116.598	254.045	169.966	158.195	122.217	22.1401	12.0788	17.9388	20.8315	7.99348	1.66412	3.49e-07	2.45e-06	-1.34368	0.000526822	0.00201402	3.55244	1.47276e-36	3.58631e-36	0.144844	0.667523	0.682477
insC1	MG1655	2997235	2997600	-	13.52	9.96	17.74	19.87	14.61	58.43	41.48	59.81	48.77	33.56	6.22225	5.68914	7.18502	4.23366	3.54117	116.598	254.045	169.966	158.195	122.217	22.1401	12.0788	17.9388	20.8315	7.99348	1.66412	3.49e-07	2.45e-06	-1.34368	0.000526822	0.00201402	3.55244	1.47276e-36	3.58631e-36	0.144844	0.667523	0.682477		+
insC1	MG1655	3186187	3186552	+	13.52	9.96	17.74	19.87	14.61	58.43	41.48	59.81	48.77	33.56	6.22225	5.68914	7.18502	4.23366	3.54117	116.598	254.045	169.966	158.195	122.217	22.1401	12.0788	17.9388	20.8315	7.99348	1.66412	3.49e-07	2.45e-06	-1.34368	0.000526822	0.00201402	3.55244	1.47276e-36	3.58631e-36	0.144844	0.667523	0.682477		+
insC1	MG1655	4498272	4498637	+	13.52	9.96	17.74	19.87	14.61	58.43	41.48	59.81	48.77	33.56	6.22225	5.68914	7.18502	4.23366	3.54117	116.598	254.045	169.966	158.195	122.217	22.1401	12.0788	17.9388	20.8315	7.99348	1.66412	3.49e-07	2.45e-06	-1.34368	0.000526822	0.00201402	3.55244	1.47276e-36	3.58631e-36	0.144844	0.667523	0.682477
gatZ	MG1655	2175059	2176321	-	4068.86	3875.52	3931.74	3432.6	3441.2	5664.91	5574.85	5259.73	4842.79	5319.6	25879.2	15650	14369.1	25048.9	30841.8	38614	47593.1	46616.7	40494.9	33363.4	160.516	138.907	154.274	233.313	130.56	0.508335	3.49e-07	2.45e-06	2.67047	3.7663e-48	2.52627e-46	3.55722	4.79692e-84	2.06576e-83	-4.4631	4.1684e-117	1.65058e-116
fliO	MG1655	2021504	2021869	+	14.31	27.58	17.74	23.49	33.12	0	0.8	4.92	7.5	2.65	140.445	141.416	150.885	116.002	148.729	2.50749	3.0981	9.89222	5.31251	13.7839	5.53503	6.03942	14.3511	20.8315	7.99348	-2.99605	3.5e-07	2.46e-06	2.68086	6.99917e-26	2.01204e-24	-1.65349	8.89609e-07	1.26715e-06	-1.16813	0.000710851	0.000850983
ybbJ	MG1655	514401	514859	-	190.04	163.97	184.74	163.5	197.73	376.58	373.3	345.73	390.12	378.84	174.223	190.992	214.652	210.836	200.076	609.319	433.735	369.609	296.91	373.084	164.667	136.318	132.747	241.645	126.564	1.04907	3.63e-07	2.54e-06	0.233926	0.182581	0.284808	1.30109	3.70183e-14	6.33965e-14	-0.126508	0.484932	0.503824
yifK	MG1655	3980887	3982272	+	6191.95	6034.72	6071.38	6154.3	6494.74	4061.2	3773.73	3866.15	4415.15	4183.09	3716.46	3988.08	4034.39	3658.73	2870.12	244.48	268.761	273.385	265.626	278.435	260.146	232.949	256.525	245.811	257.124	-0.609414	3.73e-07	2.61e-06	-0.663028	2.51007e-17	4.59177e-16	-4.44154	0	0	-4.53147	0	0
ompA	MG1655	1019013	1020053	-	167823	168293	155854	159088	163075	220107	197392	195804	225008	221980	184296	176471	186435	171939	159100	216233	248397	255697	246392	248519	79614.5	72347.9	79142.5	59965.5	79044.9	0.381066	3.74e-07	2.61e-06	0.204546	0.00704094	0.0194814	0.673084	7.40411e-19	1.38362e-18	-1.04181	8.00764e-43	1.70268e-42
ygfI	MG1655	3066277	3067173	-	143.13	147.11	146.12	157.18	134.41	249.97	230.52	228.58	187.56	263.15	124.445	105.655	121.247	93.1406	106.235	305.913	336.144	285.975	358.89	320.705	1430.81	1313.14	1440.49	920.751	1489.45	0.687306	3.87e-07	2.7e-06	-0.305842	0.0209248	0.0493927	1.24145	2.68042e-24	5.49616e-24	3.28637	1.83746e-166	1.03624e-165
yiaT	MG1655	3751128	3751868	-	93.83	85.05	78.28	72.27	82.79	159.07	158.73	176.14	105.03	143.94	56.0002	71.5206	71.8502	53.3442	65.5117	1540.85	1581.58	1552.18	1791.5	1655.9	203.412	159.613	147.098	162.486	127.896	0.877426	3.91e-07	2.72e-06	-0.286268	0.0381123	0.0804976	4.39121	0	0	1.03948	4.05159e-16	6.1871e-16
fimI	MG1655	4543728	4544267	+	414.28	470.46	532.3	556.44	454.87	220.75	294.34	309.68	195.06	168.67	416.002	509.584	451.758	470.783	398.382	437.556	398.106	491.913	648.717	495.301	80.2579	50.0409	48.4349	62.4944	79.9348	-1.01435	3.96e-07	2.75e-06	-0.0118984	0.932153	0.954799	0.125814	0.365387	0.387906	-2.84659	2.71547e-65	7.17695e-65
glcA	MG1655	3119597	3121279	-	70.77	72.02	58.45	111.11	71.1	146.09	152.35	128.63	176.31	185.44	50.6669	49.5768	62.8689	58.4246	38.9529	630.633	613.425	535.979	553.682	529.301	327.951	337.345	313.93	270.809	281.104	1.03344	3.96e-07	2.75e-06	-0.437175	0.00467029	0.0136022	2.99297	5.19835e-118	3.06025e-117	2.10605	6.42611e-55	1.53609e-54
yoaC	MG1655	1894133	1894432	+	64.41	61.3	52.19	81.3	64.29	233.74	177.08	207.28	183.81	181.03	37.3335	56.8914	50.2951	38.103	26.5588	363.586	456.196	532.382	647.536	366.651	1749.07	1484.83	1722.13	1616.52	1145.73	1.59941	4.02e-07	2.78e-06	-0.502462	0.0178722	0.0431173	2.96852	4.3048e-55	1.36027e-54	4.67042	9.3572e-135	4.21407e-134
xseB	MG1655	441101	441343	-	835.72	883.45	939.36	860.86	837.65	652.52	701.14	630.84	581.43	546.62	984.004	1032.98	943.932	1016.93	899.458	347.287	359.38	369.609	374.827	401.571	3083.01	3187.09	3329.45	4799.57	3682.33	-0.481934	4.12e-07	2.85e-06	0.260419	0.00902301	0.0241102	-1.13673	1.28856e-28	2.80869e-28	2.14216	7.2357e-105	2.60004e-104
yfjJ	MG1655	2760547	2761173	+	11.13	14.56	11.48	11.74	24.35	64.93	74.18	72.1	45.01	50.33	8.00003	6.50187	3.59251	4.23366	7.08235	1243.71	1950.26	1998.23	2620.84	1392.17	269.833	257.97	280.743	66.6607	218.489	2.08382	4.34e-07	2.99e-06	-1.2401	0.00290049	0.00909381	7.07447	1.21301e-107	6.55679e-107	4.02643	3.79823e-35	7.43029e-35	+	+
fdrA	MG1655	546680	548347	+	20.67	15.32	9.39	11.74	18.51	38.96	27.92	43.42	60.02	39.74	8.88892	13.8165	13.4719	9.31406	12.3941	3900.39	3601.55	3554.01	2896.5	2549.1	604.702	723.005	644.901	949.915	756.717	1.38578	4.39e-07	3.03e-06	-0.316751	0.265924	0.384595	7.84597	7.38636e-293	1.46634e-291	5.66992	3.11713e-151	1.56635e-150
cyoA	MG1655	450663	451610	-	40904.1	39718.3	36559.8	36055	35572.1	54003.3	47747.1	42965.1	55754	54942.7	55223.3	46603	46870.6	49528.8	52372.2	17570	19446	17288	17377.8	17355.8	4062.71	3772.91	3601.22	3203.88	3394.57	0.435619	5.01e-07	3.44e-06	0.50324	1.25734e-12	1.60874e-11	-0.98958	3.48439e-44	9.49839e-44	-3.28944	0	0
mazE	MG1655	2911091	2911339	-	321.25	341.73	379.92	359.52	328.24	211.01	237.7	277.73	195.06	179.26	224.001	309.652	287.401	251.48	272.67	137.912	110.757	131.297	145.209	142.433	63.6529	92.3169	71.7553	87.4922	87.9283	-0.62861	5.06e-07	3.48e-06	-0.266474	0.0106597	0.0278904	-1.27744	2.31715e-31	5.2444e-31	-2.01387	7.74659e-56	1.86991e-55
mltC	MG1655	3104433	3105512	+	1176.05	1223.65	1187.77	1241.16	1210.7	853.79	812.82	856.14	930.3	876.89	1130.67	1080.94	1095.72	1080.43	798.534	293.376	365.576	301.263	372.466	336.327	392.987	430.524	375.819	195.816	358.375	-0.484871	5.12e-07	3.51e-06	-0.120967	0.323253	0.446642	-1.75585	1.11604e-44	3.05736e-44	-1.64752	6.79188e-38	1.36485e-37
wzzE	MG1655	3969031	3970077	+	4449.74	4659.36	4404.55	4755.96	4811.64	3853.44	3626.96	3662.97	3687.42	3717.72	3737.79	3885.68	3822.43	3662.97	3079.05	865.083	833.39	901.092	899.585	1057.68	1014.29	1019.8	947.17	895.753	855.303	-0.316632	5.13e-07	3.51e-06	-0.246427	0.00086372	0.00315486	-2.245	1.79341e-192	1.97498e-191	-2.18456	6.91599e-174	4.10416e-173
yphC	MG1655	2674700	2675761	-	108.94	115.7	100.2	127.37	108.12	165.56	202.61	210.55	206.32	141.29	85.3337	94.2771	79.0352	102.455	106.235	504.005	456.97	503.604	428.543	453.03	322.416	352.012	356.086	641.609	381.023	0.722146	5.13e-07	3.51e-06	-0.176812	0.263973	0.382023	2.1586	1.98763e-49	5.82345e-49	1.92527	3.60303e-38	7.26348e-38
iclR	MG1655	4222804	4223628	-	1979.96	2027.41	2064.5	1998.14	2165.24	1590.72	1713.37	1574.64	1594.26	1706.97	1683.56	1805.08	1815.12	1830.64	1683.83	764.783	820.223	701.449	745.522	814.168	362.545	318.364	287.918	229.146	237.14	-0.318679	5.33e-07	3.64e-06	-0.118252	0.104251	0.181987	-1.31642	4.06176e-70	1.51742e-69	-2.70536	6.45704e-227	5.26433e-226
cytR	MG1655	4123431	4124456	-	1423.35	1340.11	1418.43	1287.23	1312	983.65	994.68	862.69	877.78	891.02	4411.57	3479.31	3415.58	4274.31	4869.11	556.662	653.7	631.304	733.126	626.707	56.7341	56.9431	54.7134	58.3281	45.2964	-0.557233	5.49e-07	3.74e-06	1.68659	2.28516e-61	2.46741e-59	-0.984554	3.73985e-21	7.24565e-21	-4.55265	1.5523e-220	1.21845e-219
speB	MG1655	3082877	3083797	-	4991.25	4901.48	4588.24	4768.61	4869.11	6684.27	5974.47	6162.57	6860.93	6581.5	5523.58	5236.44	5593.54	5553.72	5511.84	3042.83	2782.1	2795	2528.16	2816.51	1039.2	915.404	958.831	1366.54	823.329	0.418231	5.66e-07	3.85e-06	0.280111	0.00113505	0.00399115	-0.693956	9.38605e-16	1.65612e-15	-2.17011	3.70871e-130	1.61123e-129
cobS	MG1655	2064479	2065222	-	308.52	304.19	353.82	312.55	329.22	435.01	451.48	460.43	513.91	443.3	189.334	247.884	177.829	230.311	210.7	205.614	199.053	243.708	200.695	201.245	381.917	373.581	438.604	608.279	476.945	0.512812	5.7e-07	3.87e-06	-0.508295	3.1448e-05	0.000160843	-0.518783	1.81686e-05	2.46801e-05	0.568892	2.09265e-06	2.67673e-06
gdhA	MG1655	1842371	1843714	+	1190.36	1134.77	1107.4	1120.11	1127.91	1626.43	1470.88	1662.3	2003.14	1728.16	1563.56	1540.13	1431.62	1504.64	1841.41	5403.63	4951.55	4732.98	3992.65	4465.06	127.306	145.809	140.82	233.313	97.2541	0.575343	5.77e-07	3.91e-06	0.565589	3.44782e-07	2.51458e-06	2.14599	1.19302e-84	5.16277e-84	-2.91978	1.04827e-115	4.11044e-115
yidZ	MG1655	3892765	3893724	+	411.9	397.67	389.31	429.98	422.72	269.45	295.93	288.38	348.86	283.46	312.001	367.356	305.363	354.781	286.835	137.912	114.63	126.8	98.5766	123.136	1025.36	1104.35	1115.8	1249.89	1404.19	-0.480735	5.87e-07	3.98e-06	-0.232362	0.0219994	0.0514481	-1.69192	1.08091e-53	3.35567e-53	1.615	3.38076e-61	8.59164e-61
yjjN	MG1655	4595990	4597012	+	18.29	12.26	15.66	22.58	21.43	45.45	57.43	51.61	37.51	38.85	8.88892	5.68914	14.37	9.31406	7.08235	154.21	118.502	124.102	94.4446	110.271	49.8153	50.9037	60.992	74.9933	57.2866	1.39649	6.08e-07	4.11e-06	-0.867793	0.00302188	0.00941039	2.82968	8.96318e-41	2.32455e-40	1.7616	1.14205e-14	1.70633e-14		+
yhiI	MG1655	3629535	3630602	-	1320.77	1182.27	1410.08	1192.38	1164.92	2084.17	1854.56	1778.64	2006.89	1742.29	953.782	928.955	881.063	865.361	858.734	2502.47	2191.91	2135.82	1447.36	1591.58	21052.5	21947.3	20093.3	30938.9	19721.3	0.590793	6.13e-07	4.14e-06	-0.386707	0.00752294	0.0206089	0.748745	1.87054e-07	2.71861e-07	4.27597	3.99925e-196	2.71128e-195
queE	MG1655	2904747	2905418	-	1050.41	1075	1305.71	1316.13	1243.82	665.51	746.61	792.24	502.66	645.52	1179.56	1337.76	1595.97	1336.99	1443.03	2405.93	1937.86	2164.6	2248.96	2380.94	514.758	490.056	477.173	670.773	444.971	-0.828106	6.2e-07	4.18e-06	0.298949	0.00344239	0.0105903	0.991505	1.49935e-22	2.98319e-22	-1.13529	2.19913e-26	3.83138e-26		+
oppF	MG1655	1305764	1306768	+	7948.47	7939.53	7711.09	7905.83	7966.48	11040.9	9780.11	9977.92	11568.7	10117.3	9467.59	9430.15	9778.81	9878.83	9196.43	15382.2	14327.2	14107.2	13885.7	14327	21758.2	22461.5	23272.9	33113.7	27778.7	0.409655	6.3e-07	4.24e-06	0.370251	3.92732e-05	0.000196455	0.963103	9.28264e-27	1.97284e-26	1.79595	1.09085e-88	3.47173e-88
blr	MG1655	1704551	1704676	+	351.46	354.76	363.22	455.27	417.85	918.72	871.84	962.65	784	716.17	190.223	186.929	250.578	202.369	216.012	282.092	321.428	357.919	362.431	291.299	56.7341	43.1387	38.5685	12.4989	35.9707	1.13111	6.51e-07	4.38e-06	-0.798385	4.20969e-11	4.82806e-10	-0.164617	0.160461	0.175528	-3.15741	1.42631e-84	4.41559e-84
iraP	MG1655	401386	401646	+	18.29	22.22	31.31	13.55	25.32	129.85	109.28	126.99	56.27	77.71	26.6668	13.0037	30.5363	12.701	8.85293	368.6	358.606	455.942	690.036	410.76	839.941	882.618	765.091	408.297	889.941	2.18717	6.85e-07	4.6e-06	-0.129397	0.686171	0.77571	4.47272	1.78968e-55	5.68358e-55	5.20665	2.08148e-74	5.94881e-74
bluR	MG1655	1213328	1214059	-	378.5	466.63	459.24	510.37	471.42	714.2	804.04	874.98	693.97	787.7	505.78	503.895	493.072	479.251	460.352	709.619	755.937	704.147	893.092	724.114	1172.04	1125.06	1130.15	854.09	1213.68	0.767792	7.21e-07	4.83e-06	0.195364	0.0409626	0.0856192	0.828568	8.19948e-19	1.53032e-18	1.37643	2.34586e-48	5.28504e-48	+
yfjI	MG1655	2758985	2760394	+	23.06	16.86	18.79	9.94	15.58	55.19	48.66	42.6	33.76	42.39	5.33335	13.8165	17.0644	14.3945	8.85293	860.068	1320.57	1134.91	1378.89	890.439	121.771	126.828	165.037	87.4922	122.567	1.40179	7.78e-07	5.21e-06	-0.380196	0.199921	0.306882	6.13989	1.90186e-151	1.47711e-150	3.01075	5.8509e-35	1.14256e-34	+	+
plaP	MG1655	2085704	2087062	-	28378.6	28393.7	25924.2	28311.8	27185.8	43712.3	36004	35360.6	50689.9	44828.9	25801	25994.5	28020.7	25499.4	22683	2995.19	2483.13	2560.29	2779.62	3486.4	6713.99	7149.81	7783.66	12290.6	7973.5	0.607509	7.82e-07	5.23e-06	-0.0151261	0.909993	0.938123	-3.17696	7.38779e-124	4.5935e-123	-1.62811	6.11372e-34	1.18138e-33
ygaY	MG1655	2808316	2809493	+	233.78	235.23	247.36	278.22	523.05	616.81	575.91	550.55	731.48	717.93	332.446	338.91	316.141	338.693	262.047	280.838	253.27	310.256	306.355	324.381	1249.53	1503.82	1761.59	2466.45	2308.78	1.07154	8.44e-07	5.63e-06	0.165444	0.43541	0.559134	0.0563631	0.790212	0.804861	2.70807	4.11433e-38	8.28669e-38
malQ	MG1655	3547986	3550070	-	468.35	414.52	497.86	492.31	505.51	730.43	638.13	724.24	731.48	713.52	761.781	558.348	480.498	762.06	1218.16	2705.58	2596.21	2765.33	2126.78	2208.18	23195.9	25075.7	27639.3	47991.6	38565.9	0.569664	8.48e-07	5.65e-06	0.761013	0.000465698	0.00181164	2.47838	2.37363e-30	5.29106e-30	6.18979	2.59225e-180	1.60952e-179
ycjS	MG1655	1376832	1377887	+	30.22	25.29	36.53	31.62	23.38	45.45	64.61	63.08	82.53	51.22	19.5556	39.0112	19.7588	25.402	30.1	352.302	360.929	383.998	315.799	268.326	244.925	264.009	292.403	183.317	370.365	1.04779	9.01e-07	5.99e-06	-0.041029	0.8594	0.904556	3.61598	2.58771e-74	1.00577e-73	3.32747	3.28453e-61	8.35187e-61
clpB	MG1655	2731600	2734173	-	8563.93	8474.35	8541.9	7712.52	7277.85	5314.3	5130.55	6533.7	6440.8	5816.77	4753.8	4529.36	4646.91	5382.68	5871.26	13863.9	12335.9	13106.3	11420.7	9613.8	1760.14	1490.87	1819.89	3045.56	1501.44	-0.473054	9.1e-07	6.04e-06	-0.593153	0.000179026	0.000779302	0.667702	2.41589e-05	3.26569e-05	-1.99004	7.44545e-36	1.4682e-35
yqeI	MG1655	2988502	2989311	+	71.56	87.35	66.8	60.52	64.29	185.04	167.51	197.44	93.78	220.77	94.2226	61.7678	80.8315	94.8341	54.8882	819.948	1082.01	1071.06	1414.31	1157.85	1861.15	1483.97	1718.54	662.441	1181.7	1.32078	9.2e-07	6.1e-06	0.244716	0.308489	0.431767	4.07618	1.21791e-70	4.56922e-70	4.39801	1.17988e-81	3.59238e-81	+	+
ybbY	MG1655	540565	541866	+	12.72	20.69	18.79	19.87	34.09	64.93	60.62	54.07	78.78	50.33	11.5556	15.4419	11.6757	22.0151	10.6235	719.649	683.907	716.737	718.96	648.762	197.877	220.87	208.987	208.315	249.13	1.51203	9.28e-07	6.14e-06	-0.411972	0.070092	0.132719	5.15396	2.95196e-233	4.22924e-232	3.47482	1.37972e-98	4.74962e-98
rbsD	MG1655	3933351	3933770	+	2022.9	1910.18	2188.7	1841.86	1616.87	818.08	977.93	943.8	840.27	1101.19	20887.2	11359.6	12361.8	13324.2	20342.3	1053.14	744.32	804.867	884.828	574.329	1657.74	1740.22	1647.68	3128.89	1450.82	-1.02983	9.7e-07	6.41e-06	3.12554	1.24746e-48	8.6289e-47	-1.14336	9.49802e-08	1.39323e-07	0.0969761	0.650551	0.666664
metB	MG1655	4128672	4129832	+	854.01	940.91	909.09	917.77	879.54	707.71	692.37	669.35	742.74	626.1	755.559	814.359	773.288	716.336	628.558	323.466	340.017	348.026	321.112	361.138	70.5716	34.511	55.6104	91.6585	37.3029	-0.401223	9.94e-07	6.56e-06	-0.186752	0.0362305	0.0773348	-1.31476	2.09222e-46	5.82167e-46	-4.02062	4.69338e-198	3.25158e-197
pauD	MG1655	586057	586101	+	3.98	2.3	0	1.81	2.92	6.49	17.55	18.02	33.76	17.66	1.77778	3.25093	3.59251	5.92713	1.77059	16.2987	7.74526	12.5901	11.8056	7.35141	1.38376	5.17665	7.17553	4.16629	7.99348	3.01569	9.96e-07	6.57e-06	0.677001	0.271266	0.390409	2.36641	1.206e-05	1.64935e-05	1.34796	0.0251168	0.0284016
ynfM	MG1655	1669699	1670952	+	277.51	271.24	275.55	280.03	278.57	181.8	147.57	136	191.31	194.27	185.779	258.449	237.106	221.844	175.288	111.583	89.0705	92.6272	86.1807	95.5683	214.482	213.968	205.4	162.486	262.453	-0.727709	1.02e-06	6.74e-06	-0.24949	0.0224674	0.052294	-1.46041	2.18517e-35	5.24323e-35	-0.260193	0.0215843	0.0245009
yahB	MG1655	333501	334433	-	100.99	124.13	92.89	113.82	82.79	142.84	225.74	213.83	116.29	220.77	190.223	149.543	135.617	165.113	223.094	134.151	129.346	142.088	132.222	148.866	141.143	136.318	177.594	216.647	121.235	0.887823	1.03e-06	6.78e-06	0.822583	9.84335e-08	7.89429e-07	0.505645	0.0010982	0.00138078	0.671347	2.52261e-05	3.14049e-05
ydiR	MG1655	1780401	1781339	+	28.63	29.88	29.22	31.62	27.27	77.91	55.04	62.26	82.53	62.7	20.4445	21.1311	28.7401	17.7814	28.3294	97.792	77.4526	85.4329	88.5418	75.3519	214.482	254.518	304.063	541.618	351.713	1.15902	1.09e-06	7.17e-06	-0.263116	0.298652	0.420659	1.62568	4.4051e-13	7.36179e-13	3.56788	2.00925e-59	5.01124e-59
fbaB	MG1655	2177512	2178564	-	111.32	118.76	134.64	106.59	112.99	172.06	165.12	181.06	240.08	183.68	153.778	134.914	152.682	128.703	141.647	13630.7	13373	12496.6	12466.7	11639.1	138.376	106.984	101.354	149.987	155.873	0.658888	1.11e-06	7.3e-06	0.382027	0.000872826	0.00318549	6.86452	0	0	0.205181	0.0919544	0.101189		+
yiaU	MG1655	3751992	3752966	+	215.49	199.98	165.95	221.31	195.78	298.67	285.56	299.03	277.59	352.34	281.779	256.824	238.902	213.377	247.882	5271.99	6480.46	5779.76	6472.41	6476.59	1664.66	1443.42	1322.09	979.079	1039.15	0.60799	1.12e-06	7.33e-06	0.404158	0.00350563	0.0107093	5.02546	0	0	2.79197	2.86888e-96	9.66555e-96
ynbA	MG1655	1477621	1478226	+	0	4.6	2.09	4.52	1.95	9.74	15.16	18.02	11.25	27.38	6.22225	1.62547	4.49064	3.38693	0	68.9559	67.3838	82.735	118.056	94.6494	13.8376	13.8044	22.4235	8.33259	14.6547	2.72059	1.14e-06	7.44e-06	0.464603	0.403621	0.530144	5.12984	4.38861e-31	9.90233e-31	2.65807	2.60517e-08	3.48117e-08		+
rppH	MG1655	2968447	2968977	-	1893.29	1984.5	2022.75	2168.86	2058.1	1217.39	1607.28	1501.73	1294.16	1231.88	1532.45	1567.76	1622.02	1380.17	1416.47	401.198	535.198	603.426	682.953	593.626	131.457	138.907	120.19	133.321	127.896	-0.55788	1.16e-06	7.57e-06	-0.33277	0.000991016	0.00354094	-1.74413	1.56817e-64	5.54494e-64	-3.86535	7.82198e-227	6.36542e-226
rihA	MG1655	683477	684412	-	379.29	399.96	431.06	383.01	403.24	344.11	284.76	239.23	225.07	295.83	1847.12	1284.12	1321.15	2115.99	2917.93	368.6	439.156	396.588	400.209	273.84	7733.82	7552.73	7832.99	8124.28	9373.69	-0.526589	1.27e-06	8.25e-06	2.3422	4.05815e-39	2.06499e-37	0.00886991	0.960936	0.963547	4.44231	1.55225e-136	7.1063e-136
ydjK	MG1655	1858850	1860229	-	19.08	16.86	18.79	17.16	9.74	38.96	42.28	54.07	37.51	34.44	46.2224	44.7003	42.212	71.9723	109.776	114.091	94.4922	111.512	104.479	90.9737	345.939	367.542	355.189	391.632	418.326	1.36648	1.4e-06	9.09e-06	1.98272	1.71683e-16	2.96891e-15	2.74498	6.67308e-32	1.52042e-31	4.61029	1.53022e-89	4.88765e-89
ygiC	MG1655	3180421	3181581	+	3375.48	3287.83	3234.52	3443.44	3360.36	2902.25	2864.4	2806.83	2685.85	2831.12	3235.57	2897.4	2979.99	3409.79	3983.82	2813.4	2691.48	2627.73	2636.19	2941.48	1441.88	1290.71	1371.42	1491.53	1064.47	-0.243588	1.41e-06	9.18e-06	0.076829	0.385999	0.512236	-0.189507	0.0325295	0.037639	-1.23718	2.53402e-42	5.38038e-42
glnP	MG1655	846460	847119	-	710.08	701.09	649.2	830.15	821.1	1032.34	983.51	1133.05	1399.19	1114.43	535.113	529.09	502.951	488.565	394.841	644.424	662.22	708.643	604.446	572.491	294.74	254.518	287.918	304.14	261.121	0.603321	1.45e-06	9.4e-06	-0.494229	1.01108e-07	8.08561e-07	-0.122052	0.181065	0.197335	-1.3221	4.16673e-40	8.57959e-40
iraM	MG1655	1211680	1212003	-	15.9	19.92	20.87	32.52	17.53	48.7	51.85	73.73	56.27	53.87	27.5557	19.5056	18.8607	17.7814	14.1647	2570.17	5297.76	4921.83	6278.8	4058.9	18437.2	15625.7	17935.2	2474.78	11806.4	1.43385	1.45e-06	9.41e-06	-0.0107383	0.978875	0.987016	7.85904	8.21301e-96	3.98673e-95	9.37824	1.26056e-135	5.72946e-135	+	+
ycjP	MG1655	1374090	1374932	+	4.77	5.36	9.39	7.23	9.74	12.99	25.53	26.22	30.01	29.14	19.5556	15.4419	11.6757	15.2412	23.0176	130.389	158.003	174.463	190.07	167.244	110.701	106.984	121.087	79.1596	86.5961	1.82816	1.51e-06	9.76e-06	1.30338	1.80757e-05	9.84269e-05	4.63263	1.08525e-68	4.01035e-68	3.96415	2.09977e-48	4.73545e-48
lacA	MG1655	361249	361860	-	11.13	15.32	18.79	24.39	18.51	77.91	68.6	77.83	37.51	44.15	19.5556	10.5655	17.9625	17.7814	24.7882	105.314	108.434	140.29	159.966	116.704	347.323	283.853	335.456	183.317	303.752	1.81466	1.58e-06	1.02e-05	0.101273	0.706077	0.792144	2.95721	1.05701e-38	2.65421e-38	4.17809	2.36219e-76	6.86632e-76
trmH	MG1655	3824515	3825204	+	2488.07	2500.16	2445.46	2429.02	2385.37	1918.6	1986.17	1788.47	2100.67	2005.45	2206.23	2222.01	2258.79	2033.01	1655.5	356.063	473.235	514.396	517.675	545.842	148.062	143.221	130.057	74.9933	122.567	-0.325679	1.73e-06	1.11e-05	-0.142366	0.194469	0.300075	-2.24779	2.90918e-89	1.31956e-88	-4.14756	1.4931e-229	1.2332e-228
intZ	MG1655	2558858	2560066	+	487.44	512.6	482.2	574.51	533.76	318.14	404.41	396.53	352.61	376.19	701.336	819.236	769.695	723.957	724.17	292.122	371.773	343.53	385.452	353.786	1241.23	1114.7	1133.73	833.259	1223	-0.462364	1.78e-06	1.15e-05	0.626356	1.89707e-11	2.24554e-10	-0.465825	1.14922e-06	1.63274e-06	1.20901	2.74211e-38	5.54814e-38
nrdB	MG1655	2347384	2348514	+	9213.58	8888.11	8684.89	8861.54	8578.16	6577.14	6101.3	6196.98	6159.46	6670.69	5925.36	5717.58	5701.31	6205.71	5232.08	1816.67	1889.84	1977.55	1986.29	1933.42	30420.5	27840	29680.7	26885.1	29755.7	-0.480235	1.92e-06	1.24e-05	-0.52323	8.98504e-26	2.56624e-24	-2.10684	0	0	1.80472	7.06917e-293	7.86312e-292
yiiD	MG1655	4077449	4078438	+	1138.68	1109.48	1219.08	1085.79	1155.18	921.97	903.75	902.02	975.31	896.31	1177.78	1077.68	1076.85	1202.36	1131.4	1406.7	1525.04	1411.89	1202.4	1477.63	4845.92	4839.3	5016.59	5341.19	5435.57	-0.319032	1.95e-06	1.25e-05	0.0852816	0.207198	0.315428	0.39369	3.69843e-09	5.64585e-09	2.25235	1.21739e-256	1.14424e-255
fecE	MG1655	4510690	4511457	-	817.43	861.23	827.68	899.7	823.04	626.55	531.24	586.6	611.44	572.23	1695.12	1666.1	1494.48	1629.11	1568.74	302.152	250.946	199.643	217.813	248.11	712.635	641.904	746.255	1091.57	742.062	-0.538987	2.01e-06	1.29e-05	1.02533	2.88666e-20	6.26433e-19	-1.70672	1.61877e-48	4.6595e-48	-0.0329253	0.772437	0.785027	+
dcuS	MG1655	4350031	4351662	-	1034.51	958.54	1015.55	1081.27	1027.59	646.03	642.12	699.66	528.92	579.29	763.559	889.131	838.851	805.243	683.446	63.9409	76.6781	85.4329	106.84	95.5683	254.611	241.577	276.258	191.65	210.495	-0.719917	2.06e-06	1.32e-05	-0.262715	0.00627339	0.0176108	-3.4585	6.14858e-205	7.31714e-204	-1.99625	4.35451e-79	1.30165e-78
rsmA	MG1655	51609	52430	-	4441.79	4414.94	4197.89	4282.63	4360.67	3411.93	3430.74	3158.3	3334.81	3773.35	4194.68	4312.36	4241.86	3902.59	3449.1	1466.88	1657.49	1705.06	1740.73	2041.85	1505.53	1563.35	1538.26	1345.71	1750.57	-0.341949	2.09e-06	1.34e-05	-0.0140512	0.866688	0.909127	-1.23706	1.02752e-48	2.96727e-48	-1.39237	2.08874e-59	5.20655e-59
murI	MG1655	4165428	4166285	+	2245.55	2271.83	2148	2382.95	2295.76	1740.05	1608.08	1704.09	2111.92	1827.07	1959.12	2044.03	2091.74	1966.96	1880.36	382.392	443.029	392.092	459.237	462.22	725.089	718.691	804.557	766.598	873.954	-0.345283	2.15e-06	1.37e-05	-0.0933361	0.120993	0.205461	-2.30465	9.32381e-274	1.69166e-272	-1.44873	1.47614e-110	5.56631e-110
rep	MG1655	3960677	3962698	+	4487.12	4617.98	4583.02	4577.11	4903.2	3960.57	3685.99	3742.44	3436.09	3441.31	2903.12	3321.64	3414.68	3191.34	2530.17	774.813	790.017	819.256	773.265	838.979	4592.69	4906.6	4922.42	6341.1	5356.97	-0.343252	2.17e-06	1.38e-05	-0.495689	1.04851e-08	9.57064e-08	-2.43994	1.48963e-167	1.34036e-166	0.264696	0.00223631	0.00263722
ycjO	MG1655	1373222	1374103	+	5.57	6.9	14.61	9.03	12.66	29.22	31.11	30.31	37.51	30.91	13.3334	14.6292	14.37	17.7814	24.7882	287.107	281.153	270.687	227.257	233.407	107.933	145.809	126.469	158.319	134.557	1.7185	2.24e-06	1.43e-05	0.878715	0.00146085	0.00496712	4.87704	4.73403e-100	2.38154e-99	3.9095	1.89553e-61	4.83382e-61
dnaJ	MG1655	14168	15298	+	14041.8	13822.5	13965.1	13596.7	14050.2	9265.13	9167.51	11266.6	12251.4	10339	7955.59	8063.13	7625.1	8164.2	7583.42	4606.25	4409.38	4706	3885.22	3921.06	1288.28	1122.47	1190.24	1754.01	1421.51	-0.410675	2.3e-06	1.46e-05	-0.723161	2.25013e-16	3.84607e-15	-1.59533	5.34214e-73	2.06187e-72	-3.28049	7.45999e-287	8.07466e-286
rbsK	MG1655	3937294	3938223	+	1812.98	1917.07	1856.8	1719.92	1739.59	1392.69	1439.78	1364.09	1144.11	1223.05	5640.02	4495.23	4490.64	6695.12	7794.12	941.561	968.932	995.518	937.953	794.871	3220	3215.56	3200.29	3145.55	3174.75	-0.458845	2.33e-06	1.48e-05	1.78069	2.43726e-47	1.56373e-45	-0.868297	3.0939e-12	5.07661e-12	0.914085	1.54935e-13	2.27118e-13
apbE	MG1655	2310479	2311534	-	1246.02	1254.3	1271.26	1104.76	1147.39	1480.34	1616.86	1650.83	1616.76	1843.85	944.893	1003.73	980.755	924.632	855.193	453.855	413.597	389.394	404.341	490.706	2011.98	1954.18	1994.8	2433.12	2060.99	0.450576	2.37e-06	1.5e-05	-0.257027	0.00074918	0.00278677	-1.39401	4.96378e-70	1.85128e-69	0.881022	1.5984e-31	2.98696e-31
yccE	MG1655	1064036	1065292	+	22.26	29.88	32.36	20.78	32.14	68.17	63.81	79.47	56.27	75.94	16.889	21.9438	18.8607	16.9347	10.6235	3509.23	5210.24	5279.75	6056.26	4251.87	7101.44	5682.23	6127.91	2791.42	3663.68	1.3475	2.46e-06	1.55e-05	-0.549707	0.061125	0.118737	7.56699	1.02414e-200	1.18999e-199	7.62968	8.23789e-204	5.92994e-203		+
alsK	MG1655	4306870	4307799	-	58.84	68.19	50.1	56.01	48.7	94.14	99.71	104.87	131.29	104.2	43.5557	56.8914	49.397	38.9497	65.5117	2207.84	1936.32	1833.66	1782.05	1694.5	707.1	680.729	617.096	945.749	794.02	0.897112	2.5e-06	1.58e-05	-0.0933504	0.578129	0.686709	5.15289	5.45742e-289	1.04138e-287	3.80097	8.47071e-153	4.31528e-152
avtA	MG1655	3739705	3740958	+	3233.14	3202.78	3111.36	3271.81	3409.06	2843.82	2578.04	2447.99	2798.39	2633.31	3621.35	3211.92	3202.72	3235.37	3688.13	1044.37	1123.06	1027.89	994.62	1108.22	895.291	1093.14	1182.17	1220.72	1532.08	-0.293738	2.5e-06	1.58e-05	0.158469	0.108502	0.188072	-1.51964	2.58946e-52	7.85175e-52	-1.36049	2.27375e-41	4.77283e-41
yaiX	MG1655	382591	382872	-	17.49	12.26	7.31	14.45	18.51	32.46	44.67	23.76	37.51	56.52	15.1112	5.68914	5.38876	5.0804	3.54117	280.838	510.413	427.164	506.459	480.598	91.328	67.2964	80.7248	0	75.9381	1.4961	2.56e-06	1.61e-05	-0.875214	0.0457293	0.0938107	5.06703	3.60957e-43	9.69045e-43	2.32809	9.16565e-10	1.25991e-09
yaiX	MG1655	380844	381259	-	17.49	12.26	7.31	14.45	18.51	32.46	44.67	23.76	37.51	56.52	15.1112	5.68914	5.38876	5.0804	3.54117	280.838	510.413	427.164	506.459	480.598	91.328	67.2964	80.7248	0	75.9381	1.4961	2.56e-06	1.61e-05	-0.875214	0.0457293	0.0938107	5.06703	3.60957e-43	9.69045e-43	2.32809	9.16565e-10	1.25991e-09
ydbC	MG1655	1474221	1475081	+	57.25	72.02	66.8	61.43	88.64	133.1	125.23	110.6	105.03	133.34	109.334	97.528	61.9708	113.462	146.959	699.589	728.829	689.758	688.856	684.6	95.4793	102.67	98.6636	133.321	119.902	0.821319	2.68e-06	1.68e-05	0.685444	3.13488e-05	0.000160627	3.43327	1.1719e-110	6.54226e-110	0.732095	1.55929e-05	1.95441e-05
wcaK	MG1655	2117124	2118404	-	41.35	24.52	48.01	46.07	29.22	74.67	59.03	93.4	63.77	88.31	37.3335	43.0749	44.9064	51.6507	28.3294	2926.24	3579.08	3384.94	3166.26	3265.86	2211.24	2288.94	2321.29	2041.48	3068.17	1.03602	2.73e-06	1.71e-05	0.25938	0.167008	0.266506	6.53777	0	0	6.08773	0	0
yidD	MG1655	3884816	3885073	+	1949.74	2140.04	2205.4	2188.74	2114.59	1181.68	1440.57	1641.82	1462.96	1323.72	2126.23	2244.77	2071.08	2194.73	2013.16	178.032	165.749	212.233	272.709	339.084	23.5239	19.8438	34.0838	33.3304	39.9674	-0.584859	2.73e-06	1.71e-05	0.103301	0.491698	0.612518	-3.08237	2.48383e-88	1.11747e-87	-6.07459	3.03856e-195	2.0537e-194
dam	MG1655	3515077	3515913	-	2534.19	2519.32	2354.66	2432.63	2467.18	2015.99	1864.13	1724.57	1616.76	2011.63	1803.56	1970.88	2028.87	1834.87	1343.88	564.184	618.072	679.866	720.14	680.924	77.4904	92.3169	89.6942	79.1596	91.9251	-0.412863	2.85e-06	1.78e-05	-0.356268	0.000252989	0.00106361	-1.81758	2.76843e-75	1.08844e-74	-4.72013	0	0
dtpB	MG1655	3640862	3642331	+	1370.86	1326.32	1351.63	1298.07	1316.87	1006.37	890.99	972.48	1125.36	1004.93	1044.45	926.516	853.221	936.487	1262.43	477.676	478.657	463.136	447.431	440.165	426.197	395.151	395.551	399.964	379.691	-0.424345	2.93e-06	1.83e-05	-0.320208	9.86233e-05	0.000449645	-1.43617	6.44152e-65	2.29049e-64	-1.64479	1.28202e-76	3.75115e-76
ycaC	MG1655	944931	945557	-	23.85	9.96	10.44	17.16	12.66	25.97	35.1	46.7	33.76	79.48	9.77782	14.6292	26.0457	7.6206	14.1647	4116.04	4583.65	4788.74	5228.69	4402.57	154.981	166.515	165.934	112.49	143.883	1.63386	2.97e-06	1.85e-05	0.0371866	0.886888	0.921656	8.36419	0	0	3.44308	3.95397e-60	9.94559e-60
ycgG	MG1655	1217328	1218851	+	17.49	16.09	22.96	21.68	19.48	55.19	41.48	37.69	30.01	52.1	10.6667	5.68914	8.08315	17.7814	10.6235	253.256	284.251	301.263	407.292	298.651	726.473	771.32	924.747	587.448	969.876	1.16779	3e-06	1.87e-05	-0.781434	0.00657672	0.018346	4.09442	3.8372e-82	1.62713e-81	5.46382	9.39625e-146	4.5661e-145	+	+
ybeR	MG1655	676711	677418	+	7.16	3.06	6.26	7.23	11.69	22.72	27.12	55.71	18.76	31.79	3.55557	2.4382	5.38876	5.0804	5.31176	283.346	329.174	297.666	388.404	361.138	12.4538	8.62774	18.8358	4.16629	11.9902	2.21662	3.22e-06	2.01e-05	-0.617369	0.133428	0.222314	5.68025	4.93129e-95	2.38328e-94	0.9366	0.00638861	0.00740182		+
yihY	MG1655	4076146	4077018	+	461.99	455.13	403.92	447.14	373.05	285.68	287.16	308.05	333.86	315.26	533.335	469.76	406.852	488.565	632.099	404.959	360.929	397.488	461.008	415.354	2631.91	2449.42	2590.37	2495.61	2868.33	-0.49191	3.37e-06	2.09e-05	0.325117	0.00160114	0.00539851	0.0249834	0.808814	0.822563	2.70013	4.97801e-160	2.67123e-159
wcaA	MG1655	2132558	2133397	-	7.95	6.13	6.26	2.71	7.79	19.48	26.32	18.84	18.76	20.31	15.1112	23.5693	26.0457	26.2487	17.7059	1337.74	1716.35	1774.31	1858.79	1647.63	290.589	312.324	304.96	179.151	327.733	1.77869	3.4e-06	2.11e-05	1.93294	3.59398e-10	3.77027e-09	8.16922	6.96336e-191	7.55559e-190	5.64354	8.08056e-90	2.58473e-89
cspI	MG1655	1638455	1638667	-	1.59	0.77	5.22	2.71	6.82	16.23	19.14	20.48	22.51	14.13	8.00003	5.68914	7.18502	5.92713	8.85293	1043.11	1730.29	1649.3	1901.29	1525.42	280.903	214.831	220.648	108.324	114.573	2.48389	3.53e-06	2.19e-05	1.20258	0.01242	0.031812	9.0201	3.11254e-104	1.63261e-103	5.97898	5.59121e-46	1.22294e-45		+
kdgT	MG1655	4101690	4102673	+	174.14	183.13	179.52	221.31	232.79	113.62	119.65	125.35	161.3	110.38	163.556	176.363	139.21	144.791	83.2176	33.8511	31.7556	27.8781	38.9584	49.622	235.239	274.362	217.957	454.126	259.788	-0.684254	3.56e-06	2.21e-05	-0.375129	0.0595587	0.116306	-2.3446	1.6837e-27	3.61832e-27	0.604392	0.00222746	0.00262748
narU	MG1655	1542672	1544060	-	15.11	9.19	14.61	9.94	7.79	22.72	35.1	27.86	37.51	35.32	10.6667	9.7528	10.7775	20.3216	8.85293	4996.17	5161.44	4919.13	4603.59	4479.76	12.4538	22.4321	29.5991	20.8315	35.9707	1.49846	3.63e-06	2.25e-05	0.230333	0.395741	0.521878	8.83238	0	0	1.23798	7.79546e-07	1.00555e-06
rbsC	MG1655	3935288	3936253	+	2065.04	2066.48	2216.88	1877.09	1911.02	1288.81	1395.9	1212.52	1230.39	1255.72	13575.2	9828.39	10031.2	14349.6	17771.4	1542.1	1404.99	1411.89	1227.78	1263.52	1061.34	983.563	901.426	1304.05	844.645	-0.666404	3.65e-06	2.25e-05	2.78805	1.26187e-81	2.66015e-79	-0.470734	0.001313	0.00164293	-0.905802	9.16687e-10	1.25991e-09
ykgQ	MG1655	317439	317567	+	2.39	5.36	3.13	0.9	2.92	9.74	21.54	13.11	11.25	19.43	1.77778	0	1.79625	2.5402	1.77059	3.76123	11.6179	2.69788	14.757	4.59463	257.379	234.675	255.628	108.324	159.87	2.42739	3.66e-06	2.26e-05	-0.859742	0.220102	0.330638	1.5053	0.00411345	0.00501936	6.19771	1.11381e-37	2.2352e-37
yibG	MG1655	3768177	3768638	+	9.54	5.36	6.26	12.65	6.82	25.97	39.88	45.88	33.76	48.57	7.11114	3.25093	3.59251	5.0804	5.31176	473.915	889.156	925.373	1194.72	725.032	2709.4	2064.62	2546.42	774.931	1581.38	2.28502	3.71e-06	2.29e-05	-0.660484	0.155672	0.252902	6.78973	8.12785e-78	3.30717e-77	7.99269	3.77377e-107	1.3807e-106		+
wecE	MG1655	3975146	3976276	+	2512.72	2617.39	2597.85	2552.77	2742.83	2110.14	2058.76	1971.17	2119.42	2298.63	1986.67	2097.67	2024.38	1980.51	1850.26	699.589	729.604	763.5	664.654	843.574	2106.08	2218.19	2039.65	2091.48	1922.43	-0.303022	3.77e-06	2.32e-05	-0.292174	7.64783e-07	5.24101e-06	-1.72119	6.3263e-173	5.90855e-172	-0.231698	0.000111729	0.000136712
ryfA	MG1655	2653855	2654158	+	245.71	303.42	289.11	342.36	386.68	623.3	837.54	610.36	390.12	591.66	226.668	236.505	405.954	194.749	446.188	976.666	697.848	760.802	933.231	699.303	200.645	300.245	214.369	166.652	349.049	0.971289	3.83e-06	2.35e-05	0.0366028	0.871986	0.912053	1.47288	5.88497e-11	9.39854e-11	-0.236059	0.304791	0.322031		+
yagG	MG1655	285395	286777	+	67.59	71.26	58.45	64.14	57.47	129.85	145.17	119.61	277.59	175.73	56.8891	65.0187	64.6652	58.4246	54.8882	763.53	752.065	655.585	475.765	460.382	442.802	494.37	435.017	541.618	494.264	1.38925	3.91e-06	2.4e-05	0.00909479	0.95867	0.974296	3.37186	6.86011e-103	3.56034e-102	2.99866	3.27585e-79	9.80541e-79
trpT	MG1655	3946957	3947032	+	321.25	333.3	391.4	439.92	424.67	142.84	197.82	158.12	75.02	80.36	231.112	282.019	261.355	199.829	242.57	21.3136	17.8141	19.7844	43.6806	34.9192	6.91879	12.0788	10.7633	0	10.658	-1.52998	3.96e-06	2.43e-05	-0.552803	0.00155544	0.00525242	-3.66322	2.67768e-72	1.02811e-71	-5.21809	2.03447e-71	5.67522e-71
cyoB	MG1655	448650	450641	-	69209.6	67138.1	63429.6	61263	60870.2	97193	83687.3	75915.4	101725	93985.8	74543.4	66214.2	65421.4	74484.6	81184.9	27800.5	26797.1	25290.8	23517.3	23908.6	6886.96	6929.8	6379.95	7890.96	5971.13	0.491144	4.01e-06	2.45e-05	0.263571	0.00119774	0.00416854	-1.24343	1.16401e-52	3.54408e-52	-3.14801	0	0
ddpF	MG1655	1557112	1558038	-	22.26	32.18	31.31	27.1	21.43	45.45	69.4	55.71	52.52	78.59	16.889	28.4457	16.1663	19.4749	26.5588	26.3286	24.0103	35.0724	34.8265	41.3517	48.4315	48.3154	37.6716	45.8292	47.9609	1.21476	4e-06	2.45e-05	-0.247966	0.286068	0.406557	0.369293	0.0843705	0.094727	0.852177	9.17871e-05	0.000112591
mnmC	MG1655	2441764	2443770	+	1801.84	1884.89	1867.23	1993.62	1995.76	1642.66	1489.23	1522.21	1530.49	1567.45	1563.56	1597.83	1561.84	1453.84	1497.92	561.677	614.199	546.77	519.445	554.112	1440.49	1389.07	1436.9	1583.19	1469.47	-0.303218	4.03e-06	2.46e-05	-0.216949	1.1044e-05	6.17319e-05	-1.67662	7.22298e-220	9.60244e-219	-0.297979	4.80346e-09	6.51099e-09
alaS	MG1655	2819381	2822011	-	36942.6	35938.6	36006.6	36038.7	36256.8	32275.4	29071.5	28528.7	33078	30222.1	31031.2	28613.1	28293.7	31400.2	32040.5	12783.2	12689.8	13163.9	12800.2	12679.3	1349.16	1508.13	1387.57	1870.67	1681.3	-0.243281	4.05e-06	2.47e-05	-0.164029	0.0102804	0.0270739	-1.40333	1.8077e-106	9.60709e-106	-4.45953	0	0
yfaZ	MG1655	2363733	2364275	-	1191.95	1325.55	1337.02	1304.39	1258.43	1658.89	1887.26	2012.95	1886.85	1489.74	859.559	977.719	1013.99	803.549	904.77	566.692	494.148	546.77	631.598	607.41	1574.72	1778.18	1612.7	2541.44	2176.89	0.478065	4.08e-06	2.48e-05	-0.397013	0.00063935	0.0024068	-1.07623	3.67602e-20	6.98143e-20	0.680888	4.11823e-09	5.59418e-09
grcA	MG1655	2716066	2716449	-	2426.05	2715.47	3209.47	3024.31	3423.67	1282.31	1304.17	1142.07	1147.86	1160.35	3549.35	3962.08	5952.79	6961.84	14366.5	2115.06	1806.97	2765.33	3358.69	2907.48	3992.14	3665.93	3899.9	5124.54	3200.06	-1.2936	4.5e-06	2.73e-05	1.32933	1.86564e-06	1.18837e-05	-0.0955306	0.732027	0.749291	0.521823	0.0614809	0.0682146
csdE	MG1655	2944542	2944985	+	590.01	607.61	710.78	654	685.71	457.74	520.87	531.71	438.89	483.92	352.001	462.445	490.378	417.439	357.658	221.913	240.878	230.219	207.778	195.731	2344.09	2561.58	2656.74	3291.37	3026.87	-0.392907	4.52e-06	2.74e-05	-0.540508	8.79278e-07	5.91575e-06	-1.47015	7.94627e-39	2.00331e-38	2.18813	5.27721e-94	1.74606e-93
yhbJ	MG1655	3347115	3347969	+	2542.94	2544.6	2405.8	2612.39	2608.42	1743.3	1908.8	1760.62	1703.04	2022.23	2292.45	2307.35	2232.74	2372.55	2101.69	1347.77	1492.51	1596.25	1787.95	1673.36	2155.89	2108.62	2317.7	2212.3	2338.09	-0.472986	4.72e-06	2.86e-05	-0.0723186	0.266175	0.384719	-0.588628	2.14393e-19	4.03709e-19	-0.0960595	0.144931	0.157325
ydaY	MG1655	1425630	1426082	+	19.88	22.99	19.83	24.39	20.45	100.64	90.14	115.52	26.26	44.15	18.6667	16.2547	10.7775	11.8543	12.3941	718.395	729.604	681.664	886.599	783.844	218.634	217.419	220.648	229.146	285.101	1.82886	4.76e-06	2.88e-05	-0.510452	0.0298908	0.0663291	5.23659	3.52787e-220	4.73269e-219	3.53431	3.79467e-94	1.25647e-93
xapA	MG1655	2524045	2524878	-	6.36	9.19	14.61	12.65	8.77	22.72	31.91	23.76	56.27	34.44	14.2223	13.0037	13.4719	13.5477	14.1647	125.374	122.375	124.102	125.139	151.623	120.387	90.5913	87.9003	174.984	103.915	1.67232	4.82e-06	2.91e-05	0.523658	0.0742976	0.139253	3.77359	2.7867e-54	8.73089e-54	3.52303	1.82734e-45	3.9733e-45
csgA	MG1655	1104447	1104902	+	21.47	27.58	16.7	31.62	28.25	77.91	56.63	81.11	41.26	41.5	24.889	23.5693	25.1476	24.5553	35.4117	1658.7	1582.36	1667.29	1718.89	1480.39	798.428	769.595	682.573	762.432	751.388	1.25077	5.01e-06	3.02e-05	0.123758	0.505565	0.62309	6.09911	0	0	4.98858	3.12171e-275	3.19164e-274		+
groS	MG1655	4370688	4370981	+	13886.8	13326	13622.8	12240	11183.6	7775.05	8406.54	9850.11	9310.46	9306.65	8112.92	7525.91	7659.23	9076.13	10483.6	6098.21	5353.52	5531.55	5421.12	4064.41	727.857	587.549	661.046	1024.91	518.244	-0.524928	5.13e-06	3.09e-05	-0.489624	0.000895659	0.00325273	-1.18471	9.50648e-16	1.6767e-15	-4.11425	2.24202e-164	1.25005e-163
rarD	MG1655	4003288	4004178	-	679.07	742.46	640.85	669.36	660.38	954.43	871.04	834.02	907.79	1000.52	586.669	677.82	637.671	647.751	511.699	201.853	216.867	189.751	173.542	190.218	182.656	125.102	150.686	204.148	175.857	0.425554	5.18e-06	3.11e-05	-0.0477175	0.626416	0.725194	-1.71181	4.75356e-61	1.62127e-60	-1.97445	2.07948e-69	5.72147e-69
xylB	MG1655	3727917	3729371	-	139.95	168.57	140.9	153.56	163.63	220.75	240.1	249.06	213.82	189.86	128.889	147.918	144.599	148.178	152.27	596.782	618.072	628.606	565.487	568.815	226.936	264.872	285.227	308.306	285.101	0.546582	5.22e-06	3.13e-05	0.00113695	0.990544	0.993687	2.0501	3.20433e-133	2.16574e-132	0.913322	3.97623e-23	6.68291e-23
yqaB	MG1655	2816937	2817503	-	1017.81	1007.57	1033.29	1092.11	1037.33	805.1	771.34	821.73	746.49	818.6	1069.34	1041.11	1062.48	1010.15	812.699	1791.6	1772.12	1968.55	1852.3	2013.37	5569.62	5334.53	5199.57	4520.43	5203.76	-0.383921	5.52e-06	3.31e-05	0.0483979	0.50209	0.619727	0.953137	1.19638e-41	3.14698e-41	2.41499	2.59477e-260	2.48637e-259
glpF	MG1655	4117245	4118090	-	170.17	163.2	161.78	166.21	117.86	103.88	93.33	67.18	90.03	90.96	2296.01	1027.3	1024.76	2569.83	6529.92	5778.5	5379.08	5756.38	4757.06	3757.49	624.075	586.687	567.764	691.605	656.798	-0.835175	5.54e-06	3.32e-05	4.20328	1.53183e-34	6.22148e-33	5.12334	1.64926e-50	4.88707e-50	2.09854	1.09849e-09	1.50744e-09
tusB	MG1655	3474678	3474965	-	668.73	671.21	738.96	724.46	666.23	389.56	433.13	503.03	498.91	512.18	585.78	516.086	495.766	569.851	433.794	295.883	258.692	264.392	335.869	265.57	383.301	458.133	402.727	308.306	412.997	-0.563784	5.55e-06	3.32e-05	-0.312568	0.00115322	0.00404219	-1.18908	1.60459e-33	3.72692e-33	-0.695156	3.67756e-12	5.28075e-12
gspF	MG1655	3459817	3461013	+	39.76	30.65	45.92	29.81	91.56	120.12	104.49	105.69	108.78	113.92	30.2223	35.7603	22.4532	17.7814	24.7882	812.426	832.616	862.422	860.036	965.791	27.6752	29.3343	34.0838	33.3304	27.9772	1.22208	5.59e-06	3.33e-05	-0.747385	0.00412764	0.0122968	4.29379	2.60445e-78	1.06266e-77	-0.545023	0.0416898	0.0466652
ydcI	MG1655	1494148	1495071	-	260.81	257.45	249.45	269.19	257.14	457.74	374.9	314.6	348.86	367.36	885.337	655.876	608.032	804.396	704.693	665.738	685.456	604.325	609.168	599.14	170.202	130.279	144.408	158.319	179.853	0.508275	5.59e-06	3.33e-05	1.5952	2.73259e-52	2.12231e-50	1.3841	8.07295e-40	2.07182e-39	-0.644987	6.40023e-08	8.46291e-08
glrK	MG1655	2689671	2691098	-	640.9	645.15	652.33	692.84	749.99	470.72	517.68	548.09	566.43	506.88	559.113	599.797	579.292	501.266	456.811	362.332	350.086	387.595	352.987	423.625	2438.18	2301.02	2297.07	2228.97	2236.84	-0.372191	5.64e-06	3.36e-05	-0.221001	0.0035574	0.0108098	-0.754913	1.16721e-22	2.32444e-22	1.86435	1.39872e-145	6.76736e-145
yehT	MG1655	2212243	2212962	-	287.05	324.88	269.28	282.74	266.88	181.8	216.96	215.47	157.55	176.61	906.67	695.7	792.148	945.801	1131.4	205.614	191.308	204.14	202.466	162.65	53.9666	55.2176	60.0951	62.4944	39.9674	-0.560751	5.86e-06	3.49e-05	1.73299	3.94753e-45	2.39394e-43	-0.473186	0.000231402	0.000299624	-2.31884	2.26718e-48	5.11039e-48
ylbI	MG1655	529500	529592	+	7.95	3.06	4.17	5.42	3.9	12.99	25.53	13.93	15	30.91	5.33335	3.25093	4.49064	5.0804	1.77059	364.839	672.289	585.44	661.703	473.247	2793.81	2684.95	2802.05	1512.37	2804.38	2.07784	6.01e-06	3.57e-05	-0.142294	0.756808	0.831982	6.89874	1.78248e-91	8.31509e-91	9.09101	6.44521e-158	3.39678e-157
rsxE	MG1655	1710828	1711523	+	850.83	838.24	775.49	803.95	843.5	1107.01	1061.69	1136.33	1215.39	1311.36	972.448	984.22	906.211	878.062	835.717	698.335	652.151	698.751	677.05	834.385	62.2691	53.492	60.0951	62.4944	46.6287	0.503666	6.37e-06	3.78e-05	0.252292	0.000887992	0.00323019	-0.114592	0.132764	0.146534	-3.77601	1.70624e-209	1.25682e-208
galP	MG1655	3088284	3089678	+	537.53	560.1	532.3	532.05	531.81	766.14	724.28	771.75	768.99	863.64	1287.12	1042.74	996.023	1327.68	2289.37	2008.5	1885.2	1812.98	1649.83	1677.96	8583.45	8522.48	8323.62	9686.64	8497.07	0.533042	6.44e-06	3.81e-05	1.45724	2.77016e-19	5.73061e-18	1.84072	6.36112e-30	1.40803e-29	4.11192	8.32735e-143	3.97254e-142
recB	MG1655	2952461	2956003	-	3140.9	3149.15	3380.65	3239.29	3402.24	2687.99	2450.41	2564.32	2914.68	2431.97	2655.12	2747.04	2715.04	2672.29	2832.94	1155.95	1232.27	1026.09	1021.18	1230.44	9009.65	9845.98	9477.09	14602.9	10623.3	-0.328397	6.46e-06	3.82e-05	-0.164501	0.118189	0.201783	-1.43035	1.92218e-41	5.04116e-41	1.80867	1.11143e-66	2.973e-66
yhiL	MG1655	3632852	3634458	-	16.7	17.62	27.14	19.87	22.4	64.93	59.82	54.07	33.76	68.88	16.0001	13.0037	16.1663	16.9347	3.54117	1989.69	3496.99	3331.88	4248.83	2741.16	4884.66	3992.06	4891.02	1433.21	2909.63	1.47665	6.57e-06	3.88e-05	-0.490358	0.164266	0.263576	7.35727	5.53864e-127	3.55356e-126	7.55478	1.13746e-133	5.09154e-133		+
yiaN	MG1655	3744804	3746081	+	14.31	18.39	14.61	9.03	17.53	51.94	35.89	38.51	37.51	37.97	14.2223	16.2547	10.7775	18.6281	19.4765	302.152	244.75	261.694	216.632	230.65	120.387	120.788	129.16	112.49	107.912	1.417	6.67e-06	3.94e-05	0.163722	0.51055	0.627322	4.16822	7.43823e-103	3.85586e-102	3.10077	5.53196e-53	1.29783e-52		+
dnaA	MG1655	3882326	3883729	-	7593.83	7544.93	7287.33	7261.77	7258.37	5921.37	5512.63	5640.69	6223.23	5935.1	5882.69	6217.41	6423.41	5789.11	4100.68	2423.49	2659.72	2562.99	2414.24	2792.62	1058.57	991.328	1022.51	987.412	847.309	-0.339436	6.83e-06	4.03e-05	-0.282522	0.00363558	0.0110162	-1.42806	1.39241e-48	4.01316e-48	-2.81711	9.32151e-174	5.52427e-173
psiF	MG1655	403281	403601	+	20.67	24.52	17.74	20.78	13.64	45.45	50.25	56.53	48.77	45.92	19.5556	15.4419	19.7588	5.92713	5.31176	275.823	385.714	403.783	445.07	398.814	177.121	180.32	209.884	108.324	215.824	1.34498	6.88e-06	4.05e-05	-0.413459	0.144247	0.236907	4.37809	9.15952e-83	3.90271e-82	3.30908	8.30746e-46	1.81257e-45
ompT	MG1655	584680	585633	-	12466.6	14450.1	16081.8	16638.2	14774.9	42387.8	45570.3	50829.3	24532.8	31055.7	10419.6	10834.6	11648.7	11534.2	9701.04	10117.7	12156.2	11983.1	15847.8	8467.9	466.326	396.876	445.78	341.636	386.352	1.38531	6.99e-06	4.11e-05	-0.361936	0.00607996	0.017133	-0.248274	0.0597879	0.0678322	-5.0829	7.33605e-298	8.32735e-297		+
poxB	MG1655	909331	911049	-	100.99	85.82	121.07	105.69	133.44	172.06	190.64	134.36	247.58	193.39	142.223	126.786	147.293	116.849	125.712	6394.09	6722.11	6647.58	5696.19	5628.42	130.073	125.965	119.293	112.49	83.9316	0.754491	7.1e-06	4.16e-05	0.375567	0.00339263	0.0104445	5.93316	0	0	0.178881	0.186625	0.201012
atpA	MG1655	3918316	3919857	-	95471.5	90405.8	86004.5	89366.1	86423.5	131030	104059	101659	137069	123372	101636	85571.1	87630.3	99959.4	109868	22952.3	21845.5	21709.8	20300.9	19246.9	7490.28	7040.24	6832	9603.31	6468.06	0.415583	7.19e-06	4.21e-05	0.209661	0.0308755	0.0681385	-1.98252	1.74027e-92	8.22216e-92	-3.48772	1.02007e-279	1.06006e-278
yqeB	MG1655	3012614	3014239	-	66.79	66.66	85.59	75.88	87.66	178.55	135.6	192.53	172.55	138.64	100.445	65.0187	93.4053	76.206	157.582	1125.86	1048.71	1000.91	1004.65	973.142	464.943	469.349	467.307	579.115	468.951	1.09022	7.4e-06	4.33e-05	0.42005	0.00945561	0.0251714	3.85377	9.99931e-148	7.55409e-147	2.76941	6.70941e-74	1.90645e-73
selA	MG1655	3759858	3761249	-	1767.65	1720.92	1792.09	1683.78	1704.53	1405.68	1371.98	1391.94	1260.4	1379.35	1261.34	1374.33	1363.36	1436.06	1393.45	577.976	580.12	617.814	553.682	607.41	271.217	284.716	289.712	304.14	309.081	-0.344777	7.87e-06	4.6e-05	-0.249825	3.5559e-07	2.58065e-06	-1.46846	7.54059e-175	7.14822e-174	-2.48514	0	0
yicL	MG1655	3838248	3839171	+	504.13	478.89	500.99	515.79	441.23	707.71	675.62	679.18	712.73	731.18	510.224	494.142	571.209	429.294	391.3	577.976	644.406	674.47	697.71	832.547	2036.89	2082.74	1940.98	1258.22	1881.13	0.520619	7.93e-06	4.63e-05	0.0729775	0.578756	0.687088	0.585976	6.64609e-06	9.19158e-06	2.01696	1.03199e-54	2.46287e-54
intG	MG1655	2012502	2012663	+	11.93	8.43	7.31	11.74	6.82	19.48	28.72	23.76	33.76	40.62	8.88892	7.3146	11.6757	6.77386	8.85293	1464.37	2063.34	2164.6	2569.48	2421.37	629.61	388.248	469.997	116.656	297.091	1.67243	7.97e-06	4.64e-05	-0.00897632	0.982528	0.989681	7.93746	1.49795e-115	8.65722e-115	5.46153	5.7845e-55	1.38422e-54
sulA	MG1655	1020410	1020919	-	311.7	300.36	270.33	279.12	335.06	422.03	402.02	429.3	363.87	398.26	297.779	265.764	264.049	275.188	269.129	881.381	887.607	741.018	874.203	736.978	3731.99	3798.8	3939.37	4978.72	4453.7	0.436592	8.24e-06	4.8e-05	-0.0303992	0.766895	0.839942	1.55574	8.96211e-58	2.93456e-57	3.8939	0	0
yhjR	MG1655	3695997	3696185	-	252.86	229.1	219.18	280.93	222.08	522.66	666.05	627.56	532.67	632.28	268.446	220.251	248.781	233.698	198.306	354.809	462.392	491.913	577.293	436.49	821.952	596.177	660.149	366.634	454.296	1.31051	8.43e-06	4.9e-05	0.0571967	0.742315	0.821478	1.0461	9.41855e-10	1.46456e-09	1.37691	1.23531e-15	1.86837e-15
hslU	MG1655	4120416	4121747	-	15008.7	14323.6	14416	13099.9	13342.1	9505.36	8919.43	10117.2	12949.1	10995.1	10391.2	9603.26	9557.87	10284.4	11135.2	6686.21	6675.64	6891.28	6233.35	6347.02	16884.6	15423.8	15611.3	17944.2	15599.3	-0.420525	8.45e-06	4.91e-05	-0.367244	1.51572e-09	1.49779e-08	-1.00144	8.75698e-61	2.97522e-60	0.308441	3.88869e-07	5.0633e-07
gsiA	MG1655	867520	869391	+	796.76	842.07	683.64	742.53	807.46	581.1	547.19	574.31	615.2	595.19	575.113	578.666	552.348	554.61	548.882	744.723	846.557	774.291	796.877	804.06	38.7452	53.492	53.8165	79.1596	63.9479	-0.417958	8.74e-06	5.07e-05	-0.368196	1.848e-07	1.4228e-06	0.129629	0.0585951	0.0665129	-3.73255	4.31943e-217	3.33138e-216
ycgY	MG1655	1245160	1245600	+	3.98	7.66	17.74	4.52	4.87	32.46	12.76	39.33	45.01	30.91	8.88892	13.0037	11.6757	11.8543	1.77059	90.2695	144.062	134.894	136.354	111.19	1.38376	2.58832	8.96942	12.4989	1.33225	2.03022	8.97e-06	5.2e-05	0.498868	0.226401	0.338608	4.12651	6.16945e-30	1.36629e-29	-0.640705	0.199653	0.214635
gfcB	MG1655	1048688	1049332	-	75.54	49.8	54.27	66.85	57.47	74.67	146.77	115.52	180.06	117.45	48.0002	33.3221	49.397	36.4095	26.5588	62.6872	69.7073	87.2314	80.2779	107.514	12.4538	24.1577	17.9388	12.4989	13.3225	1.05528	8.99e-06	5.2e-05	-0.532104	0.0110875	0.0288901	0.51927	0.00757758	0.00907874	-1.73127	1.40823e-11	2.00008e-11		+
ispB	MG1655	3333710	3334681	+	5214.69	5121.39	5058.96	5157.04	5117.48	4528.68	4347.25	4469.95	4463.92	4544.27	4971.58	4940.61	5181.3	4883.11	4208.68	1816.67	1834.85	1827.36	1923.72	1987.64	1746.3	1616.84	1597.45	1779.01	1706.61	-0.200312	9.78e-06	5.65e-05	0.0114427	0.825334	0.88021	-1.35486	7.09372e-145	5.29577e-144	-1.51549	1.82615e-169	1.0472e-168
yhcH	MG1655	3369014	3369478	-	69.18	86.58	94.98	84.01	74.03	25.97	54.24	42.6	45.01	49.45	88.8892	67.4569	70.9521	93.9873	122.17	209.375	209.897	232.917	197.153	169.082	27085.7	26802.9	28529.9	23077.1	29061.6	-0.833005	1.02e-05	5.9e-05	0.179248	0.208399	0.31682	1.4151	5.4116e-27	1.15456e-26	8.46219	0	0
flgL	MG1655	1140033	1140986	+	86.67	91.95	81.41	88.53	82.79	58.43	37.49	45.88	30.01	46.8	287.112	256.011	285.605	209.143	166.435	85.2545	106.11	88.1307	93.2641	97.4061	103.782	76.7869	83.4156	49.9955	123.899	-0.981715	1.04e-05	5.97e-05	1.58512	5.46593e-23	1.32954e-21	0.221551	0.184485	0.200963	0.163111	0.351795	0.369928
yibV	MG1655	3769345	3769783	+	0.8	1.53	9.39	0	5.84	16.23	15.16	27.04	11.25	21.19	4.44446	2.4382	6.28689	2.5402	1.77059	813.679	1088.21	961.344	1310.42	907.899	2692.79	2328.63	2620.86	1124.9	1979.72	2.5083	1.11e-05	6.37e-05	0.25436	0.633659	0.730523	8.38502	5.73639e-90	2.62345e-89	9.46761	3.46868e-114	1.34347e-113		+
ptsN	MG1655	3346578	3347069	+	2089.69	1935.46	1945.51	1913.23	1963.62	1496.57	1491.62	1421.44	1485.47	1645.16	2016.9	1906.67	1871.7	1768.82	1223.48	1260.01	1445.27	1530.6	1532.95	1484.98	1905.43	1780.77	1861.15	1291.55	1934.42	-0.384198	1.14e-05	6.57e-05	-0.0667008	0.576018	0.685308	-0.345268	0.00380557	0.00465651	-0.0648015	0.588907	0.607006
yadE	MG1655	145081	146310	+	456.42	436.74	459.24	499.53	495.77	272.69	357.35	347.37	322.6	331.15	220.445	245.446	285.605	247.246	191.223	106.568	137.866	144.786	144.028	122.217	213.099	194.124	209.884	191.65	258.456	-0.505287	1.15e-05	6.59e-05	-0.871126	3.31834e-17	6.02061e-16	-1.7312	6.23947e-58	2.0476e-57	-1.0322	1.52283e-21	2.50523e-21
wecF	MG1655	3977525	3978604	+	1438.45	1354.67	1394.42	1515.77	1385.05	1038.84	1120.71	1002.79	1084.09	1177.13	1239.12	1166.27	1242.11	1167.64	1009.23	504.005	450.774	504.503	477.536	522.869	1242.61	1285.53	1249.44	962.414	1211.01	-0.383609	1.16e-05	6.65e-05	-0.183229	0.00879934	0.0236232	-1.43381	7.04337e-87	3.11187e-86	-0.138725	0.0513394	0.057206
fpr	MG1655	4113726	4114472	-	1065.52	1029.03	1041.64	1056.88	1040.25	779.13	753.79	775.03	840.27	914.86	1044.45	1133.76	1077.75	1055.03	1205.77	898.934	814.027	792.277	704.793	748.924	416.511	396.013	363.261	391.632	377.026	-0.365458	1.19e-05	6.82e-05	0.167504	0.00870481	0.0234177	-0.312697	1.21938e-06	1.73129e-06	-1.3369	1.3914e-76	4.06314e-76
otsA	MG1655	1980188	1981612	-	144.72	127.96	109.59	137.3	136.36	194.78	184.26	176.14	258.83	196.04	152.889	109.719	132.025	121.083	127.482	4573.65	4833.04	4864.28	5264.7	4996.2	769.369	710.063	776.752	804.095	798.016	0.579746	1.22e-05	7e-05	0.0597206	0.550583	0.662323	5.31544	0	0	2.6395	3.59278e-200	2.51665e-199
fabH	MG1655	1148759	1149712	+	20316.5	20351.5	20432.1	19844.1	20543	17163.5	17811	17013	17495.6	16762.4	14797.4	16042.5	15594.2	16331.8	15710.4	4394.37	3667.38	4101.68	4101.85	4527.55	30433	31016.7	31324.8	57240.7	33005.1	-0.234898	1.23e-05	7.02e-05	-0.275593	0.0431318	0.0891993	-2.19189	4.96439e-58	1.63279e-57	0.945471	3.926e-12	5.63566e-12
rpmJ	MG1655	3442618	3442734	-	28948	29935.3	28532.5	31910.6	27903.6	17056.4	21725.9	20432.7	16302.7	22890	23910.3	21638.2	22195.4	20583.2	21015.1	3143.13	3125.99	3835.49	3901.15	4145.27	2483.85	2225.09	2120.37	945.749	1719.93	-0.580669	1.23e-05	7.03e-05	-0.333309	0.0434102	0.0897136	-2.92393	4.87726e-70	1.82054e-69	-3.85214	5.33008e-119	2.14511e-118
slyD	MG1655	3477907	3478497	-	15068.4	15940.4	15574.6	16109.8	16098.5	12982.2	12677.2	12357.9	12536.5	11841	17104.1	20406.1	21229	19908.4	18761.1	5315.87	5497.59	5929.94	5693.83	6585.94	127432	120105	126463	144441	119841	-0.336951	1.25e-05	7.13e-05	0.401838	1.23338e-08	1.1166e-07	-1.34498	2.34778e-80	9.76844e-80	3.11367	0	0
ybaY	MG1655	475379	475951	+	271.95	272.77	302.68	264.67	295.13	509.68	395.64	383.42	356.36	409.74	304.001	316.153	288.299	276.882	311.623	6871.77	7542.33	7528.88	6784.08	7529.68	4028.12	3766.87	4139.39	3224.71	4072.68	0.539889	1.27e-05	7.21e-05	0.183965	0.0289871	0.0647784	4.7852	0	0	3.87618	0	0
polB	MG1655	63429	65780	-	1028.94	952.41	975.89	942.16	1013.95	782.37	705.13	675.08	877.78	764.74	722.67	775.348	702.336	756.132	715.317	668.245	680.034	737.42	633.96	771.898	1214.94	1329.54	1259.31	1412.37	1309.6	-0.386599	1.27e-05	7.22e-05	-0.323082	2.3381e-07	1.7455e-06	-0.399723	1.20248e-10	1.90596e-10	0.496383	1.0088e-15	1.52944e-15
yedR	MG1655	2033119	2033484	-	312.5	278.14	258.85	337.84	293.18	376.58	478.6	567.76	375.12	437.12	25.7779	42.2621	53.8876	30.4824	28.3294	575.468	491.824	568.353	609.758	682.762	101.014	112.161	109.427	83.3259	85.2638	0.614677	1.28e-05	7.26e-05	-2.91439	1.26368e-72	2.07197e-70	1.07867	6.58224e-18	1.20461e-17	-1.4619	5.00696e-24	8.51222e-24	+
uhpC	MG1655	3847305	3848624	-	234.57	223.74	228.58	257.45	289.28	103.88	176.28	170.41	142.55	155.42	226.668	256.824	229.921	233.698	231.947	71.4634	60.413	30.576	66.7015	60.6491	211.715	247.616	229.617	237.479	219.821	-0.675238	1.34e-05	7.57e-05	0.0333816	0.771961	0.84278	-1.99345	6.81877e-51	2.03552e-50	-0.00975397	0.934687	0.938502
wcaD	MG1655	2129661	2130878	-	3.18	6.9	9.39	2.71	8.77	22.72	22.33	30.31	7.5	28.26	17.7778	21.9438	17.0644	13.5477	14.1647	1855.54	2112.91	1992.83	2204.1	2031.74	936.804	980.974	987.533	683.272	772.704	1.95584	1.34e-05	7.57e-05	1.60855	2.07827e-07	1.58084e-06	8.49812	4.81357e-218	6.30463e-217	7.28586	1.52028e-159	8.1382e-159		+
pfkB	MG1655	1806370	1807299	+	776.88	734.03	854.82	774.14	803.56	980.4	980.32	974.11	1174.12	1070.28	744.003	750.153	730.178	839.959	780.829	5318.38	5329.51	5393.96	4412.34	4596.47	1123.61	1048.27	1180.38	1241.56	1336.24	0.387426	1.39e-05	7.88e-05	0.0597221	0.462705	0.585758	2.76351	8.54366e-273	1.54379e-271	0.680107	6.33382e-17	9.79044e-17
yjgM	MG1655	4479034	4479537	-	257.63	307.25	311.03	347.78	292.2	370.09	486.57	582.5	367.62	408.86	316.446	325.093	305.363	296.357	316.935	2338.23	2320.48	2682.59	2934.28	2763.21	339.021	338.208	317.517	283.308	263.785	0.573332	1.45e-05	8.19e-05	0.138371	0.155609	0.252893	3.20299	3.29461e-271	5.90496e-270	0.1369	0.173381	0.187073		+
yjdK	MG1655	4352584	4352880	+	3.98	9.96	13.57	3.61	2.92	51.94	53.44	46.7	11.25	27.38	5.33335	8.12734	10.7775	19.4749	33.6411	114.091	218.416	224.823	304.584	170.001	244.925	208.791	234.102	33.3304	114.573	2.51596	1.49e-05	8.4e-05	1.22705	0.0204437	0.0484758	5.02769	1.73372e-23	3.50305e-23	4.7384	7.34814e-21	1.20126e-20
yqgF	MG1655	3093500	3093916	+	908.08	832.11	877.78	897.9	889.28	659.01	665.25	682.45	716.48	751.49	801.781	762.344	788.556	767.987	486.911	205.614	247.074	279.68	300.452	309.678	2883.75	2983.47	3058.57	1887.33	3708.98	-0.340627	1.5e-05	8.42e-05	-0.188813	0.226578	0.338643	-1.61521	2.30383e-24	4.73055e-24	1.81995	7.88234e-32	1.47736e-31
wecG	MG1655	3979956	3980696	+	937.5	996.08	994.68	942.16	1049.99	662.26	814.41	838.12	697.72	757.67	782.225	820.861	848.73	795.929	681.676	457.616	425.989	423.567	347.084	401.571	936.804	803.243	789.309	924.917	864.629	-0.364568	1.5e-05	8.44e-05	-0.223286	0.00401827	0.0120114	-1.17035	1.17405e-48	3.38821e-48	-0.102311	0.195183	0.209982
betT	MG1655	329463	331496	+	1610.21	1522.47	1585.43	1508.54	1536.02	1113.5	1092.79	969.2	1012.82	1223.93	1381.34	1461.3	1316.65	1447.91	1430.63	669.499	531.325	528.784	457.466	500.815	124.538	157.888	120.19	212.481	115.906	-0.518772	1.52e-05	8.51e-05	-0.0463681	0.631088	0.729078	-1.44063	1.92293e-48	5.5314e-48	-3.38705	2.09971e-190	1.36898e-189
kdgK	MG1655	3679419	3680348	+	2216.12	2201.34	2348.39	2081.24	2144.78	1567.99	1572.99	1555.8	1594.26	1585.11	2504.9	2349.61	2255.2	2853.49	3436.71	542.871	502.667	511.698	431.494	515.517	2265.21	2082.74	2013.63	3287.21	1973.06	-0.481102	1.52e-05	8.51e-05	0.379824	0.00445672	0.0130835	-2.04052	4.10943e-51	1.22922e-50	0.168608	0.208621	0.224004
nanT	MG1655	3371084	3372574	-	144.72	126.43	121.07	88.53	118.83	38.96	66.21	58.99	63.77	69.76	454.224	307.213	267.642	430.14	610.852	490.214	381.841	451.445	259.723	287.624	98213.6	101524	94693.7	122989	96625.2	-0.974904	1.52e-05	8.51e-05	1.87413	5.88023e-19	1.18867e-17	1.73098	2.02676e-16	3.6121e-16	9.836	0	0
panM	MG1655	3597984	3598367	+	583.65	606.84	598.06	619.68	606.81	785.62	779.31	755.37	810.26	845.98	524.447	598.985	625.097	591.02	485.141	432.541	450.774	410.977	369.515	487.95	189.575	157.888	153.377	233.313	186.515	0.398493	1.54e-05	8.61e-05	0.00746774	0.935214	0.957049	-0.393818	2.02922e-05	2.75066e-05	-1.67406	2.80876e-57	6.85846e-57
yphB	MG1655	2673816	2674688	-	95.42	90.41	87.67	79.49	80.84	146.09	145.97	149.11	116.29	105.97	83.5559	80.4606	80.8315	71.9723	72.594	338.511	325.301	329.141	327.015	353.786	238.006	277.813	275.361	295.807	302.42	0.617905	1.57e-05	8.8e-05	-0.0573831	0.616019	0.717663	2.03589	3.41614e-102	1.76262e-101	1.75946	3.47237e-69	9.54202e-69
nfrA	MG1655	587982	590954	-	1203.88	1209.09	1158.54	1049.65	1072.39	1727.07	1447.75	1380.47	1575.5	1517.11	922.67	872.876	924.173	827.258	802.076	918.994	862.048	829.148	731.946	794.871	2623.6	2820.41	2848.69	2962.24	2920.29	0.418932	1.66e-05	9.24e-05	-0.291312	3.58336e-05	0.000180678	-0.370536	1.28829e-07	1.88041e-07	1.40813	2.58094e-93	8.49503e-93
tusD	MG1655	3475332	3475718	-	664.76	650.52	675.29	702.78	677.92	493.45	549.59	597.25	450.14	409.74	499.558	538.842	465.23	539.369	398.382	376.123	364.802	359.717	366.563	341.84	38.7452	53.492	73.5492	58.3281	95.9218	-0.417048	1.68e-05	9.35e-05	-0.3615	0.000171587	0.000749865	-0.802568	1.24532e-16	2.22928e-16	-3.28566	3.32729e-140	1.55543e-139
dppA	MG1655	3706098	3707705	-	1324.74	1334.75	1357.89	1340.52	1404.53	1084.29	1005.85	1009.34	979.06	1016.41	3832.9	2833.19	2780.6	4248.06	4435.32	6786.51	7450.94	7292.37	6789.98	5631.18	1502.76	1243.26	1336.44	1354.05	1257.64	-0.409405	1.69e-05	9.42e-05	1.51743	4.66413e-36	2.06481e-34	2.42346	1.40782e-89	6.40537e-89	0.0800974	0.513803	0.53232
talB	MG1655	8238	9191	+	21343	21038	20940.4	20413.2	20017	18699.1	17139.3	16509.2	16501.5	17808.8	22205.4	19636.5	20022	22142.9	23483.3	13234.5	14298.5	13967.8	15244.5	14276.4	9719.51	8756.3	9179.3	11782.3	8502.4	-0.259952	1.74e-05	9.68e-05	0.146191	0.062507	0.120909	-0.451391	8.99591e-09	1.35968e-08	-1.02133	2.16087e-38	4.37812e-38
recC	MG1655	2959060	2962428	-	3586.19	3608.11	3374.38	3484.09	3525.94	3019.12	2658.6	2669.19	3169.76	3004.2	3099.57	3073.76	2940.47	3018.6	2871.89	1124.61	1179.6	1157.39	1045.38	1346.23	13553.9	13668.1	13605.7	13219.7	14232.4	-0.282438	1.75e-05	9.74e-05	-0.132402	0.0126968	0.0322669	-1.49311	4.52763e-164	3.96123e-163	2.05317	0	0
acnA	MG1655	1335831	1338506	+	1201.49	1216.75	1280.66	1121.92	1116.22	1645.91	1580.96	1410.79	1748.06	1547.13	1356.45	1158.15	1126.25	1304.82	1345.65	13153	12209.6	12314	11156.9	9897.75	1008.76	943.012	997.399	1404.04	1097.77	0.412131	1.88e-05	0.000104173	0.177704	0.0774027	0.143794	3.40147	2.40404e-258	3.97114e-257	-0.0448816	0.660066	0.675633
codA	MG1655	356171	357454	+	2150.13	2124.72	1982.05	1987.3	1957.77	1493.33	1400.69	1369.82	1901.85	1560.38	1568.01	1538.5	1596.87	1664.68	1669.66	972.905	851.979	785.982	680.592	694.708	1908.2	1804.92	1836.04	3295.54	1951.74	-0.410616	1.97e-05	0.000109088	-0.24929	0.0727957	0.136844	-1.2625	1.55352e-19	2.93281e-19	0.167635	0.228369	0.244259
pldB	MG1655	4009170	4010192	+	1573.63	1564.61	1510.28	1645.84	1645.11	1555.01	1282.64	1301	1234.14	1262.79	1416.89	1429.6	1587.89	1283.65	1129.63	1018.04	1178.83	981.129	991.669	1130.28	1558.11	1467.58	1517.63	1433.21	1537.41	-0.267675	1.99e-05	0.000109892	-0.113751	0.143398	0.235819	-0.487323	4.0684e-10	6.3575e-10	0.0185796	0.813123	0.823917
trkG	MG1655	1423782	1425239	+	251.27	284.27	258.85	359.52	239.61	529.16	437.92	535.8	386.37	526.31	215.112	184.491	245.189	192.208	148.729	1639.9	2126.07	1900.21	2287.33	1954.56	1808.57	1819.59	1802.85	508.288	1277.63	0.797952	1.99e-05	0.000109892	-0.398449	0.0974351	0.172263	2.92703	2.9317e-35	7.01168e-35	2.47559	1.44756e-25	2.49935e-25
ynbD	MG1655	1480909	1482201	+	91.44	93.48	74.1	76.78	84.74	123.36	122.84	150.75	123.79	142.17	61.3336	73.9588	74.5446	61.8115	63.7411	352.302	298.193	277.882	311.667	322.543	148.062	150.123	142.614	308.306	207.831	0.672185	2e-05	0.000110145	-0.231508	0.190755	0.294858	1.98257	2.17929e-34	5.13724e-34	1.20445	1.08098e-12	1.56594e-12
artQ	MG1655	901534	902250	-	876.27	780.01	810.98	850.92	800.64	1356.98	1285.03	1228.91	1590.51	1462.36	707.558	716.831	695.151	721.416	725.94	3212.09	2763.51	2883.13	2378.82	2793.53	272.6	275.225	230.514	249.978	229.147	0.747115	2.01e-05	0.000110651	-0.113134	0.148218	0.242304	1.86184	2.9462e-135	2.02528e-134	-1.6151	4.25387e-74	1.2134e-73
artM	MG1655	900866	901534	-	807.09	876.55	878.82	821.12	872.72	1230.37	1264.29	1165.01	1252.9	1276.03	800.003	737.149	716.706	777.301	663.97	1901.93	1943.29	2020.71	1955	2306.5	265.681	274.362	236.793	291.641	269.114	0.539887	2.06e-05	0.00011334	-0.102895	0.142434	0.23467	1.34653	5.20705e-89	2.35702e-88	-1.59336	2.61064e-86	8.17927e-86
agp	MG1655	1065585	1066826	+	139.15	100.37	114.81	150.85	127.6	188.29	164.32	179.42	258.83	200.46	634.669	424.247	399.667	656.218	844.57	5755.93	6620.65	6580.13	6079.28	5696.42	13728.3	13549.9	14450.6	11832.3	16037.6	0.610096	2.09e-05	0.000114694	2.31589	1.04169e-41	5.83741e-40	5.69806	1.22939e-248	1.95072e-247	6.87759	0	0		+
yigB	MG1655	3997183	3997899	+	1154.58	1156.99	1138.71	1143.6	1260.38	899.24	843.13	792.24	900.29	919.27	1090.67	1158.15	1132.54	1243.85	1060.58	709.619	628.141	615.117	499.376	608.329	11608.3	12129.7	12280	17119.3	15632.6	-0.431418	2.16e-05	0.000118376	0.0544148	0.619474	0.719982	-0.843683	2.36286e-14	4.06228e-14	3.64847	7.93706e-250	7.22991e-249
cspC	MG1655	1907226	1907435	-	4875.16	5210.27	4872.14	5244.66	4650.93	6810.88	8546.93	9341.34	6384.53	7551.11	7621.36	7863.2	8516.04	8796.71	9892.27	12521.1	13102.7	14782.6	15814.8	18915.2	8292.86	6831.45	7175.53	5836.98	4792.09	0.637545	2.18e-05	0.000119726	0.875958	3.05595e-11	3.54154e-10	1.69187	9.54255e-38	2.35479e-37	0.502415	0.000142176	0.000173345
kefB	MG1655	3478802	3480607	-	474.71	499.57	483.25	454.37	493.83	360.35	349.38	330.99	251.33	294.06	399.113	457.569	445.471	392.037	502.847	329.734	296.643	298.565	270.938	292.218	269.833	252.793	245.762	487.457	265.117	-0.592337	2.24e-05	0.00012243	-0.0398803	0.751085	0.828149	-0.601018	2.11281e-06	2.97122e-06	-0.632065	1.28563e-06	1.65302e-06
trmN	MG1655	2712027	2712764	-	458.81	493.44	521.87	511.28	599.99	405.8	393.25	413.73	270.09	323.2	469.335	379.547	387.093	397.964	306.311	127.882	116.179	128.599	113.924	105.676	69.1879	71.6103	65.4767	58.3281	83.9316	-0.499966	2.24e-05	0.00012243	-0.308055	0.00335192	0.0103335	-2.03392	3.32978e-71	1.25562e-70	-2.76911	3.31929e-95	1.10902e-94
ompC	MG1655	2311646	2312749	-	210435	202738	189354	199490	186563	301438	262102	268142	291029	302534	235603	204111	224275	207316	181912	52528.1	66183.3	70676.4	74339.7	71892.2	207947	186352	203704	95962.3	175973	0.527767	2.35e-05	0.000128588	0.186578	0.230698	0.343179	-1.46331	5.47911e-21	1.05829e-20	-0.0891671	0.566795	0.584895
fliJ	MG1655	2017946	2018389	+	17.49	13.79	31.31	15.36	18.51	0	0.8	7.37	0	4.42	58.6669	65.0187	59.2764	48.2638	42.4941	2.50749	6.97073	6.29505	5.90279	2.75678	6.91879	4.31387	10.7633	4.16629	17.3192	-2.51228	2.4e-05	0.000130944	1.63191	1.95523e-09	1.90237e-08	-1.8011	9.8177e-07	1.39662e-06	-0.972375	0.00637205	0.00738457
idnT	MG1655	4491206	4492525	-	133.59	150.18	167	142.72	106.17	198.03	232.92	224.48	262.58	266.69	132.445	125.974	126.636	116.849	161.123	619.349	550.688	479.323	480.487	440.165	5380.05	5457.91	5357.43	6549.42	5771.3	0.762492	2.52e-05	0.000137041	0.000571599	0.996431	0.997932	1.96998	7.26535e-63	2.52462e-62	5.4432	0	0
dsbC	MG1655	3038112	3038822	-	1703.24	1707.9	1672.06	1811.15	1646.09	1314.78	1269.08	1426.35	1384.19	1374.05	1248	1196.34	1201.69	1209.98	1110.16	550.393	612.65	681.664	676.46	614.761	1089.02	1050.86	1089.78	1041.57	891.274	-0.335516	2.52e-05	0.000137218	-0.419281	2.98205e-11	3.46497e-10	-1.34473	1.24473e-95	6.02888e-95	-0.629912	3.79439e-22	6.29366e-22
tsaC	MG1655	3430843	3431415	-	1433.68	1504.85	1404.86	1466.08	1382.13	1139.47	1143.05	1111.75	1065.34	1193.91	1369.78	1397.9	1370.54	1531.74	1303.15	512.781	546.041	590.836	594.411	722.276	4446.01	4598.59	5324.25	5691.16	5931.17	-0.343489	2.54e-05	0.000137784	0.0519483	0.575246	0.684574	-1.18098	6.1006e-36	1.47662e-35	1.94725	6.54767e-100	2.28061e-99
add	MG1655	1702233	1703234	+	3000.16	2815.08	2889.05	3085.73	3107.11	3613.21	3315.07	3794.05	4257.6	3883.73	2352.9	2290.28	2278.55	2313.27	2105.23	2089.99	2381.67	2282.41	2202.33	2192.56	51.199	27.6088	57.4043	33.3304	46.6287	0.338006	2.56e-05	0.000138768	-0.295715	3.71548e-08	3.13901e-07	-0.321458	1.87849e-09	2.89456e-09	-5.98002	0	0
malX	MG1655	1699355	1700947	+	175.73	167.04	189.96	143.63	137.34	103.88	92.53	88.48	101.28	129.81	1063.12	672.943	652.939	1060.11	1499.69	97.792	114.63	114.21	82.0488	85.4601	13.8376	19.8438	13.4541	37.4967	15.987	-0.65724	2.74e-05	0.00014845	2.69667	4.76429e-37	2.22016e-35	-0.626173	0.00435736	0.00531113	-3.09462	4.27682e-29	7.75962e-29
ybjP	MG1655	903952	904467	-	296.6	301.89	282.85	258.35	251.3	376.58	371.71	354.74	367.62	370.89	297.779	283.644	295.484	291.276	320.476	3355.02	3374.61	3102.56	3300.84	2902.89	852.395	873.99	950.758	758.266	839.316	0.39945	2.75e-05	0.000149096	0.182598	0.025703	0.0584122	3.61887	0	0	1.72646	1.78186e-109	6.65678e-109
ygdR	MG1655	2971271	2971489	+	139.15	158.61	182.65	180.66	182.14	94.14	120.45	99.95	90.03	98.9	190.223	173.925	220.939	149.872	385.988	337.257	226.936	287.774	387.813	257.299	13.8376	6.90219	9.86636	4.16629	2.66449	-0.714159	2.82e-05	0.000152541	0.494982	0.0300893	0.0666692	0.926223	4.38093e-05	5.84521e-05	-4.30614	9.8497e-36	1.93884e-35
srkA	MG1655	4042415	4043401	+	2510.34	2697.08	2479.91	2703.63	2608.42	2136.11	1943.9	2041.63	1710.54	2050.48	2088.9	2164.31	2340.52	2186.26	1960.04	1043.11	992.942	1011.7	1179.38	1190.93	1915.12	1703.12	1765.18	1987.32	1859.82	-0.393088	2.83e-05	0.000152611	-0.177974	0.00557827	0.0159323	-1.16567	2.54432e-71	9.61888e-71	-0.405447	5.89459e-10	8.15225e-10
elfC	MG1655	999216	1001816	+	56.46	49.04	58.45	57.81	71.1	126.61	110.87	87.66	105.03	114.8	43.5557	52.015	47.6008	59.2713	38.9529	9242.59	11680.6	12050.5	13220.5	12424.8	2395.28	2410.59	2532.96	1695.68	2719.12	0.886301	2.85e-05	0.000153706	-0.155733	0.373305	0.500036	7.74651	0	0	5.43306	1.91559e-287	2.08362e-286		+
ygdG	MG1655	2931055	2931810	+	644.88	643.62	706.61	623.29	572.72	503.19	496.94	485.83	480.15	541.32	960.893	888.318	846.934	1015.23	780.829	142.927	158.778	181.657	153.473	183.785	1823.79	1763.51	1725.72	1254.05	1730.59	-0.341973	2.85e-05	0.000153706	0.591976	4.48753e-09	4.2179e-08	-1.86251	2.81769e-65	1.00434e-64	1.48386	3.1654e-49	7.20105e-49
agaI	MG1655	3286270	3287025	+	23.06	20.69	34.44	22.58	30.19	35.71	45.47	58.99	48.77	78.59	19.5556	16.2547	26.0457	27.9422	19.4765	186.808	165.749	179.859	210.139	158.055	469.094	470.212	482.555	595.78	744.726	1.09831	2.87e-05	0.000154519	-0.137819	0.553261	0.664123	2.8965	1.44153e-50	4.283e-50	4.50569	3.09242e-122	1.26996e-121
opgH	MG1655	1110863	1113406	+	11457.5	11505.5	11048.9	11702.5	11773.9	16043.5	14215.9	13835.9	17675.6	15818.4	10016.9	9758.49	9854.25	10132	10504.9	7780.73	6831.32	6902.08	6365.57	7358.76	2014.75	2229.41	2196.61	3670.51	2473.98	0.431869	2.88e-05	0.000154813	-0.0982288	0.391863	0.518618	-0.610787	1.02482e-07	1.50129e-07	-2.10546	6.32722e-74	1.80133e-73
ptsH	MG1655	2533764	2534021	+	25410.3	24069.9	25010.9	23215.2	23260.5	18079	17958.5	18660.6	18527.1	20549.9	34970.8	29416.1	30240	30709.3	28393.1	5224.35	6288.38	6091.81	6663.66	6649.35	8522.56	7123.06	7972.02	5566.17	7707.05	-0.367148	3.1e-05	0.000166476	0.440955	6.80446e-06	3.93769e-05	-1.87267	4.983e-81	2.08504e-80	-1.61586	1.40362e-60	3.54469e-60
leuQ	MG1655	4606315	4606401	-	438.93	478.89	550.05	522.12	553.24	220.75	256.85	284.29	228.82	163.37	573.336	632.307	568.515	459.776	387.758	95.2845	72.0309	103.419	165.278	125.893	77.4904	87.1402	63.6829	254.144	239.805	-1.13761	3.11e-05	0.000166746	0.141488	0.63962	0.736245	-2.0784	1.13669e-11	1.84328e-11	-1.76041	1.19363e-08	1.60273e-08
yigA	MG1655	3995583	3996290	+	1733.46	1794.48	1754.51	1648.55	1783.42	1373.21	1348.84	1199.41	1496.73	1296.34	1504.89	1584.83	1472.03	1557.99	1481.98	824.963	863.597	853.429	710.106	786.6	11613.9	11955.5	11835.1	14977.8	13278.5	-0.383626	3.13e-05	0.000167515	-0.101161	0.170208	0.269786	-1.01622	6.40591e-42	1.69307e-41	2.96208	0	0
coaA	MG1655	4174076	4175026	-	2278.94	2204.4	2014.4	2281.78	1994.79	1366.72	1319.33	1332.14	1279.16	1395.25	2347.56	1942.43	2267.77	2138	1689.14	284.6	357.831	336.336	432.084	330.813	41.5127	42.2759	52.0226	12.4989	29.3094	-0.686579	3.18e-05	0.000169957	0.0433944	0.717771	0.800396	-2.52773	4.29472e-93	2.04438e-92	-5.67259	6.50553e-249	5.88957e-248
yaiV	MG1655	394506	395129	+	7.95	7.66	8.35	9.94	7.79	6.49	25.53	23.76	22.51	30.02	0.888892	2.4382	4.49064	0	10.6235	30.0898	32.5301	36.871	43.0904	37.676	56.7341	73.3358	76.24	20.8315	30.6417	1.49207	3.23e-05	0.000172583	-1.37754	0.00648189	0.0181272	2.21729	9.33477e-10	1.45204e-09	2.79973	1.64376e-14	2.4518e-14
focA	MG1655	953609	954466	-	1354.96	1504.85	1543.68	1690.11	1741.54	3428.16	3211.38	3585.14	3627.4	3580.84	1632.01	1825.4	2654.86	3836.55	5526	2774.53	3340.53	3495.55	4129.59	3864.08	733.392	628.962	742.668	283.308	724.743	1.15376	3.39e-05	0.000180645	1.07758	7.782e-05	0.000365721	1.26444	3.53071e-06	4.92608e-06	-1.2273	7.81116e-06	9.87154e-06
pcm	MG1655	2868893	2869519	-	1490.14	1481.1	1483.14	1521.19	1594.46	1162.2	1324.91	1112.57	1144.11	1194.79	1260.45	1272.74	1221.45	1157.48	1009.23	541.617	591.738	634.901	642.814	598.221	3438.64	3507.18	3481.93	1958.16	3622.38	-0.345874	3.4e-05	0.000181421	-0.257061	0.037535	0.0795011	-1.23394	3.98107e-23	8.00737e-23	1.18167	7.52008e-22	1.24222e-21
phoH	MG1655	1084992	1086056	+	46.91	45.21	56.36	59.62	56.49	103.88	98.91	99.95	45.01	83.01	67.5558	52.8277	56.582	41.4899	44.2647	362.332	358.606	371.408	300.452	276.597	646.215	562.529	617.993	512.454	595.515	0.7613	3.47e-05	0.000184503	0.110084	0.4837	0.605475	2.75925	1.72312e-93	8.22898e-93	3.58541	2.42205e-156	1.25998e-155
rpsS	MG1655	3450248	3450526	-	50675.1	48789.6	50147.1	50928.1	44549.6	32466.9	36185	40905.4	42339.7	40457.8	44826.8	37307.7	34499.8	44887	47120.6	5238.14	4153.78	3992.86	5421.71	4796.79	4098.69	4243.12	3822.77	7182.69	4614.91	-0.349472	3.51e-05	0.000186607	-0.13675	0.350793	0.475784	-3.28071	1.22824e-110	6.84816e-110	-3.26245	4.46583e-109	1.66416e-108
serU	MG1655	2043468	2043557	-	140.74	188.49	163.87	169.82	220.13	61.68	101.3	76.19	60.02	77.71	121.778	121.097	104.183	87.2135	143.417	12.5374	4.64716	8.09364	25.9723	9.18926	575.643	798.929	707.687	508.288	1509.44	-1.19536	3.66e-05	0.000194332	-0.520756	0.0817841	0.150669	-3.73021	3.34749e-28	7.26083e-28	2.31469	3.75091e-15	5.63082e-15
argO	MG1655	3068173	3068808	-	512.09	478.89	475.94	514.89	453.89	558.38	670.83	638.21	585.19	713.52	341.335	334.034	334.103	305.671	272.67	3578.18	3129.86	3442.49	3125.53	3457	726.473	898.148	820.702	837.425	714.085	0.395614	3.69e-05	0.00019577	-0.512182	5.27201e-10	5.49157e-09	2.874	0	0	0.808459	2.18571e-24	3.72446e-24
ugd	MG1655	2098447	2099613	-	435.75	359.36	367.39	431.79	396.42	649.27	594.26	660.33	558.93	672.9	518.224	409.618	494.868	419.98	331.1	4549.83	5293.11	4843.59	5815.43	5342.63	101.014	91.4541	130.953	129.155	118.57	0.658501	3.73e-05	0.000197498	0.22926	0.0528026	0.105581	3.79386	9.05694e-241	1.35e-239	-1.72853	2.16036e-37	4.32349e-37
livG	MG1655	3593439	3594206	-	125.64	144.05	149.25	150.85	128.57	194.78	193.03	185.97	221.32	205.75	106.667	98.3408	105.979	121.083	93.8411	46.3885	54.2168	45.864	38.3681	56.0545	66.4204	89.7285	78.9309	87.4922	57.2866	0.505753	3.78e-05	0.000200101	-0.302145	0.016044	0.0393281	-1.44954	1.63688e-25	3.40851e-25	-0.788244	1.41732e-08	1.90077e-08
emrE	MG1655	568315	568647	+	189.25	181.59	159.69	213.18	139.28	357.1	286.36	334.26	277.59	332.03	207.112	215.374	225.43	161.726	116.859	283.346	353.184	300.364	347.674	341.84	202.029	157.888	183.873	58.3281	87.9283	0.845698	3.8e-05	0.00020082	0.172275	0.442246	0.565593	0.977247	1.03036e-05	1.41395e-05	-0.214733	0.349178	0.367263	+	+
ftsY	MG1655	3602750	3604243	-	7650.28	7656.03	8054.47	7202.15	7518.43	6531.69	6142.78	6306.76	6478.31	5785.86	6061.36	7002.51	6911.99	6940.67	7032.77	2596.5	2222.12	2198.77	1973.89	2113.53	1876.38	1924.85	1890.75	3620.51	1719.93	-0.287035	3.87e-05	0.000204028	-0.0704734	0.640286	0.736437	-1.68306	8.45861e-29	1.85011e-28	-1.70091	3.45465e-29	6.27565e-29
sugE	MG1655	4376875	4377192	+	308.52	311.85	317.29	308.03	346.75	191.54	194.63	194.17	255.08	213.7	256.89	278.768	235.309	276.882	169.976	185.554	182.014	162.772	183.577	206.758	26.2914	40.5504	25.1144	66.6607	15.987	-0.618312	3.96e-05	0.000208928	-0.277755	0.0403545	0.0845077	-0.695097	3.47602e-07	5.00108e-07	-3.26699	3.7219e-69	1.0215e-68
ydhY	MG1655	1753851	1754477	-	2.39	0.77	6.26	10.84	0	16.23	28.72	32.77	11.25	20.31	6.22225	5.68914	6.28689	5.0804	10.6235	252.002	314.458	306.659	388.404	296.813	891.14	856.735	870.93	624.944	859.3	2.51708	4e-05	0.000210824	0.800836	0.0571804	0.112686	6.4188	1.0835e-79	4.46615e-79	7.81937	1.1453e-117	4.55956e-117		+
lyxK	MG1655	3747084	3748580	+	54.07	48.27	49.06	55.1	46.75	84.41	90.14	94.22	97.53	84.77	33.7779	47.9513	44.9064	37.2562	61.9705	1361.57	1237.69	1185.27	919.655	952.926	964.479	951.64	973.182	1437.37	1301.61	0.828283	4.05e-05	0.000212927	-0.10668	0.581989	0.690187	4.57421	1.07175e-161	9.2308e-161	4.55958	4.9576e-159	2.63473e-158
apaG	MG1655	51229	51606	-	613.07	648.98	635.63	742.53	609.73	285.68	458.65	428.48	236.33	314.37	624.002	595.734	581.987	654.525	619.705	263.286	294.32	348.926	396.077	411.679	361.161	440.015	394.654	266.643	422.322	-0.897033	4.24e-05	0.000222906	0.0166735	0.886039	0.92099	-0.821487	3.22784e-12	5.29442e-12	-0.660374	4.26678e-08	5.67238e-08
ycfH	MG1655	1156777	1157574	+	2185.11	2116.29	2126.08	2131.83	2167.19	1827.7	1738.9	1872.86	1766.81	1917.14	1659.56	1775.82	1732.49	1706.17	1556.35	858.814	879.862	937.963	1071.36	1020.93	875.919	867.088	951.655	1270.72	960.55	-0.230723	4.31e-05	0.000226093	-0.250734	0.00227236	0.00733252	-1.07192	3.24695e-38	8.09361e-38	-1.05112	2.33308e-35	4.57015e-35
waaM	MG1655	1115662	1116582	-	2649.49	2692.48	2669.86	2690.98	2823.67	3158.71	3178.67	3064.9	3563.63	3697.4	2328.9	2458.52	2577.63	2281.1	2250.42	772.306	719.535	726.629	700.071	644.167	496.769	422.759	421.563	491.623	431.648	0.299912	4.63e-05	0.000242678	-0.0882145	0.111891	0.193046	-1.83177	5.58658e-216	7.18948e-215	-2.50415	0	0
rplV	MG1655	3449901	3450233	-	79828.2	78921.8	84092.4	81490.9	75847.6	59759.1	65044.4	64898.7	71610.3	63063.4	65805.6	51864.6	53440.4	65730.2	74754.2	8431.42	6492.85	6482.11	7095.15	6685.18	6363.9	6381.08	6069.6	10540.7	6418.77	-0.303057	4.64e-05	0.000242841	-0.265373	0.0572921	0.112775	-3.41204	1.19504e-131	7.99162e-131	-3.39048	1.05361e-129	4.54172e-129
mukF	MG1655	974319	975641	+	3770.67	3805.03	3706.29	3727.09	3976.91	3119.76	3249.67	2938.73	3045.97	3235.56	3144.01	3051.81	3109.32	2868.73	2369.04	728.425	862.048	783.284	759.689	825.195	1044.74	980.974	994.708	762.432	981.866	-0.283387	4.77e-05	0.000249309	-0.28714	0.000292557	0.00121042	-2.16544	1.5546e-156	1.27213e-155	-1.88303	4.4589e-115	1.73551e-114
fimF	MG1655	4547742	4548272	+	82.7	79.69	82.45	62.33	76.95	107.13	131.61	134.36	131.29	120.98	77.3336	75.5842	61.9708	65.1984	65.5117	116.598	128.571	164.571	188.299	176.434	117.619	100.945	113.015	29.1641	99.9186	0.714486	4.83e-05	0.000252094	-0.0541056	0.773462	0.843379	1.11253	3.9811e-10	6.22987e-10	0.446	0.0180662	0.0205655
yiiQ	MG1655	4111615	4112214	-	565.36	574.66	600.15	531.15	585.38	363.59	446.69	381.78	300.1	370.89	562.669	555.91	558.635	523.281	432.023	132.897	205.249	214.931	221.945	198.488	37.3615	32.7854	39.4654	33.3304	25.3127	-0.600402	4.86e-05	0.000253659	-0.0166994	0.878014	0.916263	-1.44428	4.20756e-37	1.03139e-36	-3.9758	1.10142e-128	4.70653e-128
gcvA	MG1655	2941650	2942567	-	815.04	772.35	892.39	751.56	820.12	730.43	628.56	618.55	555.18	613.73	755.559	781.85	819.99	724.803	635.641	307.167	282.702	282.378	276.251	260.975	488.466	448.643	506.772	383.299	484.938	-0.366426	4.9e-05	0.000255132	-0.0214238	0.779438	0.846974	-1.43078	9.81133e-70	3.65612e-69	-0.690054	1.91059e-17	2.98139e-17
cysH	MG1655	2887578	2888312	-	450.86	407.63	290.16	373.97	406.16	249.97	243.29	271.18	296.34	262.27	202.667	111.345	474.211	88.0602	100.923	540.363	577.022	507.201	607.397	599.14	130.073	100.082	83.4156	104.157	129.228	-0.554135	4.99e-05	0.000259545	-0.882999	0.00666703	0.0185512	0.647841	0.0449348	0.0515086	-1.72507	1.96902e-07	2.57895e-07
zinT	MG1655	2041375	2042025	+	59.64	63.6	56.36	75.88	46.75	90.9	107.68	121.25	101.28	96.25	42.6668	45.5131	26.9438	33.8693	28.3294	41.3735	113.081	93.5265	117.466	106.595	546.584	559.941	623.374	187.483	646.14	0.791445	5.02e-05	0.000260711	-0.661718	0.0262738	0.0595566	0.747554	0.0085146	0.0101684	3.19104	3.79088e-30	6.95491e-30	+
ybbN	MG1655	517425	518279	-	3694.34	3591.25	3495.46	3500.35	3391.52	2726.95	2618.72	2828.13	2937.18	2876.15	3028.46	3191.6	3060.82	3302.26	3456.18	3993.17	3191.05	3009.03	2642.68	2742.07	37264.6	38170	39271.7	67773.1	46233	-0.338575	5.07e-05	0.000263378	-0.0449806	0.753891	0.830424	-0.0873702	0.542382	0.563777	3.78873	1.4711e-154	7.56396e-154
cusF	MG1655	597131	597463	+	14.31	13.79	8.35	17.16	6.82	38.96	38.29	45.06	22.51	21.19	9.77782	14.6292	12.5738	0.846733	10.6235	43.881	65.8347	78.2385	87.3613	74.433	23.5239	27.6088	28.7021	4.16629	18.6515	1.4683	5.2e-05	0.000269512	-0.248079	0.530266	0.643887	2.62059	2.75757e-14	4.7372e-14	0.975427	0.00922152	0.0106201
pstC	MG1655	3909439	3910398	-	1217.4	1215.98	1120.97	1246.58	1162	1632.92	1404.68	1550.06	1759.31	1691.07	992.004	1072.81	974.468	1016.08	895.917	571.707	462.392	447.848	417.918	444.76	130.073	163.064	147.995	149.987	114.573	0.42641	5.22e-05	0.000270477	-0.170171	0.0380966	0.0804976	-1.25901	1.37001e-50	4.07322e-50	-2.97885	1.56657e-188	1.01097e-187
sfmF	MG1655	563330	563845	+	3.18	1.53	13.57	5.42	3.9	29.22	18.35	21.3	18.76	19.43	0.888892	1.62547	0.898127	1.69347	1.77059	180.539	238.554	318.35	360.66	249.948	179.889	203.615	204.503	74.9933	238.472	1.98106	5.25e-05	0.000271537	-1.87322	0.00508206	0.0146629	5.77723	1.69948e-50	5.0258e-50	5.21896	6.60218e-41	1.37478e-40		+
hslV	MG1655	4121757	4122287	-	4898.22	4622.58	4804.29	4249.2	3877.56	2788.63	2862.8	3285.28	4092.55	3427.19	3526.24	3163.97	3085.07	3320.04	3401.3	2330.71	2531.93	2514.42	1863.51	1922.39	3799.8	3643.5	3949.23	4778.74	4225.89	-0.450221	5.27e-05	0.000272513	-0.35001	0.000525133	0.0020093	-0.913748	1.60149e-19	3.02079e-19	-0.0466292	0.644797	0.661227
yjgN	MG1655	4479730	4480926	+	27.83	21.45	29.22	20.78	21.43	58.43	70.19	89.3	56.27	46.8	10.6667	13.0037	15.2682	5.92713	15.9353	924.009	1196.64	1273.4	1516.43	1020.01	267.065	234.675	267.289	145.82	165.199	1.42955	5.36e-05	0.00027642	-0.935112	0.000973207	0.00348575	5.71721	8.62304e-156	6.99161e-155	3.28552	6.71185e-50	1.53557e-49		+
rbbA	MG1655	3626803	3629538	-	1820.93	1786.05	1876.63	1585.32	1526.28	2373.09	2168.04	2299.7	2682.1	2388.7	1040.89	1106.13	1002.31	1049.1	1136.72	2176.5	1950.26	1897.51	1722.43	1672.44	20860.1	22406.2	21472.8	31843	23077.2	0.468057	5.54e-05	0.000285511	-0.594065	9.56333e-08	7.68364e-07	0.226167	0.0405297	0.0465918	3.89329	4.51836e-276	4.65181e-275
livK	MG1655	3596451	3597560	-	320.45	285.03	301.64	283.64	378.89	499.94	453.07	444.86	450.14	472.44	224.001	223.502	211.958	211.683	207.159	52.6572	71.2564	96.2244	70.8335	61.568	114.852	135.456	139.923	158.319	115.906	0.56212	5.77e-05	0.000296967	-0.443055	0.000125381	0.000563512	-2.04574	2.53497e-57	8.26993e-57	-1.1677	2.11373e-20	3.43267e-20
yhgF	MG1655	3537385	3539706	+	8758.74	8510.36	8581.56	8201.22	8568.42	7541.31	6801.65	6235.48	7629.92	7030.99	6538.69	6444.98	6068.65	6960.14	7087.66	3010.24	2844.83	2672.7	2206.46	2306.5	776.288	737.672	741.771	1108.23	718.081	-0.277241	5.89e-05	0.000302879	-0.269735	0.00757726	0.0207193	-1.61411	4.5712e-57	1.48363e-56	-3.31305	1.57566e-219	1.22376e-218
nuoK	MG1655	2395043	2395345	-	721.21	767.75	798.45	803.95	711.03	600.58	651.69	622.65	480.15	563.4	690.669	690.011	699.641	749.359	841.029	487.706	469.363	594.433	517.675	521.031	260.146	255.381	235.896	208.315	274.443	-0.363584	5.91e-05	0.000303449	0.0386593	0.61021	0.713239	-0.457163	2.44086e-09	3.74808e-09	-1.50449	1.46659e-67	3.9565e-67
fkpB	MG1655	25826	26275	+	1882.16	1918.6	1958.04	2054.14	1963.62	1210.89	1414.25	1310.84	1331.67	1366.99	1988.45	1847.34	1610.34	1951.72	1949.42	906.456	715.662	741.917	796.877	872.061	208.947	245.028	259.216	554.117	242.469	-0.557431	5.97e-05	0.000306188	0.0309416	0.848057	0.896725	-1.18229	3.10791e-13	5.2077e-13	-2.65786	1.62285e-56	3.94096e-56
yafP	MG1655	252709	253161	+	66	63.6	78.28	56.01	54.54	97.39	152.35	154.84	82.53	110.38	43.5557	56.0786	51.1933	28.7889	33.6411	75.2246	127.022	152.88	175.313	137.839	532.747	502.997	510.36	154.153	414.329	0.952017	5.98e-05	0.000306359	-0.471001	0.0952813	0.169334	1.17158	1.37643e-05	1.8778e-05	2.84275	2.16905e-26	3.78046e-26	+	+
ydcN	MG1655	1506172	1506708	+	257.63	230.63	269.28	271.9	246.43	168.81	195.43	212.19	176.31	186.33	205.334	190.992	233.513	179.507	150.5	78.9858	107.659	97.1237	106.25	102.92	159.132	181.183	215.266	99.9911	175.857	-0.407142	5.99e-05	0.000306425	-0.302627	0.0197836	0.0471379	-1.26381	9.86209e-21	1.89741e-20	-0.459535	0.00066462	0.000797148
yiaW	MG1655	3754105	3754428	-	4.77	1.53	15.66	2.71	5.84	35.71	35.89	45.88	26.26	30.91	5.33335	12.191	8.08315	3.38693	1.77059	84.0008	134.768	177.161	201.285	189.299	16.6051	6.90219	8.96942	8.33259	6.66124	2.55953	5.99e-05	0.000306425	0.23944	0.63252	0.729769	4.84137	9.8441e-29	2.15103e-28	0.782822	0.116733	0.127568
opgG	MG1655	1109335	1110870	+	9027.51	9032.92	8977.13	9019.62	8850.89	11037.6	11026	10653	10927.2	10859.1	7155.58	7128.49	7413.14	6818.74	6218.3	6155.88	6461.87	6733.01	7175.43	6224.8	2330.25	2253.57	2448.65	1928.99	2553.92	0.279181	6.01e-05	0.000306867	-0.27442	2.27237e-05	0.00012051	-0.359553	2.78416e-08	4.15279e-08	-1.85886	8.35901e-172	4.88197e-171
ygfB	MG1655	3054866	3055444	-	3000.16	2957.59	2686.56	2840.93	2871.4	2304.92	2311.62	2204.66	2449.53	2421.37	2744.9	2390.25	2644.09	2541.05	2593.91	880.128	930.98	1016.2	1049.52	1024.6	471.861	431.387	521.123	383.299	426.319	-0.29828	6.2e-05	0.000316003	-0.0581841	0.38218	0.508641	-1.45317	5.31829e-101	2.70311e-100	-2.56564	1.46371e-257	1.38163e-256		+
aspT	MG1655	3946872	3946948	+	93.83	104.97	108.55	120.14	145.13	64.93	71.79	54.07	33.76	49.45	54.2224	82.0861	83.5259	54.1909	51.347	2.50749	4.64716	7.19435	5.90279	3.6757	2.76752	0.862774	0.896942	8.33259	1.33225	-1.03051	6.22e-05	0.000316462	-0.702733	0.000466254	0.00181221	-4.42555	1.24693e-42	3.33543e-42	-5.90781	4.52959e-25	7.78133e-25
mngB	MG1655	767978	770611	+	261.61	255.92	225.45	300.8	208.44	327.88	336.61	331.81	367.62	321.44	254.223	220.251	223.634	216.764	173.517	259.525	272.633	257.198	289.827	292.218	178744	184943	195489	208906	245584	0.415691	6.22e-05	0.000316462	-0.0969725	0.408492	0.533606	0.226924	0.0480188	0.0549016	9.75434	0	0
yfbK	MG1655	2383995	2385722	-	36.58	37.54	50.1	37.94	24.35	74.67	79.77	72.1	45.01	67.11	22.2223	24.382	26.0457	20.3216	23.0176	3423.97	3916.78	3741.96	3956.64	3456.08	698.798	559.078	595.569	383.299	466.287	0.902489	6.23e-05	0.00031662	-0.585628	0.00519815	0.014943	6.73123	0	0	3.97383	2.04233e-126	8.59448e-126	+	+
yhhI	MG1655	3624378	3625514	+	11.93	16.09	13.57	28	12.66	25.97	44.67	54.89	33.76	42.39	5.33335	7.3146	12.5738	7.6206	10.6235	913.979	1398.02	1436.17	1760.8	1260.77	4967.69	3942.02	4394.12	2174.81	2997.56	1.35457	6.33e-05	0.000321568	-0.854525	0.0145189	0.0362318	6.46058	8.61366e-124	5.34071e-123	7.90991	9.56662e-185	6.05886e-184
trmA	MG1655	4162170	4163270	-	4315.36	4358.24	4226.07	4516.59	4213.59	3892.39	3581.49	3725.23	3593.64	3962.32	3372.46	3455.74	3736.21	3414.87	2912.61	743.47	683.132	752.708	747.883	764.546	3225.54	2980.02	3249.62	3553.85	2832.36	-0.20538	6.5e-05	0.000329401	-0.259206	8.34566e-05	0.000388908	-2.45561	1.666e-280	3.09889e-279	-0.359206	6.7958e-08	8.97792e-08
eaeH	MG1655	314357	315228	+	11.93	5.36	6.26	2.71	4.87	32.46	11.96	22.12	18.76	25.61	1.77778	4.06367	1.79625	5.92713	3.54117	313.436	289.673	308.458	309.896	316.11	330.718	320.952	360.571	308.306	294.427	1.77317	6.54e-05	0.000331273	-0.787533	0.0628542	0.121297	5.68892	5.73837e-111	3.21567e-110	5.77149	5.40778e-113	2.07095e-112		+
ushA	MG1655	504914	506566	+	997.93	1005.28	1017.64	939.45	959.41	1123.24	1204.47	1264.96	1151.62	1087.94	1028.45	937.895	949.321	1049.95	1087.14	2113.81	1975.82	1906.5	1805.07	1744.12	975.549	995.642	999.193	1479.03	999.186	0.251289	6.55e-05	0.000331273	0.131851	0.158751	0.256343	1.05065	5.14436e-30	1.14041e-29	0.219619	0.020299	0.0230775
yceH	MG1655	1126157	1126804	+	640.9	602.25	615.8	586.25	597.07	727.19	779.31	810.26	795.25	825.67	818.67	750.966	707.724	800.163	933.099	1098.28	952.667	806.666	773.856	906.061	254.611	211.38	226.926	312.472	171.86	0.376835	6.55e-05	0.000331273	0.49038	1.8907e-05	0.00010215	0.669381	4.40614e-09	6.71232e-09	-1.31739	1.98097e-26	3.45539e-26
ykgA	MG1655	316486	317169	-	43.73	58.23	58.45	66.85	75.97	139.59	139.59	145.83	105.03	129.81	34.6668	39.0112	59.2764	44.8768	30.1	215.644	410.499	358.818	524.758	380.435	1966.32	1730.73	1877.3	399.964	1693.29	1.13372	6.56e-05	0.000331274	-0.434609	0.184017	0.286689	2.74062	1.92937e-18	3.5693e-18	4.76273	1.2988e-52	3.0374e-52
lpxP	MG1655	2495645	2496565	+	170.96	186.19	219.18	299.9	222.08	103.88	116.46	99.13	180.06	157.19	337.779	370.607	363.742	328.532	318.706	73.9708	82.8743	87.2314	101.528	121.298	11.0701	39.6876	40.3624	37.4967	50.6254	-0.763304	6.83e-05	0.000344363	0.74745	2.76549e-05	0.000144033	-1.12939	1.15598e-09	1.79122e-09	-2.50449	4.0968e-31	7.614e-31
gabD	MG1655	2791273	2792721	+	71.56	72.02	73.06	65.04	74.03	84.41	98.91	108.14	120.04	152.77	55.1113	82.0861	68.2577	82.9798	86.7587	6430.45	6082.35	5796.84	4019.21	4070.84	2306.72	2566.75	2549.11	3337.2	3250.68	0.689578	6.97e-05	0.000350803	0.162651	0.372312	0.499311	6.3088	0	0	5.3928	6.61848e-229	5.43599e-228
bglA	MG1655	3043662	3045101	+	3730.12	3784.34	3782.48	3968.27	3738.27	2700.98	3058.23	3127.16	2603.33	2663.33	2900.46	2918.53	2802.16	3024.53	3050.72	1395.42	1395.7	1441.57	1404.27	1289.25	172.97	157.025	155.171	312.472	162.534	-0.422592	7.05e-05	0.000354424	-0.275618	4.95786e-05	0.000242257	-1.36025	5.0154e-87	2.22032e-86	-4.34664	0	0
ilvC	MG1655	3957970	3959445	+	479.48	494.21	486.38	430.88	513.31	327.88	352.57	330.17	243.83	366.47	833.781	687.573	746.344	806.09	1110.16	387.407	350.86	348.926	320.521	311.516	106.549	145.809	97.7666	170.818	91.9251	-0.546737	7.14e-05	0.000358635	0.889502	2.60605e-11	3.05212e-10	-0.391032	0.00389422	0.00476235	-1.92823	6.03662e-38	1.21418e-37
pflD	MG1655	4143995	4146292	+	139.95	120.3	123.16	117.43	116.88	84.41	90.14	68	93.78	91.84	112.889	100.779	118.553	128.703	139.876	84.0008	85.9724	98.023	77.9168	81.7844	114.852	126.828	126.469	124.989	129.228	-0.551051	7.26e-05	0.000364411	0.0334071	0.763338	0.836874	-0.44335	0.000102503	0.000134653	0.105549	0.361747	0.380122
dcuB	MG1655	4347404	4348744	-	100.19	97.31	87.67	100.27	93.51	191.54	138.79	179.42	206.32	208.4	86.2226	93.4644	79.9333	115.156	191.223	218.151	214.544	193.348	161.146	152.542	91.328	112.161	98.6636	112.49	107.912	0.938115	7.58e-05	0.00037988	0.300149	0.108155	0.187662	1.06297	4.94213e-09	7.51849e-09	0.212081	0.270786	0.287682
yciW	MG1655	1348980	1350107	-	381.68	406.86	386.18	363.13	391.55	249.97	291.94	316.24	311.35	312.61	271.112	274.704	260.457	285.349	214.241	208.121	268.761	277.882	317.57	263.732	202.029	178.594	186.564	158.319	221.153	-0.364525	7.6e-05	0.000380639	-0.456511	7.33501e-06	4.22814e-05	-0.42403	2.49552e-05	3.37025e-05	-0.913401	5.20007e-17	8.0492e-17
yicS	MG1655	3840215	3840508	+	48.51	30.65	30.27	37.94	34.09	123.36	97.31	68	71.27	75.94	5.33335	10.5655	15.2682	6.77386	3.54117	65.1946	103.012	82.735	145.799	95.5683	225.553	219.145	245.762	49.9955	214.492	1.2485	7.65e-05	0.000382729	-1.97943	1.67734e-07	1.30732e-06	1.53883	1.02586e-06	1.45841e-06	2.51529	1.30788e-15	1.97678e-15
cyoC	MG1655	448046	448660	-	10450.1	10417.5	9790.2	9543.54	8980.43	12975.7	12264.8	10925.8	13639.3	13775.9	12485.4	11547.3	10999.4	12226.8	13851.3	4627.57	4075.56	4274.34	4094.17	4669.98	1475.09	1475.34	1362.45	1558.19	1266.97	0.369851	7.78e-05	0.000388599	0.407814	3.01845e-08	2.56975e-07	-1.08321	1.35978e-48	3.92167e-48	-2.69552	6.14742e-272	6.21338e-271
pinR	MG1655	1433084	1433674	-	4.77	9.19	4.17	14.45	5.84	25.97	37.49	30.31	18.76	26.49	8.88892	8.94007	19.7588	16.9347	3.54117	169.255	264.888	241.011	301.042	278.435	128.689	119.063	166.831	79.1596	142.55	1.88748	8.16e-05	0.000407124	0.752614	0.0357358	0.0766114	5.11624	4.99031e-61	1.7007e-60	4.16431	1.30421e-39	2.67675e-39	+
yjaB	MG1655	4213680	4214123	-	118.48	170.87	163.87	149.05	152.92	97.39	84.55	95.85	82.53	94.49	100.445	90.2134	113.164	93.9873	102.694	86.5083	72.0309	63.8498	54.8959	58.8112	62.2691	74.1986	50.2287	162.486	101.251	-0.726318	8.23e-05	0.000410141	-0.498374	0.0140851	0.0352885	-1.08229	1.48113e-07	2.15973e-07	-0.760146	0.000312625	0.000377829
argX	MG1655	3982375	3982451	+	1890.9	2108.63	2152.17	2249.26	2453.55	1149.21	1391.12	1590.21	1035.33	754.14	1361.78	1815.65	1475.62	1109.22	628.558	236.957	169.621	259.896	242.014	287.624	12.4538	29.3343	16.145	29.1641	17.3192	-0.872675	8.26e-05	0.000411048	-0.666135	0.00209797	0.00683423	-3.08634	5.58278e-45	1.53129e-44	-6.65073	3.88275e-130	1.68519e-129
lptB	MG1655	3343944	3344669	+	2991.41	2935.37	2977.76	2849.97	3111.98	2425.04	2506.25	2603.65	2183.19	2409.01	2544.9	2579.62	2599.18	2389.48	1949.42	1162.22	1371.69	1332.75	1348.2	1439.04	642.064	645.355	633.241	495.789	750.055	-0.288799	8.26e-05	0.000411048	-0.204049	0.019639	0.0468436	-1.06336	1.31246e-33	3.05642e-33	-2.1169	6.41515e-117	2.53118e-116
groL	MG1655	4371025	4372671	+	85694.9	81645.7	82813.8	73653.8	73329.8	55798.5	50385.8	59642.2	69963.5	61502.1	55276.7	49185	49409.6	56544.8	59543	40088.4	38390.2	39316.2	35796.9	30372.3	6307.17	5834.94	6099.2	7036.87	5462.21	-0.417896	8.27e-05	0.000411078	-0.462099	2.002e-07	1.53071e-06	-1.01539	3.21437e-30	7.15436e-30	-3.59863	0	0
fre	MG1655	4026527	4027228	+	3649.01	3704.65	3816.92	3774.96	3861.97	3304.8	3228.13	3319.69	2959.69	3247.92	3549.35	3495.57	3495.51	3794.21	3527.01	1380.37	1383.3	1384.91	1293.89	1435.36	1141.6	1186.31	1146.29	1362.38	1189.7	-0.224384	8.34e-05	0.000413802	0.0219342	0.587299	0.694437	-1.35728	2.70379e-227	3.74053e-226	-1.56672	2.70276e-266	2.67676e-265
ompX	MG1655	850450	850965	+	51894.1	51148	47739.2	49473.8	47661.5	58687.8	57471.4	59164.6	71355.2	67382.5	53310.4	52167.7	56481.4	50415.3	49156.8	51388.4	49346.6	46615.8	49775.9	53713	12572.8	10940.8	11866.5	11578.1	10924.4	0.341056	8.45e-05	0.000418235	0.172402	0.0015516	0.00524474	0.11208	0.0396068	0.0455545	-2.00359	4.94519e-291	5.45944e-290
purD	MG1655	4204642	4205931	-	1063.93	1092.62	1180.46	878.93	1152.26	753.16	875.03	797.97	806.51	815.95	752.892	766.408	722.993	788.308	766.664	274.57	195.181	225.723	214.862	215.029	131.457	158.75	168.625	249.978	178.521	-0.401912	8.44e-05	0.000418235	-0.404505	0.000145563	0.000646994	-2.16691	2.48844e-84	1.07267e-83	-2.56391	8.3444e-102	2.94348e-101
wzxE	MG1655	3976278	3977528	+	1857.51	1881.06	1916.29	2118.28	1991.86	1369.97	1438.98	1469.77	1477.97	1476.49	1360.89	1490.55	1451.37	1458.07	1366.89	510.273	440.705	509.899	427.952	516.436	1560.88	1705.7	1583.1	2845.58	1480.13	-0.432043	8.62e-05	0.000426241	-0.357687	0.00753154	0.0206197	-1.92711	7.29794e-46	2.02051e-45	-0.00517809	0.969212	0.970905
sra	MG1655	1555826	1555963	-	47.71	42.14	38.62	34.33	42.86	110.38	110.87	108.96	56.27	63.58	51.5558	64.206	43.1101	36.4095	54.8882	3682.24	4335.02	5066.62	8864.22	4463.22	2533.66	2565.89	2778.73	874.922	2473.98	1.14395	8.69e-05	0.000429544	0.371407	0.205221	0.313172	7.09734	2.45184e-143	1.80905e-142	5.86588	3.15378e-98	1.0798e-97
yacC	MG1655	136570	136917	-	388.04	366.25	348.61	410.11	384.74	240.23	281.57	249.88	255.08	341.75	454.224	529.09	509.238	513.12	538.258	278.331	297.418	265.291	342.362	342.759	11.0701	6.03942	4.48471	24.9978	7.99348	-0.447998	8.75e-05	0.000431639	0.515277	1.63044e-08	1.44939e-07	-0.213901	0.0216543	0.0253607	-5.45617	2.85465e-91	9.27867e-91
ybbO	MG1655	518340	519149	-	923.98	945.51	867.34	880.73	923.37	753.16	751.4	712.77	757.74	795.64	925.337	863.936	832.564	764.6	594.917	423.765	532.099	553.965	486.98	568.815	17496.2	18877.5	19341.7	21069	24915.7	-0.269776	9.01e-05	0.000443901	-0.0899285	0.434505	0.558432	-0.727224	3.42588e-10	5.36862e-10	4.57996	0	0
wecA	MG1655	3967916	3969019	+	6529.89	6163.44	6033.81	6559.89	6310.65	5434.42	4699.01	4886.14	5416.72	5437.93	5487.13	5398.18	5488.46	5103.26	4352.1	842.515	953.442	891.2	963.335	1087.09	931.269	819.636	784.824	604.113	696.765	-0.290511	9.06e-05	0.000446027	-0.194611	0.0338018	0.0734613	-2.64101	3.83546e-176	3.65939e-175	-2.9304	1.67676e-205	1.21093e-204
srlD	MG1655	2827737	2828516	+	209.92	217.61	210.83	203.25	207.47	149.33	128.42	118.79	161.3	132.46	663.114	391.738	394.278	636.743	1019.86	1815.42	2195.78	1912.8	1544.17	1390.33	1744.92	1720.37	1864.74	2183.14	2120.94	-0.639165	9.24e-05	0.000454331	1.65534	3.59489e-16	6.12099e-15	3.17303	1.12193e-55	3.57581e-55	3.29281	1.36799e-59	3.41958e-59
aslA	MG1655	3984352	3986007	-	77.93	101.14	101.24	82.2	126.62	165.56	157.14	181.06	116.29	164.25	62.2225	81.2734	75.4427	82.1331	79.6764	659.469	650.602	561.159	633.96	630.383	538.282	553.038	582.115	624.944	642.143	0.708163	9.32e-05	0.00045804	-0.262559	0.0415492	0.0865185	2.78223	8.03888e-145	5.99127e-144	2.68292	3.25971e-129	1.39833e-128
potC	MG1655	1182826	1183620	-	2743.32	2812.78	2628.11	2743.37	2715.56	3311.29	3122.84	2998.54	3342.31	3403.34	2314.68	2541.42	2380.94	2533.42	2234.48	738.455	720.309	772.493	831.113	838.979	65.0366	93.1796	90.5911	183.317	67.9446	0.242808	9.66e-05	0.000474154	-0.0883	0.280189	0.399741	-1.7097	3.94612e-93	1.88046e-92	-4.83559	0	0
aroE	MG1655	3430020	3430838	-	2272.58	2262.64	2293.08	2348.62	2170.11	1756.28	1790.75	1897.44	1815.58	2072.56	1695.12	1465.36	1467.54	1698.55	1565.2	659.469	556.11	647.491	762.05	805.898	4787.8	5003.23	5676.74	7928.46	6357.49	-0.277073	0.000100018	0.000490073	-0.428212	0.000440549	0.00172441	-1.6295	4.07838e-40	1.05093e-39	1.48359	1.89911e-34	3.68744e-34
ydcS	MG1655	1511654	1512799	+	42.14	57.47	48.01	49.68	50.65	81.16	71.79	84.39	86.28	76.83	56.0002	43.8876	59.2764	59.2713	44.2647	2059.9	1711.7	1586.35	1453.86	1416.98	52.5828	51.7665	55.6104	104.157	62.6156	0.671029	0.000100085	0.000490073	0.191141	0.278804	0.398793	5.14557	4.288e-246	6.6374e-245	0.371303	0.0408598	0.0457572
gltA	MG1655	753185	754468	-	1809.8	1811.33	1703.37	1587.13	1508.75	2412.05	2069.93	1880.23	2014.39	2238.58	5201.8	3569.53	3355.4	4843.31	6568.88	11129.5	11660.5	10200.7	9531.23	7815.46	2406.35	2124.15	2454.03	3437.19	2272.81	0.330837	0.000100771	0.000492884	1.57721	1.01532e-20	2.25871e-19	2.67442	1.55972e-56	5.02174e-56	0.683495	5.53474e-05	6.82515e-05
queG	MG1655	4392928	4394067	-	1217.4	1252	1277.53	1243.87	1301.29	870.03	962.78	1009.34	1072.84	993.45	863.115	837.116	940.339	790.002	717.087	300.898	304.389	303.062	296.91	303.246	369.463	367.542	330.971	320.805	452.964	-0.357717	0.000106318	0.000519053	-0.500233	2.73343e-11	3.19285e-10	-1.96501	1.14036e-134	7.79068e-134	-1.66389	3.9866e-91	1.292e-90
ubiD	MG1655	4024988	4026481	+	7110.37	7078.3	7203.83	7108.2	7197.98	5843.46	5613.13	5537.46	6219.48	5996.91	7812.48	7647.82	7638.57	8110.85	8605.05	2194.05	1937.86	1991.04	1840.49	1937.1	1869.46	1910.18	1743.65	2545.61	1886.46	-0.290728	0.000106358	0.000519053	0.252544	0.000806224	0.00297182	-1.75606	2.15342e-117	1.25437e-116	-1.76177	4.8636e-115	1.89035e-114
polA	MG1655	4046966	4049752	+	7946.08	7800.08	8031.51	7665.55	7661.61	9177.48	8727.2	8399.18	9021.62	8889.84	6864.92	6462.05	6189.89	6776.4	6731.77	3193.28	3332.79	3151.12	3049.38	2886.35	2035.51	1924.85	1872.81	2028.99	1762.56	0.175281	0.000107188	0.000522525	-0.148702	0.00190036	0.00626891	-1.22943	3.53972e-142	2.5816e-141	-1.9329	0	0
yidA	MG1655	3876140	3876952	-	1704.83	1751.57	1733.64	1759.66	1762	1243.36	1442.97	1404.23	1316.67	1446.46	1790.23	1742.5	1799.85	1729.03	1637.79	614.334	666.867	719.435	756.147	759.033	5979.22	5745.21	6259.76	5582.84	6753.16	-0.338979	0.0001088	0.000529801	0.0953026	0.116966	0.200237	-1.20895	4.00984e-82	1.69871e-81	1.89708	1.52231e-221	1.20559e-220		+
ggt	MG1655	3585081	3586823	-	132	134.85	159.69	130.08	150	201.27	205.8	217.11	187.56	213.7	123.556	139.79	147.293	126.163	90.2999	2101.27	1947.16	1907.4	1793.86	1953.64	1552.58	1521.93	1553.5	2049.82	1759.9	0.553776	0.000111151	0.000540647	-0.04665	0.692509	0.780483	3.8785	3.23165e-303	6.87813e-302	3.6675	5.25656e-266	5.18281e-265
elaB	MG1655	2380722	2381027	-	129.61	177.76	155.52	159.89	136.36	181.8	240.89	266.26	240.08	203.11	200.001	186.116	249.679	199.829	239.029	15958.9	11260.8	11522.6	11425.4	11931.3	927.118	858.46	897.839	2045.65	883.28	0.588912	0.000112942	0.000548149	0.594313	0.00436796	0.012857	6.44972	5.68715e-220	7.58636e-219	2.96876	1.95528e-47	4.34758e-47
gsk	MG1655	500125	501429	+	3821.56	3965.17	3767.87	4099.25	4066.52	3661.9	3210.58	3204.17	3045.97	3438.67	3537.79	3647.55	4051.45	3763.73	3532.32	764.783	762.134	750.91	805.14	872.061	419.279	344.247	352.498	379.133	273.111	-0.252378	0.00011284	0.000548149	0.00659722	0.924258	0.949348	-2.22169	5.41542e-210	6.64101e-209	-3.39595	0	0
wrbA	MG1655	1067112	1067708	-	112.91	104.21	131.51	115.62	94.48	198.03	199.41	213.01	210.07	214.59	120.889	96.7153	94.3034	123.623	240.8	11402.8	12382.3	12710.6	11216.5	11147.5	239.39	201.026	237.69	145.82	259.788	0.891684	0.000115169	0.000558342	0.341133	0.0808761	0.149307	6.81587	1.38272e-290	2.66144e-289	1.07451	3.53827e-08	4.71521e-08
sibA	MG1655	2153309	2153451	+	23.06	23.75	18.79	33.42	46.75	12.99	11.17	6.55	7.5	12.36	49.778	24.382	23.3513	31.3291	116.859	15.0449	10.0688	17.9859	15.3473	12.865	0	0	0.896942	0	0	-1.52748	0.000118048	0.000571668	0.815843	0.0505307	0.101635	-0.935455	0.0321706	0.0372435	-6.11864	9.02316e-10	1.2417e-09
frlB	MG1655	3501268	3502290	+	128.02	139.45	138.82	121.04	140.26	81.16	80.56	60.63	78.78	78.59	105.778	99.1535	77.239	102.455	164.665	66.4484	62.7366	37.7703	42.5001	36.757	1468.17	1436.52	1507.76	2820.58	1683.96	-0.828278	0.000125194	0.000605607	-0.20508	0.341774	0.466986	-1.35405	1.4205e-09	2.19649e-09	3.82911	4.00672e-76	1.16313e-75
hslO	MG1655	3529774	3530652	+	4030.69	4027.23	3932.78	3797.54	3783.08	2860.05	2647.43	3093.57	2828.4	3035.1	3307.57	3437.86	3315.89	3334.43	3156.96	1676.25	1647.42	1759.92	1524.69	1525.42	661.436	609.119	610.817	916.585	539.56	-0.435714	0.000126088	0.000609265	-0.146093	0.0754595	0.14111	-1.17222	1.53972e-45	4.2443e-45	-2.49521	8.04248e-180	4.97263e-179
yfdX	MG1655	2493767	2494402	-	15.11	12.26	17.74	5.42	5.84	38.96	51.05	27.86	37.51	32.67	3.55557	8.94007	9.8794	2.5402	1.77059	175.524	264.113	242.809	315.209	243.515	45.664	54.3548	58.3012	33.3304	54.6221	1.73543	0.000126654	0.000611327	-0.894912	0.0180639	0.0435087	4.55631	3.25492e-63	1.1373e-62	2.27099	4.94698e-15	7.41377e-15		+
ilvI	MG1655	85630	87354	+	253.66	226.8	260.93	233.96	241.56	366.84	316.67	300.67	270.09	308.19	347.557	280.393	270.336	302.284	277.982	537.856	571.6	520.691	546.598	532.058	1724.16	1686.72	1703.29	1654.02	1722.6	0.358301	0.000127362	0.000614072	0.384054	1.93109e-07	1.47905e-06	1.25336	2.49711e-74	9.71415e-74	2.90238	0	0		+
ylbH	MG1655	527952	528659	+	25.45	15.32	27.14	31.62	22.4	48.7	118.85	76.19	18.76	59.17	10.6667	4.8764	11.6757	8.46733	7.08235	1494.46	1271.77	1507.22	2245.42	1207.47	4537.34	4849.65	4863.22	6078.62	4810.75	1.46548	0.000128298	0.000617906	-1.39304	3.52626e-06	2.12103e-05	6.09227	2.89196e-187	3.04103e-186	7.79261	1.05517e-305	1.22927e-304		+
yqeJ	MG1655	2989304	2989786	+	19.88	13.79	8.35	8.13	15.58	42.2	31.91	30.31	56.27	47.69	7.11114	13.0037	7.18502	11.0075	5.31176	310.928	633.562	544.972	777.397	465.895	1392.06	997.367	1235.09	270.809	684.775	1.62059	0.000128748	0.000619396	-0.468251	0.278922	0.398833	5.46036	9.92566e-48	2.82215e-47	6.20907	3.80679e-61	9.66322e-61	+	+
folP	MG1655	3324063	3324911	-	1595.9	1618.25	1567.68	1585.32	1617.84	1350.49	1184.52	1154.35	1054.08	1273.38	1276.45	1160.58	1156.79	1082.97	890.605	297.137	357.831	358.818	428.543	414.436	1963.55	1966.26	2174.19	2395.62	2271.48	-0.407456	0.000129543	0.00062215	-0.421062	1.19726e-05	6.68382e-05	-2.00256	1.35077e-90	6.22903e-90	0.523202	4.80429e-08	6.37739e-08
tldD	MG1655	3390583	3392028	-	3663.33	3893.14	3758.48	3948.4	3840.55	3161.96	2617.92	2661.82	2820.9	2746.34	3417.79	3589.03	3510.78	3497.85	3079.05	2520.02	2292.6	2436.19	2130.32	2445.26	1816.87	1756.61	1678.18	2358.12	1498.78	-0.449547	0.000129603	0.00062215	-0.063725	0.457859	0.580785	-0.597149	3.8454e-12	6.29571e-12	-0.98628	1.35518e-29	2.47092e-29
araE	MG1655	2980764	2982182	-	252.86	268.94	230.66	271	247.4	324.64	367.72	316.24	382.62	344.4	275.557	264.138	301.771	274.341	347.035	206.868	185.886	186.154	172.952	226.056	267.065	324.403	340.838	479.124	346.384	0.44253	0.000133297	0.000638493	0.287416	0.0138598	0.0348423	-0.289712	0.0145163	0.0171325	0.523474	1.00083e-05	1.26123e-05
yphD	MG1655	2675827	2676825	-	46.91	32.95	56.36	37.04	51.62	74.67	87.74	78.65	78.78	113.03	32.0001	39.8239	23.3513	42.3366	26.5588	179.285	152.582	142.988	117.466	124.974	103.782	138.907	116.602	216.647	171.86	0.972859	0.000133192	0.000638493	-0.330707	0.151989	0.247556	1.77082	1.87564e-17	3.40724e-17	1.79237	3.72845e-17	5.78746e-17
talA	MG1655	2578666	2579616	+	138.36	126.43	150.3	127.37	139.28	207.77	195.43	199.9	172.55	181.03	144.001	103.217	119.451	127.01	102.694	5691.99	6187.69	6617	6918.66	5606.37	567.341	538.371	668.222	566.616	751.388	0.495263	0.000138565	0.000663003	-0.084555	0.503326	0.621021	5.60604	0	0	2.28444	1.15981e-85	3.61836e-85
hsdM	MG1655	4581459	4583048	-	4332.06	4233.34	4376.36	4000.79	4346.06	3626.19	3592.66	3558.92	3897.49	3592.32	3152.9	3141.22	3031.18	3287.86	3390.67	1046.88	1089.76	1068.36	953.891	1065.03	2230.62	2351.06	2546.42	3749.67	3354.6	-0.223812	0.00013949	0.000666704	-0.316805	0.00465111	0.0135642	-1.93212	1.17878e-65	4.21864e-65	-0.492229	1.19963e-05	1.5083e-05
essQ	MG1655	1640370	1640585	-	5.57	3.06	1.04	0	0.97	12.99	8.77	19.66	15	8.83	0.888892	0.812734	0	0	3.54117	36.3586	51.1187	67.447	72.6043	63.4059	5.53503	9.49052	8.07248	4.16629	6.66124	2.52991	0.000139952	0.000668185	-1.45381	0.0902245	0.16217	4.78268	6.10638e-23	1.2221e-22	1.78908	0.00118592	0.00141207	+
patD	MG1655	1515578	1517002	+	70.77	111.1	93.94	99.36	79.87	142.84	131.61	157.3	168.8	136.88	83.5559	83.7116	91.609	75.3592	79.6764	3811.38	2939.33	3025.22	2575.39	2457.21	249.076	248.479	287.021	449.96	338.391	0.681008	0.000142844	0.000681254	-0.039223	0.824689	0.879946	5.11913	9.26378e-218	1.20976e-216	1.85094	5.13383e-28	9.19024e-28
ecnA	MG1655	4376317	4376442	+	369.75	437.51	368.44	433.59	393.5	162.32	244.08	273.64	277.59	259.62	395.557	420.996	397.87	366.635	270.9	28.8361	26.3339	16.1873	42.5001	46.8652	5.53503	4.31387	2.69083	8.33259	2.66449	-0.70827	0.000144762	0.000689583	-0.0118135	0.942819	0.962606	-3.52628	4.76482e-75	1.86836e-74	-6.53575	4.80715e-61	1.21886e-60
glnQ	MG1655	845741	846463	-	1064.73	916.39	939.36	1132.76	1228.23	1567.99	1328.1	1394.4	2209.45	1574.51	780.448	863.936	855.017	877.215	810.929	1290.1	1207.49	951.452	821.668	953.845	449.721	415.857	461.028	724.935	431.648	0.606738	0.000144903	0.000689583	-0.23856	0.0898836	0.161787	0.0786948	0.574268	0.595382	-1.02099	1.21336e-12	1.75598e-12
rpsM	MG1655	3442115	3442471	-	88052.6	86035.3	79518.7	91575.6	78767.7	64375.4	69673.2	66589.6	68860.6	78675.1	72194.1	68490.7	70120.4	78325.3	76937.3	14503.3	12665.8	11820.3	12193.4	11962.6	4729.68	4413.95	4451.52	6574.41	3891.49	-0.283967	0.000145937	0.00069375	-0.116176	0.280144	0.399741	-2.65162	6.76526e-134	4.59353e-133	-4.04807	3.53133e-306	4.15777e-305
sdhE	MG1655	3040804	3041070	-	481.07	512.6	540.65	510.37	527.92	298.67	397.23	409.64	258.83	327.62	522.669	540.468	533.488	533.442	614.393	226.928	252.495	223.924	327.015	256.38	130.073	96.6307	113.912	95.8248	135.889	-0.578592	0.000150475	0.000714555	0.185265	0.0596885	0.116458	-0.892524	1.4583e-18	2.708e-18	-2.05821	2.74805e-68	7.47734e-68
rng	MG1655	3396326	3397795	-	2680.5	2717	2548.79	2638.59	2830.49	2230.25	2225.47	2225.14	2329.49	2235.93	2391.12	2564.99	2544.4	2292.11	2388.52	1288.85	1334.51	1248.22	1252.57	1346.23	478.78	454.682	428.738	541.618	492.932	-0.256283	0.000151384	0.000718095	-0.0434797	0.394209	0.520529	-0.957242	1.73616e-75	6.85637e-75	-2.41939	0	0
gstB	MG1655	879854	880480	-	477.1	468.92	475.94	440.82	503.57	568.11	634.94	618.55	566.43	566.05	640.003	655.063	670.901	624.042	711.776	1433.03	1277.19	1321.06	1190	1144.98	54170	52389.4	54382.5	81117.8	57154.7	0.330219	0.000153048	0.000725208	0.573885	2.64498e-07	1.97127e-06	1.52209	1.19968e-43	3.2503e-43	7.07729	0	0
degS	MG1655	3382200	3383267	+	1000.32	1113.31	1051.04	1065.91	1146.42	850.55	883.81	820.91	847.77	896.31	1024.89	1071.18	1067.87	929.713	786.14	319.704	372.547	439.754	424.411	449.355	1775.36	1901.55	1934.7	1512.37	1993.04	-0.320391	0.000155205	0.000734639	-0.0402122	0.688663	0.776781	-1.32293	5.5122e-38	1.36632e-37	0.863876	5.93701e-18	9.3335e-18
asnA	MG1655	3927155	3928147	+	1508.43	1495.65	1427.82	1509.44	1426.93	892.75	965.97	947.08	1091.6	1094.12	1069.34	1076.87	966.385	907.698	1049.96	111.583	82.0998	66.5477	46.0418	51.4598	77.4904	63.8453	75.3431	149.987	62.6156	-0.562146	0.000157984	0.000746987	-0.444132	0.00935219	0.0249411	-4.29307	4.26424e-120	2.57542e-119	-4.11589	6.39929e-103	2.27548e-102
ibaG	MG1655	3336549	3336803	-	1149.81	1239.74	1454.96	1469.7	1315.9	840.81	1098.38	1100.28	697.72	821.25	1249.78	1305.25	1329.23	1311.59	1276.59	561.677	399.655	419.97	489.932	565.139	156.365	154.437	179.388	274.975	191.844	-0.52902	0.000158269	0.000747534	0.0625886	0.577644	0.68632	-1.34994	3.27805e-32	7.48424e-32	-2.76041	7.22344e-108	2.66485e-107
yfdP	MG1655	2473604	2473966	+	10.34	9.19	6.26	3.61	13.64	25.97	17.55	29.49	30.01	18.54	2.66668	6.50187	8.98127	3.38693	1.77059	11.2837	19.3632	15.288	21.25	17.4596	8.30255	12.0788	6.27859	8.33259	7.99348	1.44032	0.000159855	0.000754215	-0.718592	0.101765	0.17816	1.08981	0.00262648	0.00323703	0.105502	0.800686	0.811872
alsC	MG1655	4308489	4309469	-	20.67	17.62	17.74	21.68	15.58	38.96	37.49	31.95	75.02	35.32	22.2223	13.8165	16.1663	29.6357	69.0529	1424.25	1396.47	1358.83	1154.59	1235.04	301.659	339.933	310.342	358.301	323.736	1.12375	0.000163594	0.000771027	0.659507	0.0138478	0.0348423	6.22903	8.28037e-150	6.34208e-149	4.21768	1.2411e-67	3.35227e-67
ynhF	MG1655	1737456	1737545	-	65.2	67.43	76.19	102.98	112.99	22.72	40.68	26.22	3.75	22.08	48.8891	66.6442	59.2764	42.3366	134.565	26.3286	33.3046	57.5548	133.993	61.568	1.38376	6.90219	4.48471	8.33259	5.32899	-1.79388	0.000167093	0.000786679	-0.192105	0.618961	0.719764	-0.330645	0.391429	0.41446	-3.9869	3.31001e-15	4.974e-15
ydgD	MG1655	1671960	1672781	+	230.6	219.9	217.1	227.64	221.1	224	327.04	305.59	281.34	365.59	248.89	275.517	281.114	256.56	249.653	990.457	993.717	1067.46	1122.12	1130.28	89.9443	81.9636	87.9003	45.8292	91.9251	0.463874	0.000170785	0.0008032	0.331843	4.37065e-05	0.000215466	2.34427	1.0794e-224	1.46131e-223	-1.30949	2.08248e-34	4.0364e-34
yeeE	MG1655	2084467	2085525	-	1141.86	1209.86	690.95	1071.33	1036.35	1431.65	1587.34	1581.2	1560.5	1601.88	320.89	199.932	671.799	116.002	168.206	2385.87	2124.52	2034.2	2094.31	2331.31	38.7452	56.9431	51.1257	83.3259	77.2704	0.592156	0.000172375	0.000809814	-1.70521	1.45155e-07	1.14342e-06	1.18537	0.000234867	0.000303933	-4.00102	3.22986e-32	6.09487e-32
ffs	MG1655	476448	476561	+	117.68	124.13	160.73	156.27	210.39	77.91	87.74	51.61	52.52	56.52	80.8892	69.8951	73.6465	52.4974	79.6764	23.8211	17.0396	9.89222	15.3473	7.35141	29.0589	37.0993	24.2174	145.82	198.505	-1.23293	0.000174975	0.000821153	-1.01373	0.0209735	0.0494407	-3.30224	7.21122e-13	1.2006e-12	-0.759134	0.0855293	0.0943294
nrdA	MG1655	2344865	2347150	+	28706.2	27408.3	26571.3	26914.3	27530.6	23838.1	21080.6	20866.9	25418.1	23867.5	21667.6	19400.8	18571.5	20237.8	18228.2	6122.03	6200.86	6036.96	5723.94	5627.5	72399.6	70745.8	72759	81080.3	80325.2	-0.253939	0.000179069	0.000838576	-0.38777	9.66177e-12	1.15814e-10	-2.11153	1.74563e-297	3.57773e-296	1.55508	6.36357e-165	3.55252e-164
opgC	MG1655	1107784	1108941	-	778.47	861.23	774.45	965.65	914.6	1353.73	1266.68	1391.12	1110.35	1324.6	646.225	620.116	731.076	640.977	375.364	162.987	278.829	245.507	260.313	259.137	30.4427	13.8044	24.2174	4.16629	22.6482	0.588139	0.000178919	0.000838576	-0.410151	0.0156874	0.0386038	-1.73006	8.95734e-24	1.82234e-23	-5.27752	7.10462e-112	2.70207e-111
wecC	MG1655	3971260	3972522	+	5400.76	5475.38	5386.7	5339.51	5473	4850.07	4498.8	4165.18	4854.04	4806.54	4362.68	4357.88	4353.22	4654.49	4642.48	1152.19	981.325	1031.49	964.516	1226.77	2353.77	2255.29	2193.92	2474.78	1757.23	-0.227838	0.000180153	0.000842757	-0.180254	0.0235334	0.0543244	-2.24461	1.72022e-168	1.56054e-167	-1.20437	4.42527e-50	1.01453e-49
fecI	MG1655	4517714	4518235	-	390.43	338.67	358	471.53	381.81	259.71	291.94	319.52	217.57	291.41	239.112	285.27	317.937	284.502	308.082	51.4035	56.5404	49.4611	57.2571	64.3248	8.30255	9.49052	16.145	4.16629	9.32573	-0.457827	0.000181347	0.000847443	-0.342682	0.00251443	0.00799094	-2.69609	5.44136e-91	2.5145e-90	-5.08302	3.74535e-94	1.24107e-93
trxA	MG1655	3965761	3966090	+	9799.61	10317.1	10577.2	10979.8	10205.7	7138.76	8018.87	7968.24	4992.84	6625.66	8755.59	9844.64	10497.3	9966.05	9196.43	4054.61	3912.13	3886.75	4686.22	5062.36	3718.16	3360.51	3619.16	5786.98	3268	-0.577274	0.00018434	0.000860512	-0.00825614	0.948049	0.967277	-1.16787	3.41157e-20	6.48476e-20	-1.30229	1.39037e-24	2.37285e-24
fdx	MG1655	2656748	2657083	-	1832.86	1812.1	1897.5	1972.84	1858.42	1249.85	1402.29	1527.94	1151.62	1218.63	1639.12	1645.79	1556.45	1662.98	1632.48	609.319	525.129	519.791	641.043	622.113	2885.13	3023.16	3328.55	6649.41	4484.35	-0.512602	0.000184638	0.000860991	-0.108292	0.517126	0.632408	-1.58805	3.80253e-21	7.36388e-21	1.21151	3.90788e-13	5.69834e-13
ybfL	MG1655	736825	737961	+	8.75	3.83	1.04	5.42	7.79	12.99	11.96	27.04	18.76	16.78	0	1.62547	1.79625	4.23366	0	1155.95	1429	1408.29	1658.09	1395.85	1303.5	1163.88	1326.58	862.423	980.534	1.71432	0.000188018	0.000874901	-1.57405	0.00541468	0.015505	8.10505	2.56321e-164	2.26043e-163	7.78887	2.66593e-151	1.34115e-150		+
ydiP	MG1655	1778390	1779301	-	23.85	23.75	41.75	33.42	46.75	94.14	98.91	87.66	41.26	83.01	42.6668	29.2584	25.1476	38.9497	23.0176	147.942	140.964	170.866	193.021	117.622	37.3615	29.3343	48.4349	12.4989	21.316	1.2879	0.000187987	0.000874901	0.0395114	0.880794	0.918125	2.29727	2.81973e-21	5.487e-21	0.030902	0.910164	0.915333
aceF	MG1655	125695	127587	+	188196	181366	187699	186912	181796	146953	134646	121195	162610	141150	146377	123944	122836	151787	162258	19222.4	14616.9	16301.5	13327.9	13556.9	299965	307111	323185	665582	399192	-0.390246	0.000190019	0.000883276	-0.293366	0.0988562	0.174283	-3.49214	7.08696e-86	3.08799e-85	1.20282	1.3149e-11	1.86813e-11
thrA	MG1655	337	2799	+	19678	18721	19162.9	18830.5	18173.2	14832.6	13609.7	13543.4	16321.4	14714.6	15203.6	14131.8	12281	14548.6	14201.9	5406.14	5314.02	5156.55	4657.3	4766.47	316.881	364.091	337.25	470.791	418.326	-0.37362	0.000192259	0.000891804	-0.331131	8.48962e-06	4.83079e-05	-1.8072	1.83409e-129	1.20826e-128	-5.57255	0	0
yigL	MG1655	4010200	4011000	+	731.55	776.18	783.84	860.86	846.42	642.78	626.16	708.67	727.73	589.01	788.448	776.161	759.816	728.19	644.493	595.528	558.433	599.829	590.279	615.68	1393.44	1224.28	1315.81	1366.54	1306.93	-0.289685	0.000192191	0.000891804	-0.00796594	0.897607	0.929522	-0.33814	5.66802e-08	8.3669e-08	0.815908	1.71923e-40	3.55988e-40
yagH	MG1655	286789	288399	+	158.24	137.92	140.9	144.53	128.57	224	277.59	219.57	318.85	257.86	105.778	94.2771	90.7109	99.9145	129.253	1258.76	1253.96	1144.8	766.772	709.411	920.199	1000.82	1007.27	1520.7	1386.87	0.864065	0.000193155	0.000895019	-0.367861	0.0528895	0.105707	2.94708	2.54411e-60	8.59753e-60	3.12665	3.63807e-67	9.77289e-67	+
atpD	MG1655	3915993	3917375	-	63016	61277.4	60311	63030.8	58771.2	81649.4	69199.4	68010.3	89064.6	78975.4	71024.3	62619.5	63913.4	76688.6	88991.4	19433	16584.2	16870.7	15105.2	15483	8229.21	7867.64	7266.12	11669.8	6739.84	0.336286	0.000195395	0.00090255	0.340905	0.00790766	0.0215562	-1.78061	1.01922e-43	2.76477e-43	-2.78141	1.22583e-103	4.37641e-103
ybcH	MG1655	587091	587981	-	219.47	211.48	240.06	174.34	191.88	321.39	261.63	278.55	333.86	280.82	128.001	153.607	160.765	176.967	122.17	186.808	190.533	174.463	170	181.028	500.92	469.349	452.059	562.45	566.205	0.484571	0.000195206	0.00090255	-0.373608	0.0011735	0.00410353	-0.10734	0.336708	0.358319	1.38024	3.90622e-37	7.78606e-37
ygeQ	MG1655	2997692	2998828	-	252.07	252.85	241.1	265.58	281.49	577.85	615.79	727.51	438.89	514.83	127.112	195.056	166.154	134.631	115.088	213.136	285.8	274.284	390.174	279.353	1166.51	1041.37	1180.38	949.915	989.86	1.15566	0.000195257	0.00090255	-0.700528	2.98362e-06	1.82943e-05	0.261631	0.0703852	0.0793873	2.14208	4.24233e-51	9.77656e-51		+
rob	MG1655	4634441	4635310	-	2694.02	2608.2	2493.47	2555.48	2534.39	3571	3111.67	3386.87	3544.88	3436.9	2986.68	2826.69	2894.66	2603.7	2955.11	3134.36	3426.5	3170.91	3087.16	3254.84	315.497	198.438	247.556	141.654	242.469	0.402652	0.000196813	0.000907194	0.241475	0.00283823	0.00891756	0.41402	2.86836e-07	4.13476e-07	-3.34821	1.08327e-275	1.11267e-274
yigF	MG1655	4002419	4002799	-	34.19	37.54	38.62	49.68	26.3	97.39	102.1	108.14	71.27	144.82	29.3334	19.5056	43.1101	27.9422	10.6235	917.74	1448.36	1409.19	1867.05	1423.42	2998.6	2347.61	2712.35	795.762	1405.52	1.50525	0.00019664	0.000907194	-0.385496	0.254458	0.371042	5.34184	1.01634e-64	3.60526e-64	5.88199	5.24159e-78	1.55318e-77	+
ligT	MG1655	161501	162031	-	341.13	379.28	316.25	385.72	340.91	318.14	247.27	254.79	236.33	287	331.557	374.67	342.187	331.073	281.523	111.583	125.473	110.613	114.514	106.595	88.5605	71.6103	78.0339	74.9933	57.2866	-0.401603	0.000205617	0.000946787	0.0181109	0.840443	0.892588	-1.53483	2.74128e-53	8.451e-53	-2.15935	6.745e-73	1.90313e-72
hslR	MG1655	3529348	3529749	+	1275.44	1258.13	1319.28	1199.61	1348.04	688.23	975.54	1214.16	952.8	851.28	911.115	1025.67	954.71	958.502	913.623	603.05	559.208	552.166	504.689	519.193	135.608	115.612	124.675	124.989	129.228	-0.440695	0.000206275	0.000948821	-0.327861	6.18033e-08	5.09503e-07	-1.13477	5.53867e-74	2.14897e-73	-3.25746	1.83019e-305	2.12658e-304
nhaR	MG1655	18715	19620	+	668.73	721.01	669.03	779.56	767.52	954.43	880.62	889.73	1110.35	968.73	523.558	568.914	641.263	580.859	414.317	1083.23	1174.18	1264.41	1361.18	1326.93	586.713	536.646	599.157	395.798	542.225	0.405292	0.000206521	0.000948964	-0.298647	0.00590436	0.0167234	0.881423	1.06213e-16	1.90444e-16	-0.32098	0.00366638	0.00429734
ydfK	MG1655	1633072	1633305	+	3.18	3.83	3.13	1.81	5.84	16.23	15.16	18.02	11.25	16.78	3.55557	3.25093	6.28689	2.5402	1.77059	80.2396	164.2	148.383	174.723	110.271	503.688	349.424	441.295	137.488	351.713	2.15688	0.000214062	0.000982585	0.125039	0.818116	0.875889	5.35794	2.18741e-35	5.24575e-35	6.76205	1.52885e-55	3.67638e-55
mgrB	MG1655	1908623	1908766	-	352.26	390.77	465.5	479.66	572.72	233.74	371.71	325.25	153.8	208.4	216.001	230.816	267.642	186.281	274.441	196.838	184.337	283.277	432.084	305.083	1.38376	6.03942	7.17553	0	13.3225	-0.778643	0.000214867	0.000985256	-0.849787	0.000118859	0.000536926	-0.588406	0.00737915	0.00885298	-6.03598	2.90247e-62	7.46615e-62
agaR	MG1655	3277856	3278665	-	1152.99	1176.14	1219.08	1293.55	1122.07	1149.21	989.9	988.86	881.53	987.27	1036.45	997.224	1098.41	1052.49	1223.48	560.423	538.296	527.885	495.244	591.788	484.315	486.605	471.791	495.789	359.707	-0.256678	0.000215597	0.000987575	-0.0492712	0.524808	0.639506	-1.04275	1.51595e-39	3.87926e-39	-1.28619	1.19153e-53	2.81929e-53
nanR	MG1655	3373698	3374489	-	1079.83	1067.34	1049.99	998.17	1001.29	1451.13	1245.15	1228.09	1271.65	1217.75	1128.89	1170.34	1121.76	1009.31	1069.43	1512.01	1528.91	1540.49	1442.05	1602.61	4396.2	4126.65	4301.73	3320.54	4183.26	0.295266	0.000217682	0.000996089	0.17749	0.0111633	0.0290535	0.647502	5.49635e-21	1.0607e-20	2.06908	3.53301e-201	2.49452e-200
pgk	MG1655	3071459	3072622	-	31915.5	31443.2	31181.5	31121.1	28849.4	25165.8	22872.9	21265	25515.6	25158.6	36823.3	32969.4	33236.1	40126.7	47014.4	21360	16883.9	17653.1	16220.9	14329.7	11290.1	10252.3	10800.1	18856.7	10063.8	-0.365259	0.000218151	0.000997196	0.394908	0.0111514	0.0290395	-0.742484	1.83617e-06	2.58876e-06	-1.24056	1.65423e-15	2.496e-15
yghR	MG1655	3132454	3133212	-	25.45	17.62	15.66	19.87	18.51	38.96	43.07	41.78	63.77	24.73	32.889	13.8165	8.98127	13.5477	8.85293	570.453	643.631	717.636	602.675	637.734	113.468	132.004	139.026	145.82	149.212	1.04764	0.000218888	0.000999526	-0.178115	0.465464	0.588578	5.11366	7.56021e-164	6.60139e-163	2.88146	4.11616e-48	9.23113e-48
xerC	MG1655	3996287	3997183	+	1890.9	1924.73	1964.3	1927.68	2015.24	1503.07	1355.22	1413.24	1481.72	1390.83	1599.12	1713.24	1597.77	1799.31	1836.1	1035.59	914.715	908.286	769.724	892.277	14613.9	15922.5	15988	27401.7	17720.2	-0.447131	0.000221636	0.00101103	-0.0910881	0.49603	0.615622	-1.01065	5.4451e-14	9.2749e-14	3.3311	1.96255e-138	9.05967e-138
cyaA	MG1655	3991153	3993699	+	8788.16	8490.44	8119.18	8352.97	8158.36	7518.58	6618.98	6772.93	7179.78	7574.07	6144.91	6584.77	6616.51	5593.52	5315.3	4215.08	4753.27	4431.72	4747.61	5271.88	293.357	287.304	314.827	345.802	306.417	-0.234151	0.00022703	0.00103456	-0.374154	3.58904e-07	2.60044e-06	-0.744041	4.77195e-24	9.7442e-24	-4.6828	0	0
yaaX	MG1655	5234	5530	+	159.03	171.63	152.38	197.83	168.5	94.14	120.45	92.58	63.77	115.68	129.778	111.345	113.164	104.148	143.417	10.0299	20.1377	22.4823	27.1528	26.6488	9.6863	24.1577	17.0419	4.16629	13.3225	-0.757779	0.000233868	0.00106462	-0.415024	0.00498165	0.0144237	-2.84992	2.91128e-53	8.96885e-53	-3.31809	1.0241e-47	2.28513e-47
nlpE	MG1655	215269	215979	+	655.22	666.61	635.63	667.55	652.59	558.38	534.43	556.29	453.89	523.66	572.447	540.468	551.45	644.364	584.294	754.753	576.247	589.936	673.508	672.654	6041.49	6419.04	6621.22	13057.2	7866.92	-0.308422	0.000234783	0.00106768	-0.0847892	0.604002	0.708135	0.0899423	0.580911	0.601565	3.70263	2.22173e-116	8.74275e-116
folK	MG1655	157253	157732	-	625.79	666.61	619.98	641.36	605.84	402.55	450.68	553.83	476.4	410.63	533.335	583.543	500.257	531.748	444.417	110.329	145.611	142.088	184.757	206.758	141.143	129.416	110.324	74.9933	78.6026	-0.456127	0.000237089	0.00107705	-0.186646	0.185641	0.288565	-1.89636	1.65376e-38	4.14564e-38	-2.42193	7.92728e-54	1.88172e-53
icdC	MG1655	1211413	1211577	+	20.67	20.69	8.35	18.07	10.71	87.65	71.79	74.55	45.01	36.21	15.1112	15.4419	16.1663	16.9347	8.85293	186.808	191.308	218.528	258.542	193.893	84.4092	62.1197	89.6942	41.6629	30.6417	1.99631	0.000242113	0.00109875	-0.00456432	0.988359	0.992529	3.81112	9.24735e-46	2.55543e-45	2.08999	1.55425e-13	2.27685e-13		+
rimJ	MG1655	1125562	1126146	+	546.28	488.85	523.95	505.86	508.44	564.87	642.91	707.85	735.23	693.21	562.669	518.524	477.804	544.449	515.241	418.75	553.012	560.26	527.119	508.166	80.2579	100.082	95.0758	41.6629	87.9283	0.38095	0.000242532	0.00109951	0.121246	0.175046	0.27607	0.0965041	0.277349	0.29751	-2.45969	5.90785e-99	2.0401e-98
yjiV	MG1655	4573919	4576855	+	267.18	268.18	297.46	267.38	287.33	275.94	390.85	410.46	393.88	370.01	224.001	235.693	238.004	258.254	226.635	631.887	600.258	597.131	699.481	589.031	574.259	621.197	585.703	695.771	747.391	0.426934	0.00025194	0.00114099	-0.129055	0.155532	0.25286	1.26756	3.10562e-51	9.30215e-51	1.30264	3.43081e-51	7.91464e-51
crp	MG1655	3486120	3486752	+	6134.7	6067.66	5801.06	5940.21	5757.41	5171.46	4868.12	4612.5	4981.58	5120.03	10228.5	8778.34	9405.19	10259.9	10726.2	4178.73	4653.35	4145.74	4292.51	4397.98	7967.68	6847.84	7188.99	7615.99	6405.45	-0.264134	0.000252559	0.00114262	0.828665	1.52731e-36	6.82969e-35	-0.35951	4.99455e-08	7.38752e-08	0.372311	1.72647e-08	2.31189e-08
mtlD	MG1655	3774424	3775572	+	2126.27	2124.72	2158.44	1872.58	2031.8	1843.94	1739.7	1779.46	1901.85	1635.44	2071.12	1723.81	1780.09	1916.16	1823.7	2670.47	2487.78	2464.96	2289.1	2174.18	197.877	201.026	230.514	254.144	181.186	-0.221681	0.000255653	0.00115543	-0.0517593	0.494541	0.615154	0.32289	1.77992e-05	2.41931e-05	-3.20923	1.00518e-271	1.01134e-270
modA	MG1655	795089	795862	+	520.04	563.93	480.12	574.51	527.92	655.77	689.18	642.31	814.01	800.94	597.336	556.723	587.375	637.59	653.346	714.634	651.376	742.816	633.96	674.492	1005.99	921.443	1021.62	979.079	899.267	0.429632	0.000260031	0.00117401	0.274173	8.89577e-05	0.000411941	0.44822	7.24338e-11	1.15555e-10	0.9487	3.26403e-42	6.92044e-42
yfbM	MG1655	2386934	2387437	+	11.13	7.66	12.52	13.55	13.64	29.22	39.88	31.95	18.76	16.78	9.77782	7.3146	10.7775	6.77386	30.1	1070.7	1281.84	1338.15	1857.02	1385.74	448.337	333.031	348.91	233.313	235.808	1.28116	0.000260942	0.00117691	0.0880651	0.794472	0.858097	6.99952	7.34097e-137	5.11787e-136	4.89349	2.41472e-66	6.44362e-66	+	+
yjjX	MG1655	4633233	4633745	-	547.07	498.81	580.31	608.84	587.33	496.69	447.49	475.18	375.12	411.51	421.335	518.524	583.783	560.537	609.082	244.48	230.809	210.435	145.799	233.407	298.892	251.93	246.659	420.796	237.14	-0.348695	0.000261709	0.00117917	0.0266449	0.856471	0.902116	-1.31648	2.10546e-18	3.88856e-18	-0.898479	3.72763e-09	5.06669e-09
cysM	MG1655	2538672	2539583	-	609.89	681.93	633.54	661.23	741.23	545.39	519.28	536.62	588.94	524.54	657.78	699.764	1042.73	546.989	467.435	725.917	893.803	848.933	799.238	925.358	1392.06	1293.3	1310.43	1595.69	1324.25	-0.305746	0.000274281	0.00123455	0.136793	0.372456	0.499352	0.429739	0.00490333	0.0059504	1.14758	6.3153e-14	9.32562e-14
fdoI	MG1655	4081225	4081860	-	6833.65	6778.71	6432.51	6799.27	6025.26	4885.78	5026.06	4984.45	5487.99	5527.12	8195.59	7002.51	7107.78	7423.31	7563.94	2179.01	2521.08	2616.94	2531.12	2640.99	997.689	1093.14	1082.61	983.246	1135.07	-0.343423	0.000279928	0.00125867	0.277298	1.08109e-05	6.05823e-05	-1.29969	1.79766e-92	8.48425e-92	-2.53164	0	0
flhC	MG1655	1977266	1977844	-	209.92	199.98	240.06	222.22	202.6	149.33	174.69	146.65	165.05	129.81	425.779	455.944	414.037	373.409	368.282	117.852	90.6195	88.1307	96.2155	83.6222	29.0589	8.62774	7.17553	4.16629	17.3192	-0.495968	0.000281083	0.00126258	1.02513	4.70644e-22	1.08518e-20	-1.08663	4.59993e-20	8.72115e-20	-3.90511	1.7541e-68	4.78166e-68
flgM	MG1655	1129835	1130128	-	42.94	46.74	43.84	48.78	44.8	25.97	18.35	22.94	22.51	33.56	159.112	161.734	138.312	143.098	127.482	26.3286	42.5989	44.9647	46.0418	38.5949	2099.16	1777.32	1940.98	787.43	1642.66	-0.878429	0.000295269	0.00132495	1.78384	6.58689e-17	1.18057e-15	-0.0798206	0.725478	0.742945	5.28414	6.82126e-143	3.25758e-142
yheS	MG1655	3481289	3483202	+	4935.59	4650.16	4757.33	4698.15	4759.04	4155.35	3798.46	3609.71	3998.77	4207.82	3896.9	3910.87	3575.45	3737.48	3532.32	1094.52	1117.64	1062.96	1005.84	1133.95	18697.3	18746.4	19722	24281.2	21626.4	-0.269376	0.000304821	0.00136642	-0.255641	0.000188185	0.000817561	-2.04172	1.11462e-186	1.1556e-185	2.20846	2.59399e-232	2.16263e-231
yidR	MG1655	3868062	3869309	-	557.41	630.6	650.24	632.32	549.35	444.75	512.1	476	446.39	539.55	476.446	513.648	479.6	434.374	483.37	882.635	850.43	815.659	798.057	808.655	1322.87	1329.54	1253.03	1483.2	1211.01	-0.297517	0.000312987	0.00140159	-0.243403	0.00042124	0.00166801	0.554739	3.3671e-17	6.08912e-17	1.21199	6.6063e-75	1.89418e-74
yjhR	MG1655	4534791	4536031	+	46.12	49.8	50.1	58.72	65.26	146.09	163.52	168.77	93.78	128.93	17.7778	22.7565	19.7588	20.3216	5.31176	38.866	94.4922	96.2244	145.209	97.4061	327.951	322.678	356.086	216.647	342.388	1.38737	0.00031843	0.00142452	-1.48597	1.832e-07	1.41294e-06	0.920416	0.000219563	0.000284628	2.64594	4.91792e-27	8.65672e-27
yheU	MG1655	3484218	3484436	+	196.41	168.57	202.48	160.79	163.63	100.64	114.86	146.65	93.78	129.81	164.445	160.921	135.617	139.711	154.041	76.4783	84.4233	80.9364	104.479	78.1087	1346.4	1255.34	1411.79	949.915	1726.59	-0.552386	0.000321434	0.0014365	-0.146411	0.311247	0.433982	-0.963368	1.14607e-10	1.81916e-10	3.01039	8.11792e-108	2.98985e-107
wecD	MG1655	3974467	3975141	+	1323.95	1348.54	1248.3	1354.07	1232.13	944.69	983.51	977.39	1072.84	1062.33	1108.45	1081.75	1058.89	1015.23	926.017	313.436	307.487	288.673	270.348	328.056	891.14	995.642	897.839	1304.05	841.98	-0.369356	0.000325313	0.00145236	-0.228531	0.0125431	0.0319678	-2.01789	1.69882e-98	8.38424e-98	-0.326754	0.000444114	0.0005347
iaaA	MG1655	866568	867533	+	485.85	458.96	411.23	442.63	450.97	350.61	381.28	358.84	337.61	324.09	310.223	404.741	421.222	381.877	361.2	712.126	538.296	593.533	496.425	510.004	23.5239	30.1971	20.6297	37.4967	17.3192	-0.355684	0.00032679	0.00145748	-0.163794	0.156609	0.254145	0.431108	0.000145774	0.000190254	-4.11206	1.39166e-108	5.16419e-108
ypeB	MG1655	2527941	2528159	-	217.88	237.53	284.94	233.06	267.85	152.58	171.5	153.2	93.78	187.21	200.001	205.622	227.226	200.676	251.423	68.9559	63.5111	43.1661	51.3543	58.8112	40.129	45.727	29.5991	8.33259	30.6417	-0.671254	0.000329078	0.0014662	-0.104548	0.408073	0.533532	-2.03392	3.82089e-46	1.06051e-45	-2.74931	1.07181e-56	2.60709e-56
tauA	MG1655	385232	386194	+	12.72	8.43	13.57	9.03	17.53	22.72	24.73	34.41	26.26	25.61	11.5556	8.12734	8.98127	6.77386	5.31176	428.78	434.509	419.071	475.175	413.517	224.169	203.615	181.182	270.809	213.16	1.17033	0.000331988	0.00147766	-0.421852	0.151106	0.246389	5.26771	2.07313e-154	1.66868e-153	4.23171	1.28612e-95	4.30685e-95
hisM	MG1655	2424517	2425233	-	140.74	126.43	140.9	117.43	128.57	168.81	161.13	158.94	225.07	190.74	141.334	117.034	93.4053	104.995	123.941	101.553	104.561	94.4258	116.285	117.622	828.871	919.717	977.666	1329.05	1266.97	0.431704	0.000334148	0.00148578	-0.0809784	0.589954	0.696929	-0.192185	0.198497	0.215749	3.11015	2.71621e-109	1.01388e-108
truC	MG1655	2923002	2923784	-	1264.31	1379.96	1314.06	1226.7	1237.97	1188.17	1036.16	1015.08	1129.11	1014.64	1051.56	1212.6	1229.54	1119.38	966.74	230.689	273.408	235.615	221.355	286.705	135.608	126.828	137.232	124.989	115.906	-0.26868	0.000335451	0.00149007	-0.104315	0.204589	0.312446	-2.26947	4.7039e-145	3.5176e-144	-3.22303	4.18378e-211	3.10765e-210
leuX	MG1655	4496405	4496489	+	123.25	113.4	138.82	134.59	179.22	68.17	86.94	54.07	63.77	91.84	95.1115	91.0262	115.858	71.9723	44.2647	11.2837	3.0981	8.09364	8.26391	7.35141	2.76752	2.58832	0	0	0	-0.895228	0.000337924	0.00149772	-0.603985	0.00856538	0.0231072	-4.119	1.7308e-40	4.47301e-40	-6.67062	2.04223e-23	3.44417e-23		+
sibD	MG1655	3194723	3194865	-	251.27	204.58	343.39	358.62	605.84	97.39	167.51	116.34	48.77	87.42	189.334	151.168	211.06	179.507	614.393	115.344	87.5214	94.4258	192.431	112.109	53.9666	60.3942	39.4654	124.989	70.6091	-1.75318	0.000337934	0.00149772	-0.300661	0.416168	0.541079	-1.45131	9.44787e-05	0.000124444	-2.28898	1.87059e-09	2.55432e-09
tsx	MG1655	431129	432013	-	11339	11511.6	10661.7	10540.8	9841.46	8541.19	7719.75	7766.7	7352.34	8240.79	29366.3	19849.4	21350.3	30887.1	38637.7	2568.92	2987.35	2820.18	2738.89	2404.83	1808.57	1574.56	1688.04	1445.7	1657.32	-0.443882	0.000338194	0.00149772	1.47309	4.40228e-26	1.29066e-24	-1.89976	5.20099e-42	1.37708e-41	-2.6237	2.34108e-77	6.9001e-77		+
adhP	MG1655	1552828	1553838	-	228.21	252.85	193.09	256.54	266.88	305.16	316.67	337.54	360.11	355.88	308.446	342.974	292.79	367.482	302.77	4136.1	3854.82	3655.63	3376.99	3956.89	235.239	226.047	214.369	345.802	223.818	0.483234	0.000344161	0.00152261	0.528572	1.62789e-06	1.049e-05	4.07974	0	0	0.092401	0.424912	0.444176
zraS	MG1655	4201926	4203323	+	255.25	257.45	280.76	290.87	269.8	194.78	189.84	212.19	157.55	175.73	375.113	319.404	294.586	467.397	571.899	85.2545	75.9036	60.2526	57.2571	67.0816	282.287	254.518	249.35	345.802	199.837	-0.526215	0.000358229	0.00158326	0.671782	5.03333e-05	0.000245673	-1.8846	3.38703e-26	7.12321e-26	0.0498344	0.769492	0.782214
sodA	MG1655	4100810	4101430	+	25651.2	26053.6	26391.8	26525.9	28295.2	23883.5	23881.1	24294.7	22964.8	23172.6	24013.4	24651	23557.9	24628.9	23345.2	10990.3	11263.9	9373.33	9051.34	10228.6	25576	24105.1	24881.2	31251.4	27481.6	-0.169037	0.000359531	0.00158742	-0.0494716	0.497463	0.61687	-1.28919	1.00702e-69	3.74942e-69	0.0987679	0.175912	0.189665
pinQ	MG1655	1633622	1634212	+	4.77	2.3	7.31	8.13	2.92	32.46	19.14	29.49	7.5	15.01	7.11114	12.191	8.08315	7.6206	7.08235	139.165	219.965	184.355	256.181	191.137	167.435	168.241	199.121	70.827	230.479	2.05671	0.000361859	0.00159609	0.876693	0.035019	0.0756978	5.41292	4.87999e-52	1.47566e-51	5.19804	2.21999e-47	4.93122e-47	+
dusB	MG1655	3410280	3411245	+	31608.6	32339.7	30725.4	33355	32249.7	27298.7	25780.4	26292.9	28254	26934.5	20841	22112.9	24554.8	20018.5	16719.6	2254.23	1943.29	1945.17	2140.94	2641.91	494.002	467.624	477.173	504.122	438.309	-0.252654	0.000363635	0.00160232	-0.524692	4.05453e-08	3.40596e-07	-3.77955	0	0	-5.98283	0	0
aroL	MG1655	406405	406929	+	646.47	685	660.68	724.46	650.64	480.46	549.59	476	626.45	538.67	509.335	604.674	623.3	578.319	453.27	209.375	232.358	193.348	201.285	236.164	1708.94	1658.25	1720.33	2845.58	1605.36	-0.343867	0.000367546	0.00161794	-0.182749	0.182163	0.284457	-1.5549	1.57238e-28	3.42397e-28	1.58804	1.01064e-31	1.8926e-31
mdtM	MG1655	4567287	4568519	-	105.76	126.43	122.12	108.4	92.53	181.8	134.01	147.47	153.8	181.03	112.889	124.348	110.47	115.156	90.2999	180.539	185.112	197.844	153.473	195.731	55.3503	62.9825	51.1257	29.1641	31.9739	0.505776	0.000369765	0.00162608	0.104258	0.449754	0.573297	0.806837	8.54169e-10	1.32914e-09	-1.07624	4.36696e-11	6.16078e-11
yicN	MG1655	3841950	3842402	-	205.15	219.14	225.45	203.25	224.02	181.8	182.66	146.65	127.54	157.19	170.667	197.494	210.162	187.128	182.37	204.36	197.504	219.428	169.41	177.353	38.7452	37.0993	28.7021	129.155	21.316	-0.421125	0.00037223	0.00163529	-0.087767	0.687222	0.775907	-0.0596063	0.783704	0.798862	-2.2354	4.65943e-20	7.53096e-20
lysU	MG1655	4353200	4354717	-	10185.3	9726.35	9668.08	9837.12	9249.26	7992.55	6975.54	7542.22	7731.21	8371.48	5725.36	5286.83	5516.3	5616.38	5802.21	8753.63	8884.59	9209.66	9497.59	8493.63	2205.71	2000.77	2093.46	1674.85	1954.41	-0.33419	0.000374116	0.00164193	-0.7055	1.72173e-38	8.66147e-37	-0.0226721	0.67485	0.694458	-2.18516	0	0
ryfD	MG1655	2734153	2734295	-	45.32	39.08	57.41	43.36	35.06	25.97	11.96	13.11	18.76	19.43	54.2224	34.9475	29.6382	22.8618	37.1823	10.0299	6.97073	8.99293	19.4792	11.0271	2.76752	2.58832	9.86636	12.4989	14.6547	-1.38781	0.000388389	0.00170288	-0.20556	0.502137	0.619727	-1.82846	5.33803e-08	7.8903e-08	-2.40912	8.52211e-10	1.17312e-09
wzb	MG1655	2135655	2136098	-	0	0	2.09	1.81	0	9.74	7.98	5.73	7.5	4.42	10.6667	5.68914	8.08315	7.6206	0	418.75	462.392	463.136	479.897	513.68	47.0478	47.4526	44.8471	12.4989	30.6417	3.22015	0.000390921	0.00171227	3.40985	9.25001e-06	5.23654e-05	9.46275	2.85984e-38	7.1488e-38	5.92765	1.19223e-15	1.80382e-15
yhfL	MG1655	3499448	3499615	+	19.08	17.62	15.66	25.29	13.64	45.45	66.21	45.06	33.76	50.33	12.4445	16.2547	21.5551	12.701	10.6235	127.882	141.738	169.067	285.695	181.028	1398.98	1302.79	1366.04	591.614	867.293	1.42535	0.000401631	0.00175743	-0.194039	0.553112	0.664123	3.40676	7.67991e-33	1.76802e-32	6.01641	2.63475e-100	9.21331e-100
glmY	MG1655	2691157	2691340	-	368.96	284.27	424.8	459.79	959.41	146.09	287.16	97.49	90.03	112.15	178.667	182.052	181.422	143.945	488.682	129.136	84.4233	125.002	247.327	198.488	20.7564	25.8832	31.393	24.9978	25.3127	-1.76088	0.00040348	0.00176377	-0.999324	0.00460076	0.0134351	-1.57196	8.63832e-06	1.18911e-05	-4.17589	1.22022e-27	2.16857e-27
glnD	MG1655	185978	188650	-	2222.49	2159.2	2144.87	2134.54	2110.69	1973.79	1834.62	1758.16	1868.09	1946.28	1904.01	1801.02	1655.25	1735.8	1643.1	1150.94	1274.87	1205.95	1112.09	1130.28	9466.29	9184.23	9183.79	8920.04	9969.21	-0.203716	0.000405249	0.00176975	-0.20421	9.21236e-05	0.000423062	-0.779781	3.01849e-49	8.80874e-49	2.21296	0	0
yhfZ	MG1655	3511439	3512344	-	306.14	326.41	321.47	303.51	293.18	198.03	250.47	261.35	165.05	209.29	1044.45	907.823	1013.99	1270.95	1106.62	89.0158	116.179	88.1307	87.3613	82.7033	5883.74	5334.53	4994.17	5978.63	4272.52	-0.474561	0.000409026	0.00178447	1.87937	8.88126e-64	1.12335e-61	-1.64394	7.50261e-39	1.89254e-38	4.1865	0	0
yjgB	MG1655	4495190	4496209	-	166.98	140.98	146.12	118.33	154.87	214.26	225.74	260.53	266.33	267.57	113.778	125.974	141.904	145.638	129.253	5048.82	4490.7	4491.07	3661.5	4206.84	712.635	722.142	740.874	899.92	720.746	0.764764	0.000410165	0.00178767	-0.0527961	0.666146	0.758495	5.00505	0	0	2.46399	4.99459e-106	1.81536e-105		+
mdh	MG1655	3383330	3384268	-	4079.99	3982.02	3946.35	3710.83	3391.52	4778.65	4484.44	4356.07	4621.47	4753.55	7117.36	5568.85	5620.48	7168.44	9198.2	17921	18589.4	17183.7	16281.1	15997.6	42370.7	38952.5	41176.8	53895.2	37433.5	0.26569	0.000411529	0.00179184	0.953823	4.26472e-14	6.31435e-13	2.26451	4.44795e-72	1.70191e-71	3.57875	3.73921e-177	2.25832e-176
caiA	MG1655	39244	40386	-	178.12	193.09	189.96	180.66	204.54	139.59	140.39	129.45	90.03	84.77	109.334	133.288	150.885	124.47	138.106	971.651	1047.93	1129.51	1059.55	880.331	693.263	666.925	670.015	791.596	747.391	-0.687023	0.000414814	0.00180436	-0.437708	2.62912e-05	0.000137904	2.52468	3.51093e-174	3.29998e-173	1.99846	5.2247e-103	1.85931e-102
yffB	MG1655	2591247	2591603	+	625	632.13	645.03	725.36	583.44	1025.85	1190.11	1208.43	821.51	1059.68	660.447	618.49	648.448	595.253	548.882	705.857	1008.43	1014.4	1556.57	1262.6	34.5939	55.2176	32.2899	20.8315	19.9837	0.728376	0.000421289	0.00183071	0.0331818	0.855023	0.901235	0.886691	9.0998e-07	1.29575e-06	-4.10952	6.74232e-77	1.97802e-76
wecH	MG1655	3725887	3726882	+	136.77	98.08	113.77	121.04	117.86	191.54	159.53	158.12	157.55	172.2	118.223	122.723	135.617	90.6004	92.0705	140.419	158.778	171.765	163.507	135.082	395.755	338.208	387.479	212.481	302.42	0.503187	0.000426461	0.00185136	0.034983	0.82167	0.877783	0.488357	0.00119681	0.00150093	1.60248	7.86639e-27	1.38247e-26
flgN	MG1655	1129414	1129830	-	100.99	75.09	74.1	83.11	67.21	32.46	51.05	33.59	45.01	37.97	120	101.592	121.247	123.623	42.4941	16.2987	22.4613	24.2809	29.5139	21.1353	1836.25	1595.27	1727.51	824.926	1628.01	-0.995224	0.000427002	0.00185174	0.457804	0.0557216	0.110421	-1.69997	8.89167e-11	1.41595e-10	4.34512	1.3159e-78	3.91762e-78
rcsF	MG1655	219591	219995	-	1192.75	1267.32	1254.56	1319.75	1199.99	736.93	1009.84	1112.57	1005.32	898.96	1262.23	1184.15	1327.43	1144.78	897.687	651.946	678.485	645.693	654.619	682.762	135.608	110.435	104.045	83.3259	131.893	-0.380178	0.00042739	0.00185174	0.000860326	0.99209	0.994562	-0.815841	1.57861e-20	3.02141e-20	-3.33352	7.4317e-202	5.27246e-201
yfgH	MG1655	2629792	2630310	+	23.06	8.43	21.92	19.87	15.58	38.96	32.7	32.77	33.76	37.09	29.3334	15.4419	14.37	18.6281	31.8706	1209.86	1168.76	1039.58	1148.68	1103.63	53.9666	42.2759	42.1563	29.1641	51.9577	0.977201	0.000428167	0.00185329	0.346191	0.129099	0.216321	6.10714	9.53673e-248	1.50246e-246	1.46457	4.9515e-12	7.09394e-12		+
atpH	MG1655	3919870	3920403	-	24351.9	24069.9	23421.3	24576.5	22221.2	29392.6	27734.6	26681.2	36094	30774	26736.1	23370.2	23686.3	24109	25477	5223.09	5400.77	6027.96	5116.54	5607.29	1681.27	1674.64	1602.83	1345.71	1502.78	0.344407	0.000432154	0.00186687	0.151889	0.0121846	0.0312521	-2.02023	1.64526e-240	2.44414e-239	-3.81807	0	0
htpG	MG1655	495120	496994	+	23125.8	22178.9	22579	19971.4	19349.8	15037.2	13302.6	16264.2	20702.8	17170.4	14290.7	12165.8	12676.2	14407.2	15751.1	10770.9	10172.6	10066.7	8945.68	7602.27	101274	91251.3	98638.5	143796	91693.3	-0.378992	0.000431753	0.00186687	-0.534889	2.10367e-05	0.000112475	-1.07781	1.04371e-17	1.90536e-17	2.3912	9.57404e-81	2.89906e-80
dnaB	MG1655	4264314	4265729	+	6625.31	6289.87	6143.4	6281.67	6439.22	5440.91	4857.75	4754.24	5930.63	5183.61	5343.13	5560.72	5612.4	5503.76	5552.56	1440.55	1314.37	1391.21	1247.85	1474.88	646.215	598.765	535.474	824.926	466.287	-0.283731	0.000433493	0.00187082	-0.109722	0.206656	0.31482	-2.11594	7.78303e-128	5.03e-127	-3.31005	1.08307e-280	1.13351e-279
thiF	MG1655	4192821	4193576	-	140.74	169.33	142.99	139.11	161.69	77.91	120.45	113.88	112.54	86.54	111.112	82.8988	85.3221	85.52	63.7411	42.6273	36.4027	33.2738	27.1528	32.1624	31.8264	26.746	28.7021	54.1618	37.3029	-0.537466	0.00043586	0.00187919	-0.700188	2.01178e-06	1.27962e-05	-2.06784	1.09584e-35	2.63945e-35	-2.11739	1.45517e-30	2.68867e-30
yhjA	MG1655	3667791	3669188	-	78.72	72.79	92.89	92.14	131.49	142.84	208.19	198.26	108.78	158.07	80.0003	80.4606	93.4053	116.002	231.947	427.526	497.246	493.712	517.675	443.841	884.221	831.714	801.866	745.767	877.951	0.835911	0.000443353	0.00190963	0.430269	0.0551227	0.109479	2.44685	2.91034e-29	6.40043e-29	3.24691	3.84839e-50	8.83195e-50
pphB	MG1655	2859760	2860416	+	30.22	37.54	84.54	80.4	144.15	152.58	167.51	172.05	108.78	214.59	21.3334	22.7565	28.7401	27.0955	12.3941	284.6	314.458	344.429	435.626	388.706	163.283	178.594	146.201	74.9933	137.221	1.13519	0.000447649	0.00192625	-1.61302	1.6367e-06	1.05315e-05	2.33598	4.58256e-14	7.81772e-14	1.02131	0.00121685	0.00144851
rplK	MG1655	4178447	4178875	+	79214.3	75620.2	71764.9	72858.8	70132.1	56795.2	59597.2	55620.4	66339.8	67092.8	73466.1	67874.6	69764.7	69490.5	66533.3	7637.8	7636.05	8380.51	9246.72	9721.32	5422.95	4635.69	4877.57	3774.66	3710.31	-0.275078	0.0004591	0.00197359	0.00463067	0.962094	0.976878	-3.02103	2.9132e-210	3.58243e-209	-3.94533	0	0
uxuA	MG1655	4551636	4552820	+	1029.74	912.56	934.14	836.47	842.52	782.37	641.32	602.98	765.24	619.91	1895.12	1342.64	1267.26	1902.61	2183.13	768.545	864.371	885.804	778.578	607.41	5862.98	5394.93	5442.64	4916.23	5634.07	-0.432417	0.000466646	0.00200407	1.00774	2.05992e-13	2.84977e-12	-0.127636	0.355017	0.377168	2.67565	3.10521e-85	9.6672e-85
relA	MG1655	2911417	2913651	-	5043.73	5053.19	4975.47	4793.9	4929.5	4515.7	4178.94	4058.68	4640.22	4146	4991.13	4752.05	4884.02	5124.43	5070.96	2027.3	1858.86	1810.28	1724.8	2010.61	1250.92	1324.36	1143.6	1633.19	1176.37	-0.20821	0.000485884	0.00208466	0.0965468	0.167741	0.267118	-1.30068	1.792e-75	7.07059e-75	-1.85024	7.2572e-142	3.43244e-141
purH	MG1655	4205943	4207532	-	1482.19	1409.84	1349.54	1180.64	1307.13	1064.81	1084.82	947.9	1129.11	1123.26	1103.12	1129.7	925.071	1039.79	941.952	307.167	279.604	282.378	283.334	241.677	235.239	205.34	210.781	320.805	235.808	-0.334693	0.000490864	0.00210398	-0.292669	0.00199292	0.00652564	-2.17888	8.64749e-107	4.61234e-106	-2.43937	5.44084e-118	2.17585e-117
yncL	MG1655	1517099	1517194	-	23.85	29.12	44.88	42.46	39.93	12.99	11.17	12.29	22.51	14.13	15.1112	7.3146	33.2307	25.402	100.923	126.628	79.7762	111.512	240.834	107.514	1.38376	4.31387	1.79388	0	0	-1.38575	0.000502394	0.0021513	0.0718011	0.885763	0.920919	1.98853	4.99606e-05	6.65071e-05	-4.15182	1.06047e-08	1.42566e-08
pyrH	MG1655	191855	192580	+	10200.4	10078.8	10001	10520	10289.5	9330.06	7995.74	8130.46	9989.42	8412.1	7288.03	7131.74	7179.63	7804.34	6549.4	1735.18	1483.99	1629.52	1573.68	1480.39	1246.77	1278.63	1197.42	1849.83	1068.46	-0.223817	0.000513275	0.00219576	-0.411041	2.91952e-05	0.000151166	-2.59764	4.36332e-151	3.377e-150	-2.86611	2.61454e-178	1.59429e-177
yjgL	MG1655	4475437	4477251	+	61.23	57.47	62.62	89.43	60.39	133.1	123.64	163.85	108.78	166.9	49.778	38.1985	56.582	66.0452	26.5588	1888.14	2633.39	2477.55	3130.25	1909.53	2068.72	1375.26	1702.4	649.942	872.622	1.08493	0.000515047	0.0022012	-0.363455	0.200773	0.307859	5.28211	3.26744e-86	1.43076e-85	4.43375	5.55913e-61	1.40872e-60		+
dppD	MG1655	3702865	3703848	-	238.55	200.75	230.66	222.22	195.78	162.32	157.14	158.12	123.79	148.36	261.334	217.813	177.829	280.269	336.411	604.304	600.258	579.145	436.216	557.788	238.006	249.342	234.999	270.809	271.778	-0.521944	0.000519431	0.00221778	0.309809	0.0263348	0.0596644	1.44537	1.80533e-26	3.80944e-26	0.304291	0.0327918	0.0368731
yrhB	MG1655	3584759	3585043	+	25.45	18.39	21.92	35.23	25.32	45.45	102.9	85.2	30.01	67.11	19.5556	14.6292	24.2494	18.6281	26.5588	2526.29	3407.91	3310.3	4818.45	3037.05	442.802	364.954	414.387	208.315	285.101	1.4361	0.000526614	0.00224627	-0.219568	0.417849	0.54231	7.18061	9.07371e-213	1.14117e-211	3.8809	1.96663e-61	5.01224e-61		+
atpF	MG1655	3920418	3920888	-	32639.1	32034.7	33002.8	31824.8	31562	38898	40596.9	39822.4	53900.9	43144	36576.1	33498.4	34720.7	38234.2	42701.2	11696.2	9049.56	8843.65	7845.4	8580.01	2315.03	1956.77	2039.65	4166.29	2215.53	0.425645	0.000528999	0.00225427	0.300949	0.0640434	0.123109	-1.7122	6.26382e-26	1.31111e-25	-3.57704	2.6271e-106	9.55641e-106
stpA	MG1655	2798091	2798495	-	5520.04	5706.01	5797.93	6200.37	5313.26	11719.4	13006.6	11999.1	8248.87	11246.8	82.667	114.595	81.7296	71.1256	51.347	66.4484	110.757	88.1307	173.542	164.488	6265.65	5385.44	5544.89	3520.52	4676.19	0.978421	0.000530921	0.00226027	-6.03837	3.01287e-163	4.446e-160	-5.45683	6.79914e-140	4.85481e-139	-0.0714249	0.733747	0.747766		+
srlE	MG1655	2826392	2827351	+	120.07	100.37	114.81	84.01	110.06	74.67	66.21	49.98	26.26	58.28	710.225	403.116	350.27	694.321	1092.45	1118.34	1159.47	1007.21	846.46	649.681	1537.35	1638.41	1539.15	1599.86	1693.29	-0.914793	0.000540001	0.0022967	2.70853	3.37596e-30	1.15856e-28	3.26925	2.00869e-43	5.40906e-43	4.01364	1.79053e-64	4.69589e-64
yrdE	MG1655	3404638	3405031	+	58.05	34.48	63.67	64.14	62.34	19.48	31.11	26.22	37.51	30.02	32.889	40.6367	37.7214	26.2487	17.7059	17.5524	28.6575	33.2738	31.8751	23.8921	52.5828	44.0015	48.4349	8.33259	26.6449	-0.965147	0.000549181	0.00233349	-0.73178	0.00582359	0.0165052	-0.94226	0.000384413	0.000492418	-0.433868	0.107904	0.11824
glpE	MG1655	3561497	3561823	-	671.12	658.95	666.94	618.77	608.76	470.72	527.25	520.24	375.12	455.66	658.669	616.052	723.891	579.165	430.252	320.958	351.635	337.235	378.959	414.436	41.5127	42.2759	38.5685	41.6629	33.3062	-0.441441	0.000554032	0.00235183	0.00183696	0.987054	0.992209	-0.741287	9.71328e-11	1.54568e-10	-3.9407	5.26298e-131	2.30229e-130
garL	MG1655	3272787	3273557	-	19.88	21.45	31.31	25.29	22.4	42.2	41.48	43.42	33.76	41.5	19.5556	17.8801	20.6569	20.3216	49.5764	3136.87	2964.89	2900.22	2755.42	2724.61	171.586	170.829	141.717	216.647	167.863	0.791086	0.000560883	0.00237862	0.0611795	0.766861	0.839942	7.02316	0	0	2.92022	1.6352e-66	4.36875e-66
fimD	MG1655	4545096	4547732	+	506.52	547.08	479.07	579.93	555.19	860.29	811.22	829.1	645.21	679.96	407.113	425.872	478.702	419.98	380.676	837.5	838.812	893.897	1037.12	947.412	531.363	562.529	539.959	454.126	558.212	0.522011	0.000563991	0.0023895	-0.235867	0.00447026	0.0131145	0.869513	5.82696e-28	1.26203e-27	0.101988	0.224684	0.240551		+
umuD	MG1655	1230767	1231186	+	36.58	42.91	43.84	36.13	41.88	51.94	60.62	61.45	67.52	64.46	38.2224	26.8202	25.1476	27.0955	28.3294	357.317	344.664	318.35	368.924	359.3	37.3615	21.5694	48.4349	37.4967	21.316	0.61462	0.000574359	0.00243108	-0.368071	0.0505107	0.101635	3.2168	6.15098e-102	3.16633e-101	-0.196205	0.31567	0.333287
rpsH	MG1655	3446153	3446545	-	66452.7	64798.9	64931.6	73773.9	65554.2	51724.3	54413.2	58126.6	59085	56548.1	50642.9	40358.7	38333.9	43937	40153.4	6733.85	6151.29	6433.54	6606.99	5950.04	2197.41	2097.4	2043.23	2283.13	2042.34	-0.261449	0.000578297	0.0024454	-0.556607	1.46765e-15	2.41536e-14	-3.29996	0	0	-4.88382	0	0
nirC	MG1655	3497003	3497809	+	258.43	254.38	236.93	222.22	225.97	334.38	315.87	348.19	352.61	355.88	275.557	264.138	254.17	280.269	338.182	116.598	68.1583	74.6413	74.9654	90.0547	26.2914	29.3343	25.1144	66.6607	27.9772	0.508361	0.000583238	0.00246393	0.323146	0.0152982	0.0378352	-1.42571	2.70438e-23	5.45684e-23	-2.88807	1.45027e-54	3.45736e-54
malY	MG1655	1700957	1702129	+	379.29	304.19	273.46	302.61	316.56	467.48	402.02	353.11	487.65	427.4	740.447	532.341	529.895	767.14	1037.56	498.99	464.716	348.026	397.258	387.787	1187.26	1062.94	983.945	1495.7	849.974	0.415703	0.000593205	0.00250363	1.28401	1.08872e-12	1.40518e-11	0.50416	0.00538087	0.0065085	1.91063	3.40924e-26	5.93034e-26
nlpI	MG1655	3308040	3308924	-	11326.3	12017.3	11346.4	13448.6	13255.4	9067.1	8751.13	8143.57	7206.04	7676.51	8189.37	8572.71	9360.28	7734.06	7029.23	2128.86	2466.09	2545.9	2852.82	2626.29	4396.2	4049	4330.43	2291.46	3891.49	-0.587874	0.000600881	0.0025336	-0.490153	0.00031391	0.00129152	-2.18577	7.98866e-58	2.61775e-57	-1.59512	1.52386e-31	2.84887e-31
atpC	MG1655	3915553	3915972	-	18015.3	17623	17181.9	17246.1	16385.9	21091.6	21646.1	19057.1	21805.7	23263.5	19097	17772.9	18162.8	18573.9	20404.2	5258.2	4970.91	4932.62	4123.69	4563.39	2767.52	2488.24	2493.5	2458.11	2248.83	0.305737	0.000609201	0.00256622	0.215946	0.00135822	0.0046503	-1.76352	4.27569e-149	3.26353e-148	-2.69928	0	0
metE	MG1655	4013053	4015314	+	573.31	527.92	520.82	541.99	529.86	425.27	448.28	423.56	468.9	387.67	518.224	488.453	458.943	474.17	525.864	2339.48	2304.99	2380.43	1991.01	1955.47	1439.11	1373.54	1286.21	1574.86	1542.74	-0.333244	0.000611539	0.00257361	-0.0371738	0.643946	0.740262	2.11949	4.4842e-171	4.13574e-170	1.50773	2.2827e-83	7.052e-83
rsmD	MG1655	3604393	3604989	+	577.29	626.76	667.99	711.81	668.18	431.77	561.55	561.2	371.37	359.41	451.557	594.921	626.893	541.062	488.682	214.39	153.356	178.06	184.167	203.083	291.973	274.362	276.258	324.971	283.769	-0.492721	0.000613357	0.00257879	-0.165742	0.0894086	0.161358	-1.71218	1.31486e-61	4.53338e-61	-1.08525	2.44614e-25	4.20873e-25
holC	MG1655	4483837	4484280	-	1092.56	996.85	974.84	1010.81	1090.9	655.77	776.92	744.72	611.44	693.21	607.114	741.213	666.411	740.891	481.599	263.286	349.311	373.207	352.397	362.057	136.992	179.457	161.45	124.989	157.205	-0.563118	0.000615665	0.00258603	-0.573018	6.5637e-07	4.53315e-06	-1.50397	7.95455e-38	1.96731e-37	-2.63595	1.62358e-93	5.35188e-93
argE	MG1655	4153696	4154847	-	634.54	624.47	614.76	636.84	614.6	525.91	508.11	525.15	450.14	577.53	702.225	686.76	559.533	669.766	725.94	1176.01	1201.29	1132.21	1062.5	994.278	459.408	409.818	469.101	549.951	444.971	-0.254501	0.000623477	0.00261542	0.189155	0.016907	0.0410327	0.927007	3.39805e-33	7.86366e-33	-0.353041	2.37721e-05	2.96365e-05
yafT	MG1655	237335	238120	+	238.55	251.32	272.41	283.64	234.74	486.95	431.53	471.9	472.65	522.78	146.667	134.914	157.172	137.171	95.6117	4592.46	5487.52	4916.44	5978.94	4895.12	190.959	188.085	185.667	108.324	147.879	0.897547	0.000623851	0.00261542	-0.813005	5.08973e-11	5.76272e-10	4.43369	0	0	-0.489223	9.95772e-05	0.000121978		+
frlC	MG1655	3502340	3503170	+	58.84	70.49	63.67	60.52	46.75	45.45	38.29	37.69	30.01	33.56	43.5557	39.0112	32.3326	38.103	60.1999	15.0449	19.3632	23.3816	22.4306	12.865	413.744	388.248	402.727	508.288	401.006	-0.70657	0.000627247	0.00262715	-0.454713	0.00594829	0.0168263	-1.5643	1.50839e-16	2.69586e-16	2.8855	1.77109e-97	6.03124e-97
yafD	MG1655	231122	231922	+	568.54	557.04	569.88	602.51	536.68	376.58	483.38	462.89	457.65	515.71	698.669	535.591	497.563	531.748	557.735	833.739	1054.13	921.776	944.446	1018.17	304.427	269.186	227.823	195.816	249.13	-0.277924	0.000629966	0.00263604	0.0889751	0.376043	0.502336	0.848498	7.87268e-18	1.43899e-17	-1.06419	1.00616e-22	1.68085e-22
puuC	MG1655	1362743	1364230	+	39.76	26.05	35.49	35.23	32.14	94.14	60.62	37.69	52.52	75.06	28.4446	34.9475	24.2494	27.9422	23.0176	269.555	240.878	247.306	179.445	199.407	71.9554	60.3942	60.992	54.1618	107.912	0.89115	0.000633715	0.0026492	-0.163776	0.457108	0.580321	2.84515	1.76631e-51	5.30492e-51	1.19164	6.72376e-09	9.07503e-09
ubiE	MG1655	4018855	4019610	+	5004.77	4823.33	5005.73	4781.26	4834.04	4168.33	3697.95	3870.24	4471.42	4070.94	4885.35	4510.67	4549.02	5158.3	5019.61	1405.45	1441.39	1359.73	1333.44	1476.71	1408.67	1380.44	1390.26	1858.17	1317.59	-0.273097	0.000634485	0.00264991	0.0755493	0.268608	0.3874	-1.70608	6.43726e-133	4.33756e-132	-1.65796	7.77251e-121	3.16258e-120
metZ	MG1655	2947387	2947463	+	2084.13	2032	2899.48	2978.24	5042.48	1162.2	1849.77	1285.44	667.71	595.19	468.446	803.794	752.631	372.562	479.829	139.165	85.9724	110.613	177.674	90.0547	5.53503	25.8832	16.145	70.827	69.2769	-1.43382	0.000642848	0.00268229	-2.28862	4.88439e-07	3.45971e-06	-4.54167	3.13229e-23	6.3145e-23	-6.29694	3.05784e-40	6.31099e-40
ydbK	MG1655	1437260	1440784	-	7950.06	7390.92	7442.85	7675.49	7666.48	6499.23	5954.53	6155.19	7277.31	6631.84	6689.8	6251.55	5953.69	6084.62	5888.97	4006.96	4056.97	4027.03	3689.24	3605.86	384.685	411.543	417.975	508.288	456.961	-0.232244	0.000650998	0.00271373	-0.208827	0.000111515	0.000505299	-0.880887	3.07811e-59	1.02534e-58	-4.0637	0	0
alr	MG1655	4265782	4266861	+	2732.19	2742.29	2880.7	2734.34	2795.43	2048.46	2072.32	1912.18	2040.65	2228.86	1984.9	2167.56	2164.49	2151.55	2356.65	688.305	522.805	571.051	536.564	699.303	1083.48	1084.51	1043.14	1591.52	1056.47	-0.430218	0.000652392	0.00271696	-0.264344	0.0109197	0.0285201	-2.10979	1.86406e-88	8.41202e-88	-1.16677	2.55884e-28	4.60114e-28
hyaA	MG1655	1032139	1033257	+	11.13	13.79	10.44	11.74	13.64	19.48	24.73	23.76	56.27	26.49	10.6667	13.0037	12.5738	13.5477	14.1647	2693.04	2742.6	2993.75	2470.32	2144.77	42.8965	25.8832	45.744	66.6607	41.2997	1.2153	0.000655331	0.00272662	0.150748	0.589048	0.696134	7.83628	2.33645e-291	4.5168e-290	1.84196	4.91528e-14	7.27757e-14
yfjH	MG1655	2757644	2758600	-	58.05	59	64.71	96.65	73.05	159.07	151.56	175.32	138.79	167.78	42.6668	55.2659	75.4427	67.7386	54.8882	435.049	730.378	722.132	830.522	498.977	866.232	684.18	862.858	254.144	443.638	1.17831	0.00066185	0.00275115	-0.145996	0.607555	0.711171	3.2945	1.14051e-33	2.66019e-33	3.25477	1.13836e-32	2.1601e-32	+	+
pntB	MG1655	1674972	1676360	-	5363.39	5157.4	5590.22	5185.04	5148.65	7041.37	7078.43	6972.83	9576.79	8352.94	4896.91	4194.52	4249.04	4996.57	6074.88	6123.28	5092.51	4985.68	4565.22	4632.3	11306.7	11693.2	10832.4	19173.3	10663.3	0.560845	0.000666712	0.00276874	-0.0204827	0.888907	0.923104	0.0369885	0.800773	0.814947	1.36169	1.49428e-20	2.43473e-20
tdk	MG1655	1293527	1294144	+	1013.04	1075	970.67	1145.41	1008.11	1824.46	1739.7	1925.29	1402.95	1714.03	990.226	826.55	967.283	860.281	559.505	611.827	958.863	785.982	1013.51	816.925	339.021	255.381	323.796	124.989	253.127	0.724651	0.000676242	0.00280567	-0.21188	0.245364	0.360625	-0.218558	0.230284	0.248529	-1.87975	1.43333e-23	2.42559e-23
spoT	MG1655	3822400	3824508	+	20019.9	20014.3	19892.5	19538.8	20220.6	16686.3	15607	15515.4	18658.4	17640.2	17601	17612.8	17847.6	17237.8	15625.4	4003.2	4098.79	3920.92	3922.99	4576.25	835.79	797.203	766.885	724.935	655.466	-0.245983	0.000677699	0.00280907	-0.118634	0.0410877	0.0857591	-2.18499	5.73954e-304	1.23344e-302	-4.61859	0	0
yahD	MG1655	335280	335885	+	14.31	13.03	15.66	28	12.66	61.68	27.12	41.78	26.26	30.02	16.889	35.7603	17.0644	33.0226	24.7882	409.974	408.175	414.574	437.987	343.678	514.758	496.958	489.73	633.277	556.879	1.11934	0.000685902	0.0028404	0.725247	0.00149358	0.00506285	4.69314	1.49174e-130	9.93075e-130	5.09686	3.10053e-152	1.57229e-151	+	+
yiaG	MG1655	3719478	3719768	+	34.99	20.69	25.05	26.2	31.17	38.96	49.45	76.19	52.52	62.7	30.2223	34.1348	41.3139	33.8693	23.0176	5784.77	6736.05	7075.64	7478.24	7255.84	121.771	118.2	121.984	33.3304	134.557	1.05471	0.000727952	0.00300887	0.361524	0.0899388	0.161787	8.05302	0	0	2.12659	2.3503e-27	4.15859e-27
ynfN	MG1655	1637954	1638109	-	0	0	0	1.81	0	12.99	2.39	4.92	3.75	4.42	0	0.812734	3.59251	5.0804	1.77059	204.36	360.929	313.853	433.855	381.354	135.608	109.572	102.251	54.1618	73.2736	3.80176	0.000727655	0.00300887	2.75141	0.00772861	0.021094	9.95888	5.66665e-26	1.18723e-25	8.15652	7.63526e-18	1.1999e-17		+
yiaY	MG1655	3756676	3757827	-	16.7	15.32	13.57	15.36	14.61	32.46	34.3	27.04	37.51	25.61	14.2223	13.8165	23.3513	10.1608	19.4765	81.4933	85.9724	107.016	91.4932	104.758	41.5127	28.4716	28.7021	8.33259	27.9772	1.00529	0.00072973	0.00301339	0.154914	0.555739	0.666736	2.7292	4.35619e-36	1.05555e-35	1.04384	3.00886e-05	3.73533e-05
uhpA	MG1655	3850136	3850726	-	710.88	701.09	669.03	581.74	695.45	512.93	533.63	446.5	461.4	465.38	790.225	767.221	800.232	865.361	777.287	336.003	300.516	277.882	240.244	292.218	812.266	754.065	678.985	1054.07	648.805	-0.473151	0.000734176	0.00302891	0.347323	0.00174125	0.00581337	-1.12675	5.67971e-23	1.13723e-22	0.306322	0.00642348	0.00744028
yicR	MG1655	3811891	3812559	-	2356.07	2408.98	2289.95	2424.5	2238.29	1619.94	1797.93	1763.07	1808.07	2107.88	2392.01	2479.65	2666.54	2495.32	2728.47	481.437	357.831	369.609	384.272	560.545	4046.11	3665.93	3727.69	3508.02	3334.62	-0.362349	0.000737857	0.00304124	0.217952	0.0237399	0.0547379	-2.3537	7.97557e-123	4.91069e-122	0.73799	2.05155e-14	3.05489e-14
skp	MG1655	200482	200967	+	9397.26	9406.07	9690	9343.91	9694.38	8190.58	8690.5	8368.87	8732.77	8524.25	8827.59	9045.73	9213.89	9536.75	10857.2	6790.27	5315.57	5411.05	5105.32	5094.52	12722.3	12315.2	12884.6	23356.2	13064	-0.160981	0.000738863	0.00304251	0.0937876	0.520263	0.635129	-0.682876	2.88262e-06	4.0384e-06	0.739446	4.00323e-07	5.20784e-07
ydbH	MG1655	1443051	1445690	+	1197.52	1255.83	1166.89	1164.38	1218.49	1032.34	977.93	1023.27	971.56	996.1	1171.56	1166.27	1189.12	1127	1088.91	487.706	421.342	446.949	468.091	470.49	931.269	869.676	878.106	1162.4	750.055	-0.263692	0.000739546	0.00304251	0.0325278	0.667295	0.759218	-1.29447	3.17419e-61	1.08511e-60	-0.317448	4.62201e-05	5.71873e-05
selC	MG1655	3836222	3836316	+	74.75	94.24	110.64	91.24	117.86	42.2	74.98	37.69	26.26	53.87	79.1114	75.5842	109.572	58.4246	44.2647	15.0449	6.97073	10.7915	14.1667	17.4596	17.9889	23.2949	19.7327	12.4989	18.6515	-0.988132	0.000747259	0.0030685	-0.294653	0.176236	0.277551	-2.83857	5.93294e-27	1.26457e-26	-2.2305	5.68813e-17	8.8016e-17
udp	MG1655	4016431	4017192	+	6807.41	6679.1	6817.65	5514.75	5297.67	4158.6	4194.89	3725.23	4617.72	4372.07	35112.1	25146.8	25880.4	38609.3	57747.7	11213.5	9424.43	9069.37	8588.56	8576.33	13841.7	12678.5	13301.6	24822.8	11885	-0.56313	0.000746577	0.0030685	2.64668	9.11665e-35	3.80749e-33	0.685636	0.00144604	0.00180633	1.39233	9.93644e-11	1.39425e-10
gyrB	MG1655	3877705	3880119	-	18937.7	18625.2	18349.8	17934.5	18430.3	17098.6	15790.5	14864.9	17105.4	16497.5	15617.8	14818.6	15088.5	15108.3	15156.2	5451.28	5093.28	5163.74	4775.36	4679.17	1688.18	1628.92	1562.47	2378.95	1502.78	-0.183086	0.00076192	0.00312579	-0.188771	0.0290905	0.0649766	-1.77974	1.64041e-93	7.84245e-93	-3.31823	5.60815e-307	6.6561e-306
uspF	MG1655	1435185	1435619	-	78.72	75.86	105.42	72.27	78.9	116.87	138.79	149.93	90.03	106.85	336.89	286.082	293.688	367.482	609.082	1574.7	1587	1331.85	1624.45	1220.33	341.788	314.913	315.723	349.969	303.752	0.596828	0.000773436	0.00317008	2.2906	9.52386e-38	4.6332e-36	4.25735	1.69283e-129	1.11853e-128	2.07797	1.59951e-30	2.95043e-30
rbfA	MG1655	3312777	3313178	-	3132.15	3048.77	3172.94	3198.65	2930.81	2675.01	2526.19	2574.97	2547.06	2672.16	2884.46	2441.45	2518.35	2638.42	2526.63	519.05	563.08	597.131	595.001	608.329	286.438	293.343	235.896	233.313	187.847	-0.252963	0.000778184	0.00318657	-0.155244	0.0422427	0.0877973	-2.3273	1.01233e-188	1.07472e-187	-3.53515	0	0
ascF	MG1655	2839524	2840981	+	128.82	144.81	172.22	118.33	174.35	87.65	113.27	99.13	67.52	99.79	170.667	134.101	131.127	179.507	214.241	71.4634	79.7762	84.5336	70.8335	88.2169	145.295	132.004	170.419	129.155	162.534	-0.60503	0.000782318	0.00320053	0.251059	0.0892494	0.161358	-0.8053	1.82294e-07	2.65029e-07	0.116877	0.444765	0.464137
pyrG	MG1655	2908029	2909666	-	28698.3	28145.4	27351	30129.2	30202.3	23464.7	22453.3	22659.4	24247.7	23566.4	20651.6	20303.7	21034.1	20776.3	15775.9	4252.7	4750.17	5436.23	5304.25	5254.42	1890.21	1739.35	1795.68	1624.86	1829.18	-0.312513	0.000788939	0.00322461	-0.456557	2.83635e-08	2.42403e-07	-2.43537	2.97833e-191	3.25558e-190	-3.92544	0	0
def	MG1655	3433690	3434199	+	3606.07	3619.6	3479.8	3712.63	3417.82	2746.43	2787.82	2700.32	2532.05	2792.26	3074.68	2910.4	3215.3	2828.09	2454.03	1113.32	1343.8	1190.66	1440.28	1223.09	1213.56	1156.98	1306.84	933.25	1137.74	-0.394593	0.000792821	0.00323748	-0.20356	0.0186347	0.0447617	-1.40104	6.48679e-58	2.12719e-57	-1.52544	6.84432e-66	1.81872e-65
yebC	MG1655	1947411	1948151	-	11228.5	11317.8	10985.3	10631.1	10841.8	9680.66	9686.78	9453.58	10537.1	9840.02	8217.81	7348.74	7568.52	7346.25	8204.9	2872.33	2581.5	2559.39	2618.48	2422.29	588.097	622.06	608.126	720.769	612.834	-0.162685	0.000795715	0.00324628	-0.413202	1.06695e-14	1.6344e-13	-1.98091	4.60507e-292	9.02065e-291	-4.0516	0	0
ygbE	MG1655	2873014	2873337	-	208.33	221.44	200.4	257.45	200.65	188.29	156.34	158.12	142.55	188.09	158.223	171.487	166.154	127.857	154.041	289.615	272.633	279.68	383.091	407.084	22.1401	27.6088	26.0113	20.8315	42.6319	-0.382449	0.000797625	0.00325106	-0.388732	0.00712914	0.0196763	0.682766	8.76844e-07	1.24937e-06	-2.83304	2.07905e-48	4.6911e-48
yaiT	MG1655	390251	391708	+	165.39	212.24	152.38	209.57	143.18	227.25	280.78	240.05	255.08	278.17	122.667	120.285	131.127	115.156	123.941	1850.52	1952.58	1802.18	2164.55	1742.28	170.202	164.79	158.759	137.488	106.58	0.543916	0.000805541	0.00328029	-0.435569	0.000952605	0.00342304	3.52177	1.82053e-192	1.99987e-191	-0.150136	0.263251	0.280282
yaiT	MG1655	392970	394418	+	165.39	212.24	152.38	209.57	143.18	227.25	280.78	240.05	255.08	278.17	122.667	120.285	131.127	115.156	123.941	1850.52	1952.58	1802.18	2164.55	1742.28	170.202	164.79	158.759	137.488	106.58	0.543916	0.000805541	0.00328029	-0.435569	0.000952605	0.00342304	3.52177	1.82053e-192	1.99987e-191	-0.150136	0.263251	0.280282
ybdN	MG1655	635349	636569	-	41.35	17.62	30.27	31.62	23.38	48.7	68.6	54.07	22.51	61.81	25.7779	34.9475	35.9251	16.9347	14.1647	1006.76	1341.48	1187.07	1407.23	1208.39	487.083	452.957	487.039	283.308	539.56	0.910757	0.000815255	0.00331678	-0.0371618	0.881444	0.918489	5.50971	2.02048e-143	1.49327e-142	4.07228	2.91259e-77	8.56745e-77		+
ppiC	MG1655	3959532	3959813	-	954.99	1058.91	1003.03	1062.3	1136.68	652.52	825.58	713.59	405.13	691.44	939.559	1113.45	1253.79	968.662	1142.03	240.719	223.838	250.903	297.501	260.975	27.6752	43.1387	32.2899	37.4967	42.6319	-0.65526	0.0008369	0.00340169	0.149513	0.12229	0.207187	-1.93294	3.35196e-80	1.39204e-79	-4.72977	1.63346e-206	1.18546e-205
ybgS	MG1655	784937	785317	-	22.26	19.16	25.05	21.68	22.4	25.97	43.07	55.71	33.76	46.8	27.5557	38.1985	28.7401	29.6357	24.7882	2685.52	2970.31	2948.78	3774.83	2912.99	51.199	37.0993	41.2593	12.4989	42.6319	0.974565	0.000839463	0.00340896	0.558693	0.00715278	0.0197035	7.21626	0	0	0.959828	4.31852e-06	5.48897e-06
fecD	MG1655	4511458	4512414	-	782.44	815.25	671.12	859.05	899.99	542.14	489.76	560.38	577.68	575.76	1278.23	1451.54	1247.5	1325.14	1356.27	129.136	85.9724	78.2385	79.0974	78.1087	249.076	314.05	272.67	508.288	317.075	-0.55484	0.000843059	0.00342041	0.820613	1.47069e-08	1.32601e-07	-3.08199	1.681e-85	7.31741e-85	-1.22318	4.79758e-16	7.32375e-16	+
hisR	MG1655	3982509	3982585	+	1613.39	1941.59	1927.77	2335.07	1820.44	1009.62	1085.62	1504.18	889.03	826.55	2328.01	2404.07	2567.75	2046.55	890.605	356.063	283.477	328.242	390.174	399.733	47.0478	43.1387	36.7746	16.6652	25.3127	-0.856601	0.00084563	0.00342768	0.185369	0.39179	0.518618	-2.35789	3.55034e-27	7.60026e-27	-5.65426	1.23462e-111	4.6835e-111
nadE	MG1655	1822458	1823285	+	2344.15	2454.19	2425.63	2449.8	2447.7	2009.5	2240.63	2153.87	2010.64	2222.68	1929.79	1703.49	1676.8	1692.62	1690.91	2848.5	3212.73	3018.93	2995.08	2856.02	4682.64	4525.25	4767.25	3770.5	4689.51	-0.178464	0.000846481	0.00342798	-0.383157	4.51976e-10	4.73025e-09	0.397036	5.08224e-11	8.11948e-11	0.990201	7.73196e-60	1.93715e-59
chbA	MG1655	1819455	1819805	-	25.45	29.88	44.88	27.1	20.45	51.94	63.81	83.57	78.78	34.44	32.889	36.573	26.0457	26.2487	17.7059	66.4484	73.58	83.6343	101.528	74.433	242.158	273.499	258.319	262.477	306.417	1.07586	0.000850398	0.00344067	0.0697291	0.738253	0.818755	1.55794	2.44515e-17	4.42728e-17	3.29283	3.13515e-76	9.10716e-76
yqgB	MG1655	3085920	3086051	-	506.52	495.74	481.16	494.11	407.14	853.79	653.28	666.07	870.28	860.11	656.891	546.97	560.432	574.085	378.905	104.061	164.2	180.758	185.348	137.839	12.4538	6.03942	8.96942	8.33259	2.66449	0.706878	0.000859436	0.00347405	0.288014	0.064329	0.123497	-1.52155	2.72658e-21	5.31041e-21	-5.88848	8.48092e-82	2.58753e-81
yciC	MG1655	1312920	1313663	-	1591.92	1520.17	1434.09	1484.15	1424.01	1769.27	1879.29	1863.84	2081.91	2062.85	1303.12	1280.06	1285.22	1146.48	871.128	728.425	734.251	675.369	766.182	903.304	81.6417	75.9241	76.24	58.3281	70.6091	0.373023	0.000872622	0.00352411	-0.241805	0.0208193	0.049182	-0.874144	9.50214e-17	1.70584e-16	-4.22841	2.37863e-215	1.81868e-214
yiaS	MG1655	3750086	3750781	+	27.83	50.57	51.14	40.65	46.75	68.17	83.75	63.08	97.53	77.71	31.1112	49.5768	52.9895	38.103	61.9705	1657.45	1377.11	1245.52	1023.54	1085.25	1141.6	1143.18	1096.96	2195.64	1545.41	0.834156	0.000901043	0.00363555	0.1865	0.443593	0.566586	4.98003	5.69029e-109	3.12542e-108	5.1309	4.46129e-115	1.73551e-114
ytfL	MG1655	4439872	4441215	-	1473.44	1416.73	1410.08	1450.73	1414.27	1136.23	1054.51	1062.6	1174.12	1143.57	1069.34	1093.94	1215.17	1064.34	759.582	431.288	357.831	374.106	387.223	488.869	644.831	568.568	631.447	795.762	563.541	-0.366572	0.000906367	0.00365369	-0.362373	0.00133167	0.00456999	-1.71995	1.59247e-50	4.72195e-50	-1.0828	8.28804e-21	1.35342e-20
envR	MG1655	3412803	3413465	-	11.13	9.96	13.57	5.42	7.79	25.97	18.35	18.84	18.76	24.73	7.11114	9.7528	7.18502	5.0804	0	893.919	1119.96	1035.09	1067.22	1030.12	1187.26	931.796	1051.22	674.94	776.7	1.13885	0.000936471	0.00377067	-0.471363	0.177471	0.279098	6.84684	1.66695e-171	1.54063e-170	6.69967	2.98359e-163	1.65104e-162		+
plsC	MG1655	3162744	3163481	-	2177.16	2081.81	2007.09	2100.21	2122.38	1717.33	1642.38	1608.23	1834.33	1860.62	1863.12	1730.31	1884.27	1712.09	1400.53	392.422	413.597	408.279	473.994	422.706	255.995	175.143	208.09	174.984	239.805	-0.278859	0.000937101	0.00377067	-0.190208	0.0339351	0.0737148	-2.21401	3.58575e-125	2.26127e-124	-3.2063	1.00938e-212	7.56093e-212
malT	MG1655	3553085	3555790	+	6174.46	6071.5	5978.49	5148.91	5394.1	5437.66	4516.35	4093.09	4452.66	4787.99	33772.6	26360.2	26787.6	33225.8	33384.4	3624.57	3891.99	3779.73	3254.8	3476.3	50644.1	47959.9	46862.5	44966.8	42986.3	-0.306598	0.000941085	0.0037829	2.51056	7.22721e-183	1.59974e-179	-0.579801	3.55549e-11	5.69675e-11	3.11513	2.33152e-280	2.42863e-279
pmrR	MG1655	4332116	4332205	+	178.91	186.96	180.57	207.76	208.44	110.38	141.19	119.61	86.28	158.07	41.7779	54.4532	63.7671	37.2562	33.6411	161.733	141.738	159.175	222.535	206.758	23.5239	23.2949	21.5266	8.33259	23.9805	-0.595718	0.000941859	0.0037829	-1.93777	4.08862e-29	1.33091e-27	-0.0089393	0.95318	0.956637	-3.04349	2.44913e-45	5.31486e-45
gntP	MG1655	4549953	4551296	-	191.63	185.42	198.31	168.02	158.76	172.06	125.23	111.42	123.79	118.33	817.781	435.625	541.571	818.791	1085.37	80.2396	83.6488	66.5477	50.1737	73.5141	294.74	235.537	207.194	224.98	165.199	-0.510906	0.000943922	0.00378773	2.12727	2.73855e-24	7.17371e-23	-1.26203	9.52674e-09	1.43843e-08	0.416122	0.052808	0.0588129
ygjH	MG1655	3220915	3221247	-	21.47	32.18	25.05	32.52	24.35	35.71	7.98	7.37	15	7.06	68.4447	62.5805	60.1745	102.455	111.547	6.26872	4.64716	13.4894	3.54167	2.75678	11.0701	8.62774	8.96942	12.4989	10.658	-1.24156	0.000948395	0.00380222	1.65809	1.87696e-10	2.01682e-09	-2.09436	2.00058e-09	3.08055e-09	-1.35803	7.94239e-05	9.76151e-05
rhlB	MG1655	3964365	3965630	-	10633	10594.5	10253.6	10549.8	11013.2	9706.64	8360.27	8226.31	9861.88	9217.46	10949.4	10910.9	10742.5	11126.9	9931.22	3561.88	3940.01	3591.78	3549.35	4012.95	489.85	364.091	399.139	354.135	370.365	-0.227711	0.000953836	0.00382055	0.112479	0.0599248	0.116867	-1.41208	2.19929e-121	1.34479e-120	-4.64005	0	0
rzpD	MG1655	578107	578568	+	44.53	62.06	39.66	40.65	18.51	81.16	138.79	115.52	48.77	168.67	15.1112	2.4382	11.6757	11.0075	12.3941	3.76123	11.6179	14.3887	27.1528	23.8921	2.76752	4.31387	3.58777	0	6.66124	1.44924	0.000960867	0.00384521	-1.89296	2.94849e-05	0.000152488	-1.22442	0.0046464	0.00565099	-3.29503	2.89939e-09	3.94941e-09
alsE	MG1655	4307783	4308478	-	29.42	22.22	25.05	37.04	37.99	64.93	55.04	46.7	52.52	40.62	34.6668	20.3183	26.9438	28.7889	54.8882	1515.78	1551.38	1587.25	1613.82	1419.74	600.551	571.157	601.848	574.949	607.505	0.734642	0.000980697	0.00392101	0.125453	0.468102	0.591155	5.76991	0	0	4.39273	5.65221e-237	4.78438e-236
clpP	MG1655	456677	457300	+	6528.3	6509	6210.2	6160.62	6135.33	5531.81	5426.48	5620.21	5169.14	5580.99	5892.47	5620.05	5854	5751.86	5795.13	4443.27	4838.46	4561.22	4796.02	4266.57	51435.7	48644.1	50089.7	41979.6	48453.8	-0.205686	0.000983866	0.00393011	-0.0306385	0.572857	0.682654	-0.366034	1.69951e-11	2.74589e-11	3.02692	0	0
oppB	MG1655	1302899	1303819	+	6238.07	6248.49	6234.21	7117.24	6527.86	7645.19	7851.37	8676.91	7404.85	8382.08	4960.02	4991.81	4969.34	4809.44	3537.63	8260.91	8866.77	8700.66	9074.95	8224.39	15337.6	16402.2	17217.7	13240.5	21403.9	0.305211	0.000992056	0.00395923	-0.379138	0.000617146	0.00233115	0.510289	3.87722e-06	5.39763e-06	1.46583	3.69582e-40	7.61348e-40
yciB	MG1655	1312351	1312890	-	924.78	966.96	947.71	985.52	918.5	1152.46	1111.14	1137.15	1114.1	1330.78	914.67	909.449	959.2	842.499	685.217	566.692	541.394	571.051	546.008	623.951	91.328	86.2774	98.6636	74.9933	75.9381	0.30485	0.000999021	0.00398342	-0.035077	0.658522	0.75233	-0.641154	1.41272e-15	2.48673e-15	-3.34304	3.9803e-202	2.83292e-201
eutT	MG1655	2573502	2574305	-	8.75	5.36	17.74	9.94	9.74	22.72	12.76	30.31	30.01	24.73	11.5556	9.7528	4.49064	12.701	15.9353	119.106	95.2667	102.519	56.0765	70.7573	351.474	415.857	435.017	770.765	500.925	1.21808	0.00100173	0.00399061	0.15719	0.667828	0.759433	3.22512	1.39445e-24	2.8726e-24	5.70032	3.82931e-75	1.10009e-74	+
ypdA	MG1655	2498671	2500368	+	618.64	757.79	666.94	744.33	787.98	538.9	507.31	585.78	558.93	611.97	702.225	631.494	709.521	641.824	538.258	351.048	347.762	353.422	364.202	379.516	4755.98	5084.33	5644.45	5666.16	6416.1	-0.34809	0.00102056	0.00406193	-0.0481027	0.608306	0.711673	-0.896869	7.37115e-21	1.42064e-20	3.04226	3.99831e-245	3.526e-244
yqiJ	MG1655	3192208	3192837	+	19.88	22.22	25.05	34.33	18.51	29.22	41.48	71.28	52.52	47.69	24.889	17.0674	20.6569	20.3216	15.9353	76.4783	96.0412	114.21	161.736	112.109	563.189	473.663	514.845	170.818	289.098	1.04707	0.00103579	0.00411883	-0.165676	0.602808	0.707109	2.33029	8.17211e-16	1.44423e-15	4.18161	3.62544e-48	8.13473e-48	+	+
ftsA	MG1655	103982	105244	+	4462.47	4660.13	4908.67	4821.91	4622.68	3898.89	3879.82	3863.69	3188.51	3532.27	3480.01	3705.25	3728.13	3779.82	3843.94	2749.46	2337.52	2423.6	2324.52	2285.37	4369.91	4389.8	4125.93	7545.16	4140.63	-0.352996	0.0010444	0.00414931	-0.244989	0.0581854	0.114179	-0.858216	3.38251e-11	5.4255e-11	0.157016	0.225116	0.240896
cmtB	MG1655	3078887	3079330	-	2.39	2.3	5.22	3.61	1.95	12.99	13.56	9.01	11.25	8.83	5.33335	1.62547	9.8794	4.23366	5.31176	131.643	162.65	181.657	217.223	155.298	76.1067	67.2964	73.5492	49.9955	49.2932	1.84452	0.00105595	0.00419142	0.880182	0.0652171	0.124877	5.91682	7.5849e-52	2.29048e-51	4.52231	1.091e-29	1.99088e-29	+	+
fieF	MG1655	4106469	4107371	+	1649.97	1749.27	1714.85	1810.25	1835.05	1512.81	1374.37	1550.88	1204.13	1183.31	1154.67	1221.54	1254.68	1166.8	1014.55	688.305	776.85	773.392	783.89	748.006	185.424	171.692	193.739	124.989	195.84	-0.358624	0.00106073	0.0042066	-0.490421	4.12285e-15	6.49532e-14	-1.11677	1.89053e-69	7.01541e-69	-3.17931	0	0
eutD	MG1655	2572489	2573505	-	9.54	13.03	18.79	18.07	17.53	25.97	36.69	30.31	18.76	45.92	10.6667	26.0075	17.0644	25.402	30.1	188.061	164.974	138.491	97.396	114.866	529.979	675.552	642.21	966.58	800.681	1.12808	0.00107144	0.00424525	0.587848	0.0445072	0.0914705	3.30086	2.7677e-36	6.72112e-36	5.66103	1.09547e-105	3.9686e-105	+
ygjJ	MG1655	3227801	3228871	+	11.93	9.19	12.52	18.07	14.61	45.45	38.29	55.71	41.26	28.26	5.33335	4.8764	3.59251	5.92713	19.4765	70.2096	61.9621	61.1519	57.8473	59.7302	23.5239	35.3737	21.5266	29.1641	43.9642	1.65588	0.00107404	0.00425174	-0.875565	0.0120762	0.0310101	2.33093	2.60575e-19	4.90045e-19	1.31986	3.20165e-06	4.08111e-06		+
ybbC	MG1655	527581	527949	+	7.16	6.9	10.44	9.03	10.71	25.97	39.88	40.14	11.25	25.61	6.22225	2.4382	0	2.5402	1.77059	264.54	467.814	510.799	724.272	291.299	1313.19	1202.71	1234.19	324.971	771.371	1.75398	0.00107759	0.00426195	-1.62084	0.00356558	0.0108263	5.78418	5.90766e-48	1.68513e-47	6.88841	2.73644e-67	7.3598e-67		+
yafJ	MG1655	244327	245094	+	1397.9	1346.24	1393.38	1436.27	1533.1	1158.95	1236.37	1178.93	892.78	1044.67	1326.23	1284.12	1254.68	1245.54	975.593	613.08	619.621	710.442	660.522	690.113	233.855	248.479	237.69	141.654	233.143	-0.359367	0.00108005	0.00426785	-0.123341	0.149556	0.244221	-1.01294	1.73676e-31	3.93885e-31	-2.54362	9.61361e-149	4.76057e-148
potA	MG1655	1184458	1185594	-	8137.72	7998.53	7858.25	8142.5	8294.72	9859.21	9285.56	8530.26	9884.39	9784.39	7765.36	7871.33	8159.49	7327.63	5382.58	2320.68	2660.5	2870.54	2759.55	3121.59	31.8264	50.0409	45.744	33.3304	43.9642	0.226481	0.00109851	0.00433691	-0.0512187	0.631764	0.729489	-1.46204	2.46383e-42	6.54703e-42	-7.46585	0	0
mipA	MG1655	1865726	1866472	-	14298.7	14438.6	14145.7	14923.7	13722.9	18994.5	17210.3	17409.5	19386.2	19670.3	11336	10828.1	11622.7	11768.7	12360.5	7557.56	5843.8	5756.38	6418.1	5919.72	6301.63	5739.17	6169.17	8690.89	5608.76	0.373371	0.00110877	0.00437347	-0.209046	0.0421763	0.0877418	-1.08799	4.37617e-26	9.1991e-26	-1.0455	4.19498e-24	7.14275e-24
clpA	MG1655	923264	925540	+	6379.61	6332.78	6179.93	6170.56	6214.22	5531.81	4911.19	5046.72	5881.87	5412.32	5826.69	5931.33	5683.35	6268.36	7569.26	11385.2	9820.22	9770.82	8664.7	9165.37	99403.6	95400.4	104278	171197	109194	-0.22708	0.00111779	0.00440512	0.0949869	0.480701	0.602851	0.737134	4.32158e-08	6.40497e-08	4.30669	4.40145e-225	3.5622e-224
sbp	MG1655	4108834	4109823	+	139.15	126.43	149.25	146.34	121.75	100.64	93.33	114.7	97.53	101.55	74.667	83.7116	94.3034	91.4471	58.4294	31.3436	54.9914	55.7562	53.1251	49.622	211.715	257.107	253.835	237.479	221.153	-0.41489	0.00112798	0.00443821	-0.636556	8.00228e-07	5.4418e-06	-1.35335	4.86434e-23	9.76618e-23	0.8939	6.31539e-14	9.32562e-14
srlA	MG1655	2825832	2826395	+	46.12	41.38	52.19	42.46	33.12	29.22	12.76	23.76	26.26	25.61	439.113	303.962	261.355	452.155	938.411	433.795	577.022	602.526	511.772	382.273	845.476	909.364	831.465	458.292	816.668	-0.949002	0.0011282	0.00443821	3.56579	9.73275e-37	4.48821e-35	3.63854	2.9202e-38	7.29144e-38	4.26623	7.91306e-52	1.83698e-51
yrdB	MG1655	3429766	3430023	-	592.4	608.38	622.06	608.84	512.33	412.29	526.46	486.65	480.15	431.82	519.113	500.644	469.721	447.075	587.835	161.733	185.112	192.449	208.959	262.813	1357.47	1455.5	1685.35	1154.06	1758.57	-0.323491	0.00114083	0.00448388	-0.130746	0.291856	0.413448	-1.44247	1.52739e-29	3.36909e-29	1.43424	1.1376e-31	2.12856e-31
purC	MG1655	2596905	2597618	-	967.72	1011.41	918.48	833.76	852.26	766.14	768.15	741.44	765.24	813.31	827.559	863.936	837.953	807.783	878.211	290.868	296.643	274.284	270.348	243.515	3934.02	4135.28	4464.98	8515.91	4999.92	-0.249926	0.00114233	0.00448576	-0.0266712	0.86779	0.909298	-1.64225	6.13828e-24	1.25054e-23	2.5977	5.72977e-60	1.43796e-59
thyA	MG1655	2964361	2965155	-	3222.8	3220.41	3000.73	3105.6	3220.1	2493.21	2491.89	2384.08	2280.72	2654.5	3016.01	3024.99	3094.05	2759.5	2266.35	802.396	1009.21	954.15	1053.65	1111.9	195.11	209.654	174.007	112.49	181.186	-0.356663	0.00115782	0.00454252	-0.0586475	0.565856	0.676673	-1.58003	6.73682e-53	2.06394e-52	-4.02615	8.57217e-261	8.23189e-260
yaeQ	MG1655	214291	214836	+	648.85	694.96	712.87	742.53	649.67	418.78	599.84	542.36	510.16	539.55	574.224	646.123	643.957	575.778	490.452	245.734	182.788	227.521	248.507	264.651	7347.75	7331.86	7725.36	8895.04	9281.77	-0.385738	0.00115975	0.00454606	-0.133257	0.185707	0.288566	-1.46659	1.5125e-44	4.13836e-44	3.65176	3.47394e-307	4.13417e-306
cspE	MG1655	657292	657501	+	9067.27	10704.8	10144	13425.1	10646	4742.94	6035.89	5015.59	2393.26	4308.49	28185	24015.5	27894	26776.2	38124.3	2427.25	2579.95	2741.94	3993.83	2894.62	17963.9	17104.5	19243.9	12390.6	15223.6	-1.26249	0.00116199	0.00455078	1.52243	4.0139e-23	9.98289e-22	-1.78518	4.86922e-31	1.09812e-30	0.69941	5.44142e-06	6.89641e-06
bglB	MG1655	3902289	3903701	-	35.78	26.82	40.71	47.88	36.04	68.17	68.6	80.29	71.27	57.4	22.2223	26.8202	27.842	33.8693	23.0176	819.948	821.772	761.701	643.994	556.869	99.6306	86.2774	104.045	112.49	91.9251	0.888094	0.00118088	0.00462066	-0.360216	0.075486	0.14111	4.37166	1.09985e-158	9.20426e-158	1.48323	1.334e-16	2.05198e-16		+
ahpF	MG1655	639753	641318	+	9508.58	9412.2	9380.01	8537.25	8760.3	11359	9743.42	9615.8	12273.9	10912.1	8241.81	7996.49	7839.75	8225.16	8220.83	8670.89	8173.57	8224.94	7396.79	7378.97	6085.77	5951.42	5756.57	7424.34	5504.85	0.239209	0.00121276	0.00474118	-0.0752929	0.29718	0.41912	-0.0998768	0.166409	0.181765	-0.479112	4.25219e-11	6.00461e-11
rpoZ	MG1655	3822106	3822381	+	4607.98	4539.83	4613.29	4581.62	4433.72	3093.79	3512.1	3410.63	2839.65	3471.34	5266.69	5932.14	5854.89	5733.23	5559.64	2083.72	1440.62	1546.78	1576.64	1790.99	640.68	540.959	537.268	1224.89	495.596	-0.478562	0.00121562	0.00474815	0.411132	0.0179908	0.0433562	-1.33754	1.60752e-14	2.77338e-14	-2.65693	3.29405e-51	7.60312e-51
uraA	MG1655	2618871	2620160	-	2525.44	2449.59	2359.88	2681.05	2765.23	3126.25	2851.63	3259.89	3466.1	3137.54	2416.9	2253.71	2533.62	2078.73	1933.48	175.524	202.926	212.233	217.223	242.596	81.6417	79.3752	105.839	108.324	78.6026	0.307717	0.00122274	0.00477174	-0.0912415	0.312215	0.435195	-3.50363	8.83824e-278	1.63029e-276	-4.7498	0	0
yggX	MG1655	3104093	3104368	+	639.31	682.7	687.82	724.46	728.56	327.88	503.32	504.67	266.33	310.84	547.558	641.247	643.059	563.924	449.729	160.479	214.544	253.601	298.681	239.84	325.183	290.755	320.208	104.157	334.394	-0.845051	0.00122527	0.00477737	-0.184904	0.321458	0.445005	-1.46772	7.26025e-15	1.26192e-14	-1.20149	3.06353e-10	4.26486e-10
kdsD	MG1655	3341266	3342252	+	2085.72	2052.69	2026.93	2042.4	1990.89	1785.5	1785.16	1753.24	1920.61	1827.07	1731.56	1908.3	1859.12	1773.91	1535.1	1176.01	1119.19	962.244	950.349	965.791	437.267	497.821	475.379	549.951	492.932	-0.174156	0.00122687	0.00477935	-0.113341	0.116507	0.199604	-0.886486	5.92502e-34	1.38857e-33	-1.97526	5.28332e-138	2.42879e-137
dadX	MG1655	1238879	1239949	+	789.6	812.96	847.51	738.01	758.76	977.16	1027.39	1024.91	1069.09	1020.83	2307.56	1746.56	1494.48	2386.09	2935.63	6425.43	6114.88	6096.31	4648.45	4965.87	24452.4	25875.5	24082.9	35796.8	26514.4	0.375097	0.00123235	0.00479648	1.55549	6.36638e-23	1.54011e-21	2.93464	1.31796e-77	5.33817e-77	5.20933	1.17499e-240	1.01397e-239
rbsB	MG1655	3936278	3937168	+	2892.02	3046.47	3096.75	2683.75	2681.47	2100.4	2173.62	1877.77	2532.05	2123.78	18642.7	11429.5	12275.6	20665.4	32897.5	6461.79	4909.72	4996.47	4201.02	4081.87	12860.6	11729.4	12350	26222.7	11869	-0.416873	0.00125143	0.00486641	2.83065	1.8856e-28	6.00542e-27	0.870612	0.000670414	0.000849191	2.47603	3.82825e-22	6.34744e-22
yjiM	MG1655	4564699	4565850	-	45.32	42.14	45.92	49.68	40.91	12.99	25.53	31.95	33.76	30.91	61.3336	52.8277	61.9708	101.608	205.388	105.314	93.7177	82.735	86.771	97.4061	13.8376	26.746	22.4235	20.8315	21.316	-0.667357	0.00125819	0.00488839	1.17433	5.14073e-05	0.000250363	1.15067	6.85002e-05	9.07392e-05	-0.974698	0.0029577	0.00347591
gloA	MG1655	1727837	1728244	+	1242.05	1369.99	1397.56	1528.41	1389.92	870.03	1078.44	1208.43	723.98	878.65	1136	1349.14	1306.78	1302.28	1071.2	887.65	884.509	1117.82	1172.29	1022.76	1227.39	1064.66	1271.86	1312.38	1428.17	-0.533449	0.00126267	0.00490148	-0.0692449	0.480513	0.602786	-0.347763	0.000398966	0.000510912	-0.0427738	0.666124	0.681204
ispA	MG1655	440202	441101	-	3242.68	3196.65	3252.27	3223.94	3308.73	2587.35	2606.75	2395.55	2445.78	2519.39	3410.68	3195.67	3197.33	3391.17	2579.74	885.143	1073.49	1259.91	1205.35	1246.98	11277.6	11491.3	11911.4	9349.17	13449	-0.369875	0.00126925	0.00491835	0.056056	0.590257	0.696929	-1.4194	1.21849e-41	3.20324e-41	1.92139	1.40716e-76	4.10375e-76
waaG	MG1655	3805943	3807067	-	2577.13	2540.01	2477.82	2410.05	2371.73	2915.24	2876.36	3097.67	2910.92	3232.03	2032.9	1912.36	1979.47	1791.69	1460.73	599.289	711.015	678.966	753.786	663.464	3953.4	3872.99	4012.02	2453.95	3944.78	0.281904	0.00126881	0.00491835	-0.334734	0.00427419	0.0126398	-1.76419	3.56536e-50	1.05296e-49	0.658955	1.76917e-08	2.36835e-08	+	+
hemX	MG1655	3987885	3989066	-	2947.68	3068.7	2993.42	2933.97	2986.33	2577.61	2364.26	2488.95	2359.5	2657.15	2676.46	2475.59	2446.5	2667.21	2294.68	1661.21	1900.69	1930.78	1740.73	1866.34	6027.65	6343.12	6427.48	6357.77	6502.7	-0.26159	0.0012783	0.00494196	-0.151354	0.00273331	0.00862465	-0.618023	5.02687e-34	1.17923e-33	1.17969	1.54359e-123	6.3745e-123
yfcI	MG1655	2422649	2423539	-	54.07	66.66	54.27	71.36	64.29	97.39	122.04	126.99	78.78	110.38	40.8891	36.573	46.7026	36.4095	40.7235	142.927	156.454	148.383	158.785	168.163	358.393	443.466	526.505	395.798	668.788	0.81569	0.00127676	0.00494196	-0.534722	0.00417461	0.0124033	1.41515	6.56299e-18	1.20159e-17	3.05023	7.52538e-80	2.26632e-79
yfiR	MG1655	2741875	2742393	+	249.68	239.06	250.5	252.93	242.53	288.93	315.87	349.01	311.35	320.55	216.89	210.498	214.652	197.289	226.635	166.748	269.535	202.341	318.16	250.867	91.328	86.2774	95.0758	58.3281	125.231	0.373971	0.00127871	0.00494196	-0.11923	0.408324	0.533606	0.0743484	0.601792	0.622171	-1.29249	3.64529e-16	5.57433e-16
fumB	MG1655	4345680	4347326	-	353.05	335.6	349.65	313.45	356.49	451.24	440.31	397.35	525.17	429.17	319.112	296.648	303.567	419.133	416.088	432.541	389.587	392.092	339.41	325.3	921.583	880.893	829.671	1179.06	1032.49	0.375802	0.00128465	0.00496053	0.126755	0.297296	0.419149	0.229288	0.0572988	0.0650916	1.58702	3.03101e-40	6.25854e-40
yicG	MG1655	3818874	3819491	+	217.88	246.72	207.7	184.28	169.48	305.16	278.38	300.67	288.84	352.34	238.223	225.127	267.642	217.61	233.717	678.275	590.963	623.21	655.8	736.978	1.38376	6.03942	6.27859	12.4989	7.99348	0.57355	0.0012948	0.00499538	0.295094	0.00959121	0.0254558	1.76855	8.24313e-60	2.76667e-59	-4.99838	4.52093e-57	1.1015e-56
yraJ	MG1655	3288814	3291330	+	93.03	89.65	81.41	118.33	146.1	159.07	146.77	151.57	131.29	164.25	80.8892	61.7678	81.7296	65.1984	51.347	906.456	1368.59	1314.77	1665.18	1525.42	929.885	889.52	982.151	491.623	955.221	0.523701	0.00129618	0.0049963	-0.522249	0.0152317	0.0377341	3.77983	8.23555e-79	3.36957e-78	3.11343	2.32759e-53	5.47514e-53
yihD	MG1655	4042069	4042338	+	396.79	439.04	427.93	469.72	412.98	214.26	277.59	276.91	153.8	177.5	196.445	251.947	274.827	232.005	302.77	76.4783	74.3545	133.995	154.063	107.514	672.506	687.631	680.779	833.259	582.192	-0.95321	0.00129793	0.00499868	-0.680795	2.42633e-05	0.000127569	-1.86391	3.29625e-29	7.24553e-29	0.776082	1.06754e-06	1.37423e-06
queD	MG1655	2892214	2892579	+	1365.3	1523.24	1407.99	1513.06	1454.21	993.39	1159.8	1184.67	1114.1	1170.06	1225.78	1302	1474.73	1228.61	864.046	196.838	182.788	161.873	194.792	198.488	30.4427	19.8438	37.6716	45.8292	13.3225	-0.364882	0.00130126	0.00500274	-0.154225	0.226917	0.338697	-2.86273	1.24783e-101	6.38628e-101	-5.63837	3.38103e-193	2.24405e-192
yjeT	MG1655	4404386	4404583	+	115.3	140.98	174.3	173.44	175.32	87.65	94.12	133.54	56.27	80.36	121.778	113.783	96.9978	102.455	81.447	33.8511	33.3046	25.1802	36.5973	34.0003	44.2802	37.9621	56.5073	66.6607	59.9511	-0.73829	0.00130126	0.00500274	-0.477373	0.00202062	0.00659682	-2.14983	1.69873e-34	4.01082e-34	-1.50987	1.18494e-17	1.85755e-17
frvB	MG1655	4090915	4092366	-	31.81	36.01	33.4	26.2	34.09	45.45	63.02	54.07	48.77	53.87	24.889	31.6966	27.842	29.6357	40.7235	57.6722	51.8932	58.4541	54.3057	45.9463	30.4427	39.6876	38.5685	87.4922	37.3029	0.752212	0.00130922	0.0050273	-0.00279796	0.989327	0.992916	0.822901	1.84468e-05	2.50503e-05	0.451474	0.0312733	0.0352103
ssrS	MG1655	3055983	3056165	+	1973.6	1840.45	2977.76	3043.28	6241.5	1035.59	2339.54	923.32	930.3	1410.26	1224.89	1560.45	2089.04	1458.07	6795.51	905.203	546.815	711.341	778.578	811.411	4516.59	8024.66	5808.59	8732.55	17313.9	-1.27422	0.00131107	0.0050273	-0.196066	0.679173	0.769567	-2.00201	2.44229e-05	3.30037e-05	1.5623	0.000979969	0.00117031
ykgI	MG1655	318331	318567	-	5.57	10.73	4.17	6.32	6.82	19.48	26.32	31.13	7.5	32.67	2.66668	4.06367	0.898127	3.38693	5.31176	295.883	458.519	421.769	700.661	396.057	422.046	351.149	398.242	204.148	215.824	1.85691	0.00131041	0.0050273	-1.04986	0.0347544	0.0753466	6.15339	4.3641e-72	1.67127e-71	5.64887	2.31015e-60	5.82072e-60	+	+
glyY	MG1655	4392583	4392658	+	238.55	276.6	260.93	308.93	242.53	146.09	124.43	152.38	78.78	75.94	160.001	264.138	326.02	198.135	74.3646	25.0749	32.5301	40.4682	38.3681	56.9734	27.6752	42.2759	29.5991	33.3304	19.9837	-1.1964	0.00131367	0.00503288	-0.271392	0.324457	0.448026	-2.67692	1.65114e-20	3.15885e-20	-3.01867	6.43804e-23	1.07877e-22
fucI	MG1655	2935584	2937359	+	199.59	186.19	163.87	140.01	140.26	288.93	208.19	207.28	300.1	231.36	385.779	261.7	253.272	392.884	651.576	2502.47	2304.22	2310.28	1895.39	1660.5	916.048	842.068	917.571	1149.9	987.195	0.538522	0.00131954	0.00505096	1.31227	2.70881e-10	2.87576e-09	3.77687	2.0488e-75	8.0766e-75	2.62442	7.205e-37	1.43226e-36
fimC	MG1655	4544304	4545029	+	260.81	298.06	328.78	293.58	276.62	165.56	197.82	179.42	131.29	166.02	299.557	293.397	291.891	240.472	216.012	248.241	320.654	316.551	414.376	329.894	120.387	106.984	134.541	83.3259	90.5928	-0.780374	0.00132804	0.005077	-0.015718	0.907793	0.936565	0.264501	0.0483977	0.0553063	-1.30683	2.10885e-18	3.34619e-18		+
yeaW	MG1655	1884665	1885789	+	20.67	11.49	20.87	18.97	21.43	35.71	27.12	36.05	41.26	31.79	9.77782	18.6929	19.7588	24.5553	17.7059	60.1797	65.8347	44.9647	59.0279	35.8381	49.8153	76.7869	78.0339	108.324	99.9186	0.839388	0.00132865	0.005077	0.0652768	0.820217	0.876958	1.61752	3.73233e-10	5.8468e-10	2.21419	1.71626e-17	2.68477e-17
ftsN	MG1655	4122380	4123339	-	3399.33	3447.97	3499.63	3404.6	3438.28	2921.73	2846.85	2593.82	2554.56	2690.71	3293.35	3599.6	3448.81	3486	2981.67	1099.53	1129.26	1104.33	957.432	1006.22	5905.88	5972.99	6281.28	8040.95	6766.48	-0.337107	0.00134063	0.00511833	0.0644023	0.417594	0.542257	-1.60401	1.13561e-87	5.05769e-87	1.03118	1.21464e-38	2.47001e-38
nohD	MG1655	580834	581379	+	22.26	22.22	10.44	21.68	13.64	22.72	35.89	34.41	30.01	36.21	11.5556	16.2547	21.5551	10.1608	10.6235	22.5674	20.9122	26.0795	16.5278	20.2164	99.6306	105.258	95.9728	154.153	129.228	0.862441	0.0013588	0.00518321	-0.265246	0.336233	0.460695	0.287716	0.257773	0.27725	2.72227	3.61824e-32	6.82487e-32
yigZ	MG1655	4032492	4033106	+	901.72	858.93	1008.24	923.19	933.11	486.95	670.83	731.61	746.49	670.25	910.226	759.093	802.926	743.431	972.052	585.498	467.814	476.625	361.251	436.49	2742.61	2765.19	2993.99	4332.95	3446.52	-0.479926	0.00136408	0.00519886	-0.0496919	0.709271	0.794721	-0.898999	2.18108e-11	3.5137e-11	1.90735	3.25788e-47	7.22577e-47
yeiG	MG1655	2243910	2244746	+	320.45	343.26	362.17	318.87	361.36	266.2	303.91	276.91	285.09	250.79	385.779	425.06	377.214	413.206	378.905	639.409	761.359	673.571	667.605	666.221	7782.25	7759.79	7742.4	7632.65	9308.41	-0.29958	0.00137073	0.00521969	0.315868	9.55638e-05	0.000437499	1.09733	2.57507e-45	7.08945e-45	4.65723	0	0
pqiA	MG1655	1012001	1013254	+	1571.25	1691.04	1606.3	1696.43	1593.49	1548.52	1364	1317.39	1391.69	1365.22	1168.89	1184.97	1289.71	1157.48	1007.46	348.541	346.988	344.429	356.528	398.814	644.831	704.024	754.328	920.751	885.945	-0.231286	0.0013801	0.00524628	-0.391316	2.92893e-06	1.80339e-05	-2.08842	5.18396e-126	3.30683e-125	-0.982822	6.25067e-30	1.14299e-29
sibE	MG1655	3195099	3195240	-	316.48	331.01	327.73	390.23	364.28	152.58	231.32	165.49	71.27	169.55	323.557	273.891	305.363	254.867	428.482	81.4933	86.7469	102.519	172.952	122.217	89.9443	73.3358	66.3737	95.8248	99.9186	-1.11044	0.00137998	0.00524628	-0.0358188	0.842111	0.89323	-1.50187	4.489e-16	7.94912e-16	-1.9549	1.9293e-23	3.25619e-23
hemB	MG1655	388753	389727	-	5993.95	5941.24	5874.12	5960.99	6197.67	7609.48	6530.44	6520.59	8335.15	6989.48	4837.35	4821.14	5169.62	5118.5	5225	2876.09	2559.03	2548.6	2439.62	2610.67	2380.06	1993.87	2263.88	3341.37	2041	0.261021	0.00141155	0.00536122	-0.156368	0.122436	0.207354	-1.10624	1.17552e-27	2.5373e-27	-1.23335	1.67795e-33	3.22409e-33
smtA	MG1655	973537	974322	+	3707.06	3755.22	3620.7	3633.14	3804.51	3051.58	3030.31	3156.66	3301.05	2950.33	2738.68	2852.7	2593.79	2515.64	2029.09	689.559	614.974	641.196	548.959	586.275	426.197	415.857	366.849	387.465	468.951	-0.259529	0.00141927	0.00538587	-0.443283	2.31815e-07	1.73646e-06	-2.49589	2.61288e-176	2.49832e-175	-3.06575	3.70527e-237	3.14841e-236
yigM	MG1655	4011076	4011975	+	336.35	334.07	345.47	380.3	364.28	275.94	244.08	237.59	255.08	302.89	249.779	224.314	228.124	204.063	171.747	61.4334	51.8932	44.0654	57.2571	68.9194	222.785	232.086	227.823	224.98	239.805	-0.421973	0.00144676	0.00548546	-0.593713	7.39583e-11	8.14461e-10	-2.5451	4.56011e-113	2.58484e-112	-0.517321	4.61619e-08	6.12953e-08
ptrA	MG1655	2955996	2958884	-	2508.75	2560.69	2525.83	2620.52	2514.91	1996.52	2010.1	2055.55	2314.49	2289.79	2270.23	2140.74	2222.87	2336.98	2227.4	898.934	848.106	908.286	881.286	965.791	14006.4	14318.6	15152.9	17506.8	15861.7	-0.256788	0.00145824	0.00552426	-0.0893882	0.121582	0.206223	-1.40506	4.90141e-123	3.0263e-122	2.68712	0	0
nnr	MG1655	4394066	4395613	+	921.6	921.76	1008.24	925.9	1005.18	684.98	719.49	772.57	690.22	725.88	744.003	789.164	770.593	745.125	637.411	2389.63	2119.88	1945.17	1689.38	1969.26	6881.43	7350.84	7151.32	11636.5	8461.1	-0.40798	0.00146922	0.00555151	-0.277483	0.0309121	0.0681852	1.17538	2.14765e-20	4.09635e-20	3.21011	8.64532e-142	4.08026e-141
parE	MG1655	3173504	3175396	-	7597.8	7588.6	7620.28	7449.66	7825.25	6515.46	5977.66	5721.8	7067.25	6455.22	6855.14	6258.05	6198.88	6933.05	6921.22	1950.82	1806.19	1839.95	1639.79	2017.96	2017.52	2063.76	2172.39	2833.08	2318.11	-0.265027	0.00146867	0.00555151	-0.104224	0.180132	0.282281	-1.94666	2.27264e-135	1.56713e-134	-1.65506	8.57846e-97	2.90565e-96
rrsC	MG1655	3941808	3943349	+	707.7	1627.44	1375.64	1224.9	50986.8	2152.34	224.14	454.7	172.55	161.6	198.223	376.296	169.746	59.2713	67.2823	169.255	169.621	28.7774	72.014	58.8112	12.4538	7.76497	7.17553	10619.9	102.583	-4.14379	0.00146902	0.00555151	-5.91046			-6.71598			-2.28572
yrdA	MG1655	3429236	3429790	+	641.7	709.52	716	709.1	670.12	467.48	536.83	668.53	506.41	520.13	733.336	652.625	685.271	750.205	842.799	926.516	896.901	808.465	840.557	865.628	184.04	157.025	182.976	216.647	185.182	-0.3349	0.0014808	0.00559046	0.176802	0.0146275	0.0364207	0.42654	2.20838e-09	3.39462e-09	-1.84124	2.74637e-96	9.25985e-96
ydcF	MG1655	1487235	1488035	+	578.08	571.6	480.12	537.47	519.15	772.64	654.88	615.27	663.96	672.9	488.891	463.258	506.544	502.113	534.717	689.559	888.381	733.823	801.009	839.898	590.865	530.606	591.982	258.31	482.274	0.319987	0.00149085	0.00562357	-0.0139368	0.917149	0.943422	0.652383	8.47717e-07	1.20864e-06	-0.00521255	0.969369	0.970905
yjhC	MG1655	4505287	4506405	+	163.01	190.02	212.92	233.96	187.01	493.45	504.12	620.19	281.34	292.3	125.334	104.843	142.802	120.236	127.482	13045.2	17655.3	18709.8	22291.9	13719.6	30444.1	27107.5	31793.9	14469.5	25844.3	1.15427	0.00149401	0.00563067	-0.572851	0.00347421	0.0106438	6.53359	4.09658e-267	7.1682e-266	7.13594	0	0	+	+
gspG	MG1655	3461023	3461460	+	9.54	11.49	9.39	11.74	17.53	16.23	32.7	27.04	22.51	31.79	8.88892	11.3783	6.28689	0.846733	12.3941	190.569	188.984	174.463	214.271	216.866	11.0701	18.981	14.3511	24.9978	14.6547	1.20017	0.00149889	0.00564423	-0.563443	0.0780437	0.144621	4.14988	5.08051e-76	2.02443e-75	0.510134	0.0766657	0.0846593
[truncated: 3,333 more rows]

## Sheet: Supplementary Table 2
Sample	total	total_unmapped	total_single_sided_mapped	total_mapped	total_dups	total_nodups (valid pairs)
WT	1412016952	134702081	136717235	1140597636	408004970	732592666
[truncated: 18 more rows]

## Sheet: Supplementary Table 3
operon_ID (REGULON)	Chr	Start	End	operon_name	Strand	genes	# of genes	sigma factor	RedC signal WT	RedC signal WT HS	TSS-TES contacts (obs/exp)	Intra-operon contacts (obs/exp)
[truncated: 2,040 more rows]

[truncated: 6 more sheets: Supplementary Table 4, Supplementary Table 5, Supplementary Table 6, Supplementary Table 7, Supplementary Table 8, Supplementary Table 9]
