# Supplementary material for: Elementary 3D organization of active and silenced E. coli genome
Source: Nature. 2025 Aug 13;645(8082):1060–70. doi: 10.1038/s41586-025-09396-y (PMC12460168; doi:10.1038/s41586-025-09396-y)
Supplement: Supplementary file 5 — Source Data Figs. 2, 3, 4 and Source Data Extended Data Fig. 5 [file 41586_2025_9396_MOESM5_ESM.xlsx]

## Sheet: Fig. 2c
Operon	OPCID	CHIN	CHID
1026.58	366.064	326.875	7.97101
1024.14	260.366	225.843	5.02618
657.995	114.157	143.75	4.46585
611.005	107.455	37.5635	3.49776
609.756	88.4688	18.3333	3.40294
572.586	80.198	17.3333	1.65394
519.804	78.9934	10.6796	1.54242
400.498	72	9.79381	1.09409
395.926	60.5263	8.87097	1.05042
389.758	53.0414	8.73016	0.892857
377.171	51.6273	7.30337	0.852273
266.9	51.4512	6.62651	0.692841
248.256	48.329	6.25	0.542888
223.981	47.7064	6.25	0.487805
154.67	47.0588	6.04027	0.466563
135.675	35.4717	5.6701	0.428266
130.377	34.8592	5.12821	0.42517
117.647	32.0334	4.7619	0.418994
115.447	27	4.23729	0.269542
112.421	24.6073	4.22535	0.268097
109.001	22.5705	3.81679	0.239044
108.456	21.6822	3.52113	0.21322
106.168	21.5385	3.22581	0.15163
97.7711	20	3.15789	0
97.1731	19.7753	3.15315	0
90.8913	18.7003	2.6699	0
89.4231	17.3709	2.66667
89.317	16.7929	2.66667
87.9702	16.1856	2.66667
86.0656	15.2294	2.45098
85.8339	14.6067	2.40964
76.1164	14.4816	2.40385
72.5087	14.1553	2.4
71.9656	13.5	2.1978
71.885	13.1429	2.02703
69.6671	13.1148	2
63.8298	13.0208	1.97368
63.2689	12.4748	1.92308
57.8625	12.1472	1.91257
56.2103	11.7841	1.875
53.3393	11.7172	1.78571
51.567	11.4719	1.7094
41.5201	11.2601	1.6129
40.0501	10.7565	1.6129
39.779	10.5455	1.5873
37.5516	10.3774	1.42857
36.8217	10.084	1.36986
36.3924	9.80392	1.33333
35.8566	9.74026	1.32743
35.5219	8.8993	1.28205
35.497	8.73239	1.25
35.4365	8.69565	1.19048
35.1317	7.18954	1.06383
34.8837	6.74157	1.05263
34.7527	5.89431	1.05263
34.0557	5.76441	0.990099
33.4948	5.38117	0.900901
33.3745	4.66531	0.892857
33.1126	4.57198	0.877193
32.2165	3.91174	0.862069
31.297	3.57751	0.833333
31.0621	3.49127	0.819672
31	3.34728	0.797872
30.8555	3.125	0.78125
30.581	2.6506	0.78125
30.4498	2.5522	0.769231
30.3192	2.42347	0.735294
30.0624	1.41593	0.735294
29.4599		0.704225
29.4394		0.689655
29.1854		0.680272
28.8316		0.649351
28.0456		0.595238
27.1041		0.574713
26.7917		0.568182
26.6525		0.561798
26.5849		0.555556
25.8065		0.549451
25.713		0.520833
25.4237		0.49505
25.4237		0.471698
25.2844		0.458716
24.7295		0.42735
24.3902		0.42735
24.2105		0.423729
24.0202		0.411523
24.0202		0.403226
23.8569		0.396825
23.7342		0.378788
23.3766		0.342466
23.1244		0.331126
23.0583		0.322581
22.9538		0.322581
22.825		0.27027
22.4643		0.248756
22.3881		0.231481
22.3752		0.188679
22.2901		0.0900901
22.0357		0
21.9941		0
21.8688		0
21.4932		0
21.3501		0
20.7135		0
20.3713		0
20		0
19.9846		0
19.9134		0
19.8511		0
19.8238		0
19.7433		0
19.6937		0
19.5936		0
19.5729		0
19.469		0
19.3392		0
19.3263		0
19.2582		0
19.1809		0
18.9847		0
18.981		0
18.9702		0
18.8679		0
18.711		0
18.3673		0
18.1028		0
17.7866		0
17.6991		0
17.6391		0
17.2662		0
17.2308		0
17.1233		0
17.0828		0
16.9491		0
16.9458		0
16.8622		0
16.7488		0
16.692		0
16.6898		0
16.6524		0
16.6503		0
16.3154		0
16.3016		0
16.2325		0
16.214		0
16.1348		0
16.0571		0
15.9702		0
15.8103		0
15.625		0
15.4982		0
15.4968		0
15.3846		0
15.2466		0
15.1961		0
15.1961		0
15.1856		0
15.1771		0
15.1515		0
14.9254		0
14.8108		0
14.4462		0
14.4124		0
14.2099		0
14.1988		0
13.9064		0
13.6419		0
13.629		0
13.5613		0
13.5593		0
13.5182		0
13.5135		0
13.2193		0
13.1283		0
13.0662		0
12.9278		0
12.8023		0
12.7938		0
12.7932		0
12.7737		0
12.6837		0
12.6354		0
12.5673		0
12.4352		0
12.3675		0
12.3188		0
12.3119		0
12.2951		0
12.256		0
12.1396		0
12.1359		0
12.1288		0
12.1029		0
12.087		0
12.0579		0
12.0301		0
11.9617		0
11.8919		0
11.8291		0
11.7647		0
11.7561		0
11.7391		0
11.6731		0
11.5879		0
11.343		0
11.2903		0
11.1562		0
10.9842		0
10.9119		0
10.8969		0
10.7858		0
10.7681		0
10.7527		0
10.7362		0
10.6515		0
10.574		0
10.4862		0
10.4628		0
10.453		0
10.4513		0
10.4302		0
10.352		0
10.3093		0
10.2869		0
10.2215		0
10.1523		0
10669		0
10541		0
9.98574		0
9.97506		0
9.97009		0
9.94036		0
9.92509		0
9.91189		0
9.86842		0
9.81079		0
9.81079		0
9.77199		0
9.7561		0
9.75004		0
9.67118		0
9.65635		0
9.60878		0
9.60878		0
9.57121		0
9.48617		0
9.4583		0
9.40734		0
9.40439		0
9.38338		0
9.20598
9.1673
9.1047
9.08605
9.04977
9.02527
8.98825
8.97666
8.94454
8.87049
8.85478
8.83652
8.81446
8.74636
8.74126
8.69393
8.66739
8.635
8.62069
8.61009
8.60832
8.58811
8.5796
8.56954
8.54701
8.53375
8.52951
8.49858
8.49515
8.44119
8.40336
8.37989
8.36699
8.36304
8.34202
8.34106
8.33912
8.33623
8.33333
8.32871
8.26446
8.23893
8.1716
8.16327
8.13609
8.08625
8.07265
7.96813
7.95948
7.95372
7.93651
7.92154
7.90514
7.89889
7.88357
7.86315
7.85546
7.82609
7.82269
7.81905
7.8125
7.72797
7.69231
7.68009
7.67018
7.65027
7.65027
7.61246
7.5643
7.53296
7.51073
7.47664
7.42115
7.41656
7.41457
7.36842
7.34597
7.33945
7.33945
7.33634
7.31962
7.28332
7.242
7.20906
7.19424
7.12106
7.10732
7.10526
7.06436
7.05645
7.03451
7.03164
6.99845
6.97425
6.92042
6.90449
6.89655
6.84931
6.84411
6.83995
6.83371
6.80851
6.76983
6.76861
6.73401
6.70103
6.68896
6.65681
6.65083
6.6379
6.62252
6.62252
6.61813
6.60661
6.5888
6.58183
6.57354
6.57212
6.56455
6.55499
6.52921
6.51891
6.45856
6.42857
6.31579
6.29591
6.25
6.2474
6.2425
6.24133
6.23539
6.20347
6.18238
6.16333
6.16016
6.15763
6.1258
6.10376
6.10042
6.09013
6.0698
6.04839
6.04651
6.0423
5.99475
5.95681
5.95238
5.93632
5.93276
5.9098
5.89391
5.8873
5.87156
5.85137
5.83885
5.7995
5.78947
5.76923
5.7554
5.74163
5.72321
5.71726
5.70962
5.70342
5.70187
5.68182
5.6472
5.6164
5.5991
5.54529
5.53633
5.53505
5.52147
5.50459
5.47046
5.43807
5.41908
5.41516
5.40541
5.39084
5.386
5.35117
5.34188
5.3286
5.31915
5.31915
5.31511
5.28522
5.27705
5.27241
5.25624
5.2356
5.21376
5.20733
5.1948
5.17866
5.14933
5.13347
5.12343
5.04686
5.01002
5.00835
4.97512
4.97512
4.94543
4.93189
4.89529
4.87805
4.86381
4.86224
4.85437
4.85142
4.84171
4.81431
4.78469
4.77327
4.76947
4.76644
4.75285
4.74683
4.74576
4.73836
4.68384
4.68384
4.68019
4.66978
4.66716
4.66563
4.65793
4.62351
4.61894
4.57456
4.56621
4.56292
4.54959
4.54133
4.5403
4.53172
4.52489
4.51128
4.50857
4.48766
4.47094
4.47094
4.46097
4.45576
4.44939
4.44664
4.42968
4.39883
4.36205
4.36046
4.33369
4.30663
4.29799
4.29185
4.245
4.22535
4.22238
4.20673
4.20168
4.19111
4.18216
4.17101
4.14508
4.09836
4.08163
4.07125
4.02145
4.02145
4.0201
4.00534
3.99042
3.98671
3.98406
3.98089
3.98089
3.97878
3.97878
3.97614
3.96825
3.96376
3.95778
3.95518
3.94633
3.94564
3.94348
3.92961
3.9267
3.92388
3.9093
3.90371
3.8961
3.89462
3.88349
3.88349
3.88098
3.87973
3.86598
3.85769
3.85728
3.85289
3.83877
3.83468
3.80228
3.79815
3.79404
3.77562
3.77359
3.74813
3.73134
3.71451
3.71057
3.70523
3.68098
3.68098
3.67647
3.67647
3.66748
3.66748
3.66569
3.66057
3.63196
3.61011
3.57437
3.56295
3.5524
3.5479
3.5443
3.54108
3.53774
3.53357
3.52113
3.51185
3.50467
3.48432
3.47947
3.47826
3.47464
3.4662
3.46021
3.44828
3.43811
3.42466
3.42359
3.40426
3.38983
3.367
3.36135
3.35946
3.35871
3.34821
3.34129
3.33419
3.33111
3.32779
3.31614
3.30579
3.30396
3.28138
3.27179
3.25733
3.24149
3.22234
3.21888
3.21337
3.21199
3.21027
3.20342
3.19829
3.19489
3.19416
3.19234
3.19234
3.18923
3.17316
3.16456
3.16456
3.15367
3.14324
3.13808
3.12826
3.1185
3.10921
3.10881
3.10559
3.10559
3.10031
3.09119
3.08008
3.07692
3.06279
3.06122
3.04829
3.04646
3.0453
3.03951
3.03161
3.02115
3.01568
3.00526
2.997
2.99401
2.98508
2.9838
2.98063
2.97915
2.96736
2.94118
2.92184
2.91864
2.90276
2.90276
2.90135
2.89575
2.89436
2.89017
2.886
2.86533
2.85612
2.85171
2.83768
2.83554
2.81822
2.8169
2.80702
2.80505
2.80505
2.80308
2.80112
2.77778
2.77338
2.77008
2.76243
2.74977
2.74683
2.72926
2.72727
2.71248
2.71186
2.70514
2.7027
2.7027
2.69542
2.68097
2.6738
2.66312
2.65604
2.64901
2.64901
2.64901
2.64784
2.63852
2.6334
2.63158
2.61894
2.6178
2.6178
2.6178
2.61248
2.6121
2.61097
2.60643
2.58732
2.58621
2.57334
2.5641
2.55319
2.55211
2.55102
2.54615
2.54022
2.54022
2.54022
2.52845
2.52101
2.52016
2.51889
2.51731
2.50501
2.49822
2.49584
2.49584
2.49377
2.49288
2.48963
2.48344
2.46305
2.45902
2.45399
2.45248
2.43754
2.43605
2.43506
2.43427
2.42718
2.42057
2.41963
2.41158
2.40096
2.40096
2.4
2.38826
2.38237
2.37389
2.36967
2.36158
2.35849
2.35849
2.35849
2.34445
2.34192
2.34192
2.3385
2.3384
2.33372
2.33372
2.33236
2.32829
2.31348
2.31267
2.28659
2.2779
2.26917
2.26116
2.25734
2.25606
2.24936
2.24719
2.23964
2.2338
2.22434
2.22222
2.21976
2.21914
2.20994
2.20913
2.20426
2.20264
2.20264
2.20204
2.19539
2.18818
2.185
2.18102
2.18102
2.17391
2.17391
2.15285
2.15131
2.14592
2.14286
2.13277
2.1254
2.12014
2.11685
2.11149
2.10674
2.10231
2.0979
2.09497
2.09351
2.08478
2.08254
2.07498
2.07469
2.07469
2.07254
2.06415
2.05339
2.0497
2.0475
2.04499
2.03874
2.01749
2.00401
1.99501
1.99402
1.99302
1.98807
1.97433
1.9685
1.96754
1.96464
1.95312
1.95122
1.94679
1.94552
1.94175
1.93424
1.93424
1.9305
1.92802
1.92802
1.91939
1.91205
1.91083
1.88679
1.87617
1.86567
1.85529
1.85486
1.84957
1.84502
1.84332
1.84162
1.84114
1.84049
1.83486
1.83486
1.82815
1.82593
1.82482
1.81818
1.81488
1.81488
1.81269
1.80636
1.80505
1.80505
1.80126
1.79964
1.79856
1.79856
1.79211
1.78998
1.78971
1.78838
1.78651
1.78571
1.78571
1.77462
1.772
1.77148
1.76902
1.76757
1.76678
1.76678
1.76471
1.76471
1.76367
1.76367
1.75863
1.75593
1.75285
1.74927
1.74927
1.74825
1.74673
1.73913
1.73913
1.73385
1.7331
1.7311
1.7301
1.71821
1.71527
1.70649
1.70454
1.70454
1.70068
1.68634
1.68209
1.67879
1.67729
1.67411
1.67224
1.65609
1.65563
1.65289
1.65153
1.64564
1.64474
1.64002
1.63781
1.62866
1.62075
1.61551
1.6129
1.6129
1.60707
1.606
1.60385
1.60342
1.60085
1.6
1.59744
1.59744
1.59744
1.59617
1.59236
1.58367
1.57812
1.5748
1.5674
1.5674
1.56006
1.55885
1.55521
1.5456
1.53374
1.52905
1.51976
1.51286
1.50784
1.50263
1.49701
1.49589
1.49254
1.48699
1.48662
1.48441
1.48368
1.48258
1.48148
1.47929
1.4771
1.47113
1.46915
1.46145
1.45773
1.45773
1.45349
1.45138
1.45096
1.44404
1.44404
1.43885
1.43782
1.42721
1.4245
1.42046
1.40779
1.40515
1.39665
1.39519
1.39331
1.39082
1.38985
1.38504
1.37268
1.36799
1.36799
1.36612
1.36488
1.35962
1.35685
1.35471
1.34771
1.33511
1.33511
1.3245
1.31579
1.31406
1.30804
1.30378
1.30095
1.29032
1.28663
1.28139
1.27388
1.27065
1.26904
1.26697
1.26422
1.26422
1.26342
1.25945
1.25628
1.24533
1.24224
1.2407
1.23993
1.23711
1.23558
1.23077
1.2285
1.22699
1.21803
1.21359
1.20955
1.20048
1.19617
1.19403
1.18483
1.18483
1.18483
1.18203
1.17509
1.17509
1.17233
1.16686
1.16279
1.16279
1.16279
1.16144
1.15875
1.15875
1.15808
1.15407
1.15352
1.15207
1.13895
1.13507
1.13507
1.1325
1.1274
1.12066
1.11982
1.11982
1.11235
1.11235
1.10865
1.10254
1.0977
1.0977
1.09409
1.09409
1.09051
1.09051
1.08696
1.08342
1.07991
1.07643
1.07643
1.07296
1.07021
1.06952
1.06952
1.06952
1.05932
1.05932
1.05597
1.05337
1.05263
1.04712
1.04602
1.04602
1.04058
1.0395
1.03627
1.03413
1.03252
1.03221
1.02006
1.01989
1.01729
1.01338
1.01332
1.00756
1.00604
1.00503
1
0.997755
0.990099
0.987167
0.987167
0.985222
0.977995
0.97561
0.970874
0.969932
0.968679
0.968679
0.966806
0.96432
0.96432
0.961538
0.961538
0.958773
0.956328
0.956023
0.954654
0.953743
0.953289
0.95057
0.949668
0.945626
0.94518
0.942507
0.93985
0.93985
0.93633
0.934579
0.932618
0.932546
0.919963
0.911577
0.901713
0.901307
0.896861
0.896325
0.894454
0.893389
0.890472
0.887311
0.887311
0.884564
0.876937
0.873362
0.866551
0.864304
0.864304
0.861326
0.857633
0.857633
0.852152
0.851064
0.849618
0.848588
0.847099
0.84674
0.844595
0.844595
0.838692
0.834492
0.832639
0.832639
0.831947
0.831947
0.827815
0.82713
0.825764
0.816104
0.815661
0.81367
0.811688
0.809717
0.807754
0.803859
0.792707
0.790514
0.789889
0.781708
0.778816
0.775795
0.775044
0.772201
0.769823
0.763165
0.762195
0.759878
0.750188
0.746826
0.744602
0.742666
0.74129
0.739827
0.737871
0.736377
0.734754
0.729927
0.728332
0.726744
0.725689
0.725689
0.71736
0.71736
0.71582
0.714286
0.711238
0.708215
0.707214
0.699301
0.697837
0.693001
0.692881
0.692761
0.692042
0.686342
0.683527
0.682128
0.682128
0.682128
0.680735
0.677966
0.672721
0.671141
0.665779
0.66313
0.655308
0.646412
0.645161
0.642674
0.642467
0.63482
0.633914
0.632911
0.631712
0.630517
0.622278
0.617284
0.617284
0.615637
0.606428
0.600962
0.60006
0.597907
0.596896
0.594884
0.591716
0.589275
0.587199
0.580046
0.576654
0.576037
0.572082
0.550964
0.547645
0.546747
0.540833
0.535045
0.529101
0.521105
0.514668
0.513875
0.505306
0.502008
0.49975
0.494315
0.492854
0.492126
0.491642
0.488998
0.486145
0.479731
0.470588
0.468055
0.467071
0.465766
0.465333
0.462535
0.461042
0.460299
0.45683
0.45683
0.450248
0.445931
0.445831
0.442282
0.441891
0.43956
0.431593
0.430663
0.429738
0.426803
0.419287
0.415455
0.409165
0.403633
0.39185
0.391696
0.390472
0.388199
0.38506
0.381971
0.380807
0.369322
0.368868
0.363636
0.351185
0.346681
0.346021
0.346021
0.338409
0.33557
0.326371
0.321958
0.31837
0.310366
0.309406
0.302206
0.301477
0.29967
0.292912
0.287274
0.283648
0.282646
0.28177
0.276932
0.274123
0.267666
0.267523
0.266525
0.261506
0.257268
0.256279
0.254001
0.248324
0.239521
0.238493
0.237135
0.235405
0.231481
0.226963
0.224065
0.216123
0.207598
0.20016
0.198059
0.192678
0.192456
0.191095
0.186428
0.182916
0.182116
0.180799
0.17452
0.166694
0.165536
0.162153
0.159949
0.15949
0.158278
0.150376
0.13986
0.124254
0.115996
0.109685
0.107793
0.093967
0.092413
0.074683
0.073632
0
0
0
0
0
0
0
0
0
0
0
0
0
0
0
0
0
0
0
0
0
0
0
0
0
0
0
0
0
0
0
0
0
0
0
0
0
0
0
0
0
0
0
0
0
0
0
0
0
0
0
0
0
0
0
0
0
0
0
0
0
0
0
0
0
0
0
0
0
0
0
0
0
0
0
0
0
0
0
0
0
0
0
0
0
0
0
0
0
0
0
0
0
0
0
0
0
0
0
0
0
0
0
0
0
0
0
0
0
0
0
0
0
0
0
0
0
0
0
0
0
0
0
0
0
0
0
0
0
0
0
0
0
0
0
0
0
0
0
0
0
0
0
0
0
0
0
0
0
0
0
0
0
0
0
0
0
0
0
0
0
0
0
0
0
0
0
0
0
0
0
0
0
0
0
0
0
0
0
0
0
0
0
0
0
0
0
0
0
0
0
0
0
0
0
0
0
0
0
0
0
0
0
0
0
0
0
0
0
0
0
0
0
0
0
0
0
0
0
0
0
0
0
0
0
0
0
0
0
0
0
0
0
0
0
0
0
0
0
0
0
0
0
0
0
0
0
0
0
0
0
0
0
0
0
0
0
0
0
0
0
0
0
0
0
0
0
0
0
0
0
0
0
0
0
0
0
0
0
0
0
0
0
0
0
0
0
0
0
0
0
0
0
0
0
0
0
0
0
0
0
0
0
0
0
0
0
0
0
0
0
0
0
0
0
0
0
0
0
0
0
0
0
0
0
0
0
0
0
0
0
0
0
0
0
0
0
0
0
0
0
0
0
0
0
0
0
0
0
0
0
0
0
0
0
0
0
0
0
0
0
0
0
0
0
0
0
0
0
0
0
0
0
0
0
0
0
0
0
0
0
0
0
0
0
0
0
0
0
0
0
0
0
0
0
0
0
0
0
0
0
0
0
0
0
0
0
0
0
0
0
0
0
0
0
0
0
0
0
0
0
0
0
0
0
0
0
0
0
0
0
0
0
0
0
0
0
0
0
0
0
0
0
0
0
0
0
0
0
0
0
0
0
0
0
0
0
0
0
0
0
0
0
0
0
0
0
0
0
0
0
0
0
0
0
0
0
0
0
0
0
0
0
0
0
0
0
0
0
0
0
0
0
0
0
0
0
0
0
0
0
0
0
0
0
0
0
0
0
0
0
0
0
0
0
0
0
0
0
0
0
0
0
0
0
0
0
0
0
0
0
0
0
0
0
0
0
0
0
0
0
0
0
0
0
0
0
0
0
0
0
0
0
0
0
0
0
0
0
0
0
0
0
0
0
0
0
0
0
0
0
0
0
0
0
0
0
0
0
0
0
0
0
0
0
0
0
0
0
0
0
0
0
0
0
0
0
0
0
0
0
0
0
0
0
0
0
0
0
0
0
0
0
0
0
0
0
0
0
0
0
0
0
0
0
[truncated: 41 more rows]

## Sheet: Fig. 2g
zero TSS-TES	zero intra-operon	low TSS-TES	low intra-operon	medium TSS-TES	medium intra-operon	high TSS-TES	high intra-operon
0.1964	0.710991	2.3233	2.11166	1.1386	2.22727	6.2211	5.28537
0	0.764845	0.9904	1.58594	2.2753	0.889205	2.2399	0
2.449	0.97942	1.4468	0.970779	1.0584	1.11376	10.463	6.71667
0	0.533495	1.1778	0.855709	0.4545	1.2891	6.248	6.28993
0	0.439359	1.3503	1.21119	1.1786	0.560031	1.7179	1.37342
0.4806	0.366975	0.3152	0.502816	0.6495	0.764265	1.0034	1.78692
1.5583	0.408848	1.5762	0	1.3723	0.902308	6.888	12.4626
0.9096	2.08842	0.2718	0.499395	0.5337	1.4487	3.0162	5.32778
1.1463	2.84308	0.3328	0.824988	4.2557	1.45442	4.6253	6.17918
0	0	1.4721	0.296134	0.5916	2.55122	1.7337
0	0.780816	1.3012	1.13463	0	1.4942	2.5535	1.25565
0	0	2.9323	0.989134	2.1891	0.757362	10.334	5.10498
1.8256	0.993438	0.9589	1.08513	0.1844	0.49103	9.9308	8.90426
0.3609	0.5277	0.5125	0	3.0387	1.12184	2.6767	3.07485
0	0.634254	0.8955	0.538202	3.8459	2.3122	9.2755	0
2.2122	2.39771	0.7873	0.668564	1.4624	2.36607	4.519	13.6254
3.1636	0.122607	0	0.888862	0.5595	0.499445	15.838	6.71216
2.3344	1.11042	0.7583	0.72966	1.7989	0.917354	6.9385	2.55066
0.572	0.821246	0.5624	1.46158	1.6266	1.21555	7.6049	1.45668
0.7153	1.16174	0	0.391765	1.6619	0.819094	1.2276	1.47181
0.5558	0	0	1.38622	1.2176	1.07302	7.1914	8.7719
1.025	3.37987	0.5207	1.54477	1.2322	1.17895	8.0623	4.349
0.8911	0.989138	1.3882	0.804385	0.4677	0	2.3051	5.07724
1.9911	0.819057	0	1.15867	7.8115	4.03932	0	0
2.1944	1.29658	0.4321	1.01456	0.9634	1.41476	4.2221	0.784749
0	0	0.7779	0.297474	2.1925	3.06623	0	0
0.2119	0	2.123	0	4.1233	2.62772	3.5699	2.09258
1.1219	0	0	0	0.6013	0.748166	9.2622	1.66003
2.9111	0.780128	0.8137	0.917825	0	1.75052	0	0
0	0.426959	0	1.39101	0.8646	0.384897	9.2265	2.57217
0	0.478018	0.7137	0.692879	7.3341	6.49606	8.9079	9.83704
0.5109	0.960257	0.4265	0.746167	1.07	1.86284	2.7413	5.11603
0.2932	0	0	1.10365	2.1475	2.81611	2.836	7.87478
0	0	1.5486	0	3.8051	1.73448	5.5742	4.89151
1.6664	0	1.2891	0.217163	0.4405	0.818212	8.7543	1.66601
0		0.9524	1.75079	0.7376	2.82347	10.47	2.18223
1.8678	0.268793	0.8941	1.25329	4.259	1.84606		1.51032
0	0	3.2885	1.72505	1.4475	1.69001	10.427	8.49001
0.6967	0.982827	0.2107	0	0.6546	0.909504	6.5041	7.2702
4.1101	0	0.7724	0.500906	0.5151	1.29036	1.1595	1.85905
9.9528	0.370764	1.4763	0.955174	0	3.25648	2.287	1.78076
1.9414	0.955874	3.0104	0.703295	1.167	1.41842	3.9533	5.56163
0.4973	0.95742	1.133	0.124856	0.228	0	0.8887
0.2535	1.92584	0.7249	1.08791	1.5738	4.37839	6.5429	2.45455
0	3.44757	0.7684	0.904207	1.938	1.46652	0.9053	1.58218
2.1879	0.919722	0.5881	0.805025	1.074	0.676362	6.3637	6.34385
1.1421	1.12929	1.4895	1.74478	2.9042	1.98007	3.0734	0.669424
0	0	5.514	0.59994	14.096	3.59068	2.3069	0.777408
0	0.333017	0	1.26972	0.7305	1.48966	3.6845	1.26159
1.292	0.891448	2.5674	1.14775	1.1581	2.74407	0	0
1.0166	0	1.154	0.151828	1.7367	1.47592	4.7719	3.65385
1.1536	0	0	1.56184	1.9129	1.14758	2.5155	1.78946
0.8354	0.711377	1.2549	0	2.7038	2.47613	2.7974	1.65723
0	0	0.1131	0.571209		0.661717	2.8778	2.57746
0	1.29027	0	1.04148	1.433	0.361107	10.79	1.27838
0	0.920061	0	0.496609	1.895	0.458518	1.8857	7.50797
0	0	2.1447	1.5147	2.6071	2.35254	1.2478	2.61605
0.5412	0.856415	1.5497	1.20436	0.5736	0.928752	2.6457	1.60248
0.5912	0.821932	2.2781	1.58804	2.4047	1.6463	3.4224	2.80061
0.232	0.736513	2.5495	0.401077	4.5444	1.00204	2.5932	0.698024
0	0.549439	0		1.1082	0.990056	1.4903	3.63953
0.9949	0.549022	0	1.95133	1.0532	0	2.4725	0.399347
2.4997	0.220181	0.6009	1.91561	2.3369	1.46052	0.3165	0.873317
3.1289	1.81639	0.8168	1.27338	1.5608	0.202358	3.0288	1.53015
3.5692		5.3567	2.79013	0	4.56416	2.0477	1.11156
1.1301	1.92621	2.1251	0.783142	1.1307	1.3884	2.0297	1.50762
2.5309	1.98317	0.5522		0.6678	0.572346	0
0.644	1.63748	0.9045	0	0	1.37647	4.3654	5.09935
0.759	0	0.8411	0	1.8635	2.16029	2.8459	1.31448
0.6243	0.596047	0	0	2.8837	1.57426	2.1605	3.75123
0	0.280402	0.9784	0.721433	1.1679	0.286071	5.969	2.57109
0.0913	1.22932	2.4849	1.08352	0.9021	3.12125	4.3677	1.0043
1.4512	0.246653	0	0.770004	0.6779	2.85058	1.9007	2.28857
0.674	0	0.9844	2.41758	0.9505	1.57541	2.1469	1.22685
1.5557	0	2.2297	0	1.4992	0.97732	2.4047	1.35785
0.9018	0.909932	2.2592	1.37186	1.9856	0.897799	1.7465	0.77791
0.7043	0.561853	0	1.13101	2.001	0.809129	3.4752	0.256422
0.3276	0.929112	0.8174	0.24597	1.8493	1.47582	1.1464	1.26114
0	1.21189	0.7709	0.449755	0	1.76865	3.2112	1.33238
0	2.16478	0	0	0	1.96153	0.7917	0.370661
0.5806	0.456055	0.4496	0.904543	1.1111	2.02702	1.8461	0.790348
1.3321	0.998311	1.0189	1.41142	1.5877	0.961541	4.6506	1.00789
0.2494	0	0.5715	0.587077	1.4692	1.51835	0.277	1.12753
1.27	0	1.7656	0.824058	1.4656	0.59445	0.2332	1.05811
	1.4706	0.7961	0	6.8094	1.27262	2.4325	2.55988
0.4278	0.688444	1.8204	1.07863	3.4372	2.21715	0.7747	1.38304
0	1.10191	0	0	0.998	0.719777	1.8772	0.939958
1.6392	1.0693	2.1624	1.46192	0.9866	1.24416	2.073	1.32732
0.3378	0.944911	0	0	0.5851	1.18483	1.7405	1.32473
0	0.342555	1.2607	5.2261	1.2737	0.736229	2.6893
1.0065	1.37768	0.8171	0.397379	1.0637	5.16363	2.2303	2.38712
0.2593	0.752215	0.278	0.090855	0.2837	0		2.06845
0.3071	0.288149	0.4146	0.686744	0.6324	1.17719	1.3787	2.05794
0	1.81888	1.3349	1.05441	2.265	1.27248	0.2851	0.187368
0	0.725448	1.6734	0.640534	1.5563	0.902017	3.5363	0
0.8527	5.21997	1.2764	0.770739	1.2502	0.431616	1.1375	0.859852
0.4071	0	1.3234	1.18673	1.7318	0.698736	1.2315	1.80392
0	1.41189	0.5911	1.31661	0	0.775276	2.0224	5.09859
0	0.98428	0.6401	1.21569	0.3574	1.51421	4.5629	2.04416
0.7722	0.796735	1.8085	2.61043	1.5136	1.27959	1.2109	3.06853
1.1719	0	0	0.829008	1.021	1.55036	2.1593	1.12826
0.5762	0	0.8156	0.870414	0	0	0.9345	2.10212
0	0.546608	5.9059	0.919157	1.9148	1.15776	3.4824	2.60356
0.9608	0.158575	1.5404	0	0	0.943012	1.1559	1.1811
0	0	1.0487	0.902416	0.7133	0.741209	2.7375	1.24968
1.7056	0.268756	1.1742	0.310745	5.4311	0.325742	1.1633	0.8895
1.1858	1.08571	0	0.547195	0.8701	1.45609	1.1983	0.970891
0.5254	0.383001	2.2775	1.10606	0.4046	0.77121	2.4	1.53598
1.7457	0	1.833	0	0.838	1.10496	1.7443	1.06716
2.7282	3.04131	0	0.782698	5.5144	1.66161	1.0894	0.924692
0.4192	0	0	1.19826	0.7337		2.8127	1.95728
2.2378	0	1.0888	0.93536	0	0.560513	3.8614	1.7803
0	0	3.7195	0	1.8562	0.24302	1.3232	2.18734
0	0.42101	1.0279	0.581453	0.9287	0.879419	3.8081	2.80429
0	0	4.4068	0	2.9305	1.19998	2.4593	1.78208
7.0068	0.606909	0.3902	1.52024	0.6472	1.21543	0.4842	1.8524
1.0411	0.486866	2.6057	1.41219	0	1.28424	1.8199	4.30068
0	1.35096	0.9459	0.969439	0.3926	2.31724	0.3346	1.84941
0	0.693444	0	0.414873	0.6911	1.78717	2.1453	1.21581
0	1.14903	0	1.13716	2.0141	2.40624	3.7357	1.81192
	0	0.9622	1.06015	0.8086	0	3.1611	1.3853
0	1.88453	1.1785	0	0.7949	1.19986	1.6869	0.785809
0.4649	2.00807	1.4887	1.54248	1.7061	1.91461	3.8711	1.26408
2.6847	0.215074	2.6026	0	0.4469	1.32183	1.7199	1.1582
1.9275	0	1.5249	0.748701	1.78	1.2214	6.1238	1.65279
1.2797	0.408307	0	0	0.7611	0.920175	2.4082	1.4302
0.5072	0.607342	0	0	2.0722	0.317271	2.6093	1.42326
0.9667	0	0.7388	1.28703	1.3404	1.26029	0.9464	0.587221
2.121	0.977474	3.432	0.957044	0	1.38703	2.4201	0.991454
2.6999	0.485971	1.9789		2.4821	0.471397	1.4192	0.779455
0	0.239094	0	0.564918	0.865	1.21378	3.589	1.44584
1.2329	0.186974	2.2473	0.417224	0	0.872814	0.627	4.81017
0.3098	0.563372	0.8434	2.43811	0.6883	0.727102	0.7843	0.846367
0.1954	0.440359	4.0662	0.677464	0.633	0.753051	1.7727	3.02727
0	0	0	1.77728	1.5532	0.729212	0	0
0	2.41127	0	0	0.2472	0.395529	1.2528	2.68042
0.5595	2.2556	2.0973	0	0.9178	0	5.8449	4.44667
0	0.142427	0.4173	0.625454	0.1704	0.921803	1.4377	2.00413
0.5855	1.67318	0.7407	1.59441	1.0264		1.4812	1.20017
1.0087	0.447685	1.7731	0.212582	4.4976	2.11684	2.8529	0.685882
1.8724	0.656846	2.2821	0.233561	4.2686	0.757828	1.8682	1.81574
1.1782	1.46479	0	0.50866	2.4489	0.529612	1.003	1.24932
0	2.18383	0	0	0.997	0.999383	1.4768	2.93151
1.2846	2.52435	0.482	0	2.3499	0.329817	1.5267	1.03115
0.5162	0.629013	1.4074	0.328814	0		1.3132	1.11398
0	3.86282	1.6911	1.39736	0.305		1.5778	0.599961
0.4621	0.739902	1.4757	1.019	1.8014	1.37497	0.4185	2.54581
0	1.69668	1.0398	2.90955	1.5338	1.23482	1.469	0.930332
1.1776	2.29565	1.4839	1.25424	1.3175	0.72143	2.7661	3.81501
2.7061	0.727607	0.5172	0	2.426	0.666727	1.9754	2.76642
0.2671	0.496783	0.6717	1.21112	1.6632	0.980618	0.6887	1.42042
1.2321	2.7331	0.9555	0.961592	0	1.09588	5.4402	4.33288
0	1.16989	0	1.70509	0.2999	1.12981	2.0023	0.994297
1.4588	0.555116	0.3746	0.552429	1.0859	0.897669	4.7599	7.60065
0		0.8033	0.346669	2.0567	4.97724	1.9674	5.94177
0.3588		1.3233	0.441748	3.2893	1.0557	5.2711	2.04785
0.4036	0	0.7253	4.63834	0.4376	0.58505	0.6851	2.06511
0.7021	0	2.0137		0.682	1.336	0.9551	0.978464
0.283	1.65942	0	0.470654	0.89	1.12385	0.7051	1.49384
0	0.398137	3.0982	0.414479	1.2523	0	2.4577	0.947531
6.4084	1.23507	0.8439	0.352155	0	0.588442	1.4848	0
0.2411	0.49562	0	0.350971	0.6434	0.474712	1.257	0.552097
0	2.96477	0	0.446259	1.2466	3.93988	0.5741	1.40258
1.4417	0.747254	0	2.64832	0	0.787239	2.1237	0
0	0.466449	1.3786	0.926469	1.0419	0.53834	0.5502	1.23311
0.5243	0	4.7962	0	0.7022	0.224669	1.3978	0.686172
1.7124	0.749551	0	0	0	0.620719	2.0497	1.16557
0.5	0.614753	2.9169	1.0533	0	1.75603	3.3188	3.07601
0	1.17922	0.7119	0	0.8892	0.534235	0	0
0.8774	0	0	0		1.60864	1.4584	0.893541
0	0	1.5367	0.912456	0.7802	0.838139	0.5968	1.00914
0	0.4031	0.3796	0.447868	1.1518	2.21452	0.172	0.823648
3.0606	0	0.2103	1.36993	0.6497	0.453495	1.7716	2.32278
2.4872	0.631119	1.3724	0.661664	0.8617		7.6502	5.01158
0	1.03604	0	0	0.7366	0.742587	5.5887	0
0	1.2761	0.6076	1.87563	3.4183	4.6366	1.1151	1.43573
0.1891	0	0.382	0.301623	0.4963	0.399528	8.0195	3.6847
0.2844	1.46081	0.7962	0.512803	0.2325	0.980496	5.0793	0.335734
1.6916	0	1.6451	0.436073	1.4352	1.03241	1.7886	2.12859
1.668	0.739818	0.8361	0.846722	1.1447	1.14808	2.3394	0.715872
0.9321	1.52253	1.346	0	5.0461	2.39823	2.0703	0.967049
0.8489	0.727611	11.603	1.12411	0.5123	1.44203	0	1.96304
0.8181	5.83962	0.6362	0.733056	0	0.980374	1.9142	0.865586
4.2766	0.453439	0	0.400774	0.5273	0.583759	2.3375	1.8366
0.3828	0.929889	0.7623	0.084425	4.9579	0.530949	1.2971
1.6954	1.02802	0.7853	0	0.8171	0.651889	0.5862	0.315262
3.384	0.312171	0	1.18582	1.8898	0.873628	0.4723	0.521017
0	0	0.723	0	0.4369	1.78802	1.6663	2.96086
0.8469	2.82779	0.4218	1.15167	0	0.318889	1.9238	1.87422
1.8858	0.613941	0.96	1.83397	1.9517	0.587989	0.7909	0.911739
1.2449	1.17959	2.0931	0.931801	1.2131	1.7189	1.4813	0.622018
1.6029	0.68298	1.0857	0.493164	0.3748	0	1.6355	1.56543
0.3613	2.44374	3.8198		1.4697	0	2.1815	0.999118
0.8317	1.06455	1.5926	1.75901	1.3516	3.36592	0.6596	0.662227
0.3647	0.894157	0	0	0.2378	0.82315	1.8957	1.06031
0.2373	0	1.637	3.56857	0.9591	2.84745	0.806	0.751302
1.9785	0.669592	0.4336	0.587677	1.2136		1.2749	1.58211
0	0.646965	2.6654	0	5.786	0.805758	0.817	1.78044
1.5036	0.517888	0	0	0.7277	0.916984	1.079	3.79089
2.0394	0.3391	0.8106	0	0.6163	1.03293	2.9538	1.76321
1.1586	1.2467	1.5457	1.12835	1.0668	0.683014	0.947	1.59365
1.0319	2.77279	1.386	0.992607	1.7005	1.07926	0.4931	1.33682
1.8138	2.1516	0	1.2328	0	1.66952	0.729	0
1.2324	1.85003	1.3979	1.08833	2.2368	2.99213	2.7679	3.95423
0.5122	0	1.6007	1.00665	2.7704	0.565753
2.3926	1.0116	0.4494	0.833868	0.7199	0.38163
0.6626	0.974342	19.876	2.11743		0.319615
1.4268	0.801789	0.8213	1.64184	1.6712	0.363427
4.8953	0.305498	0	0.795288	2.3686	0.98335
1.0732	0.323904	0.7037	0.443087	1.184	0.852682
1.2633	0.491319	0.5448	2.09102	0.3456	0.769467
2.8101	0	0	0	0.737	0.657156
6.3732	0	0.9586	1.64862	1.52	0.753817
0	2.63267	4.8273	4.97393	1.2696	2.50839
1.448	2.2294	3.3284	2.7477	4.3093	2.21299
0	0	0.6244	0.731312	1.4346	0.175271
0	0.377025	0	0	1.319	0.525703
1.4938	0.430552	4.6241	1.20171	1.2132	0.861751
0.9764	0.507914	2.3814	2.27341	0	0.894795
0.2491	0	0	0	0.281	1.62909
0	0.333485	0.3386	0.297722	1.5862	2.09658
0	0.520295	1.1183	0.272519	0	2.65252
0.5096	0.254167	0	0	0	1.01882
1.0543	0.803139	1.3598	0.440399	1.362	0.54034
0	0	0.6136	3.28013	0.8514	0.664483
0	1.44812	1.1507	0.337734	0.4971	1.71337
1.5642	5.78213	0	0	0.7161	0.217258
0.6044	0.495535	1.7676	0.529822	0.5259	0.603953
0	2.35147	4.2711	6.41363	2.9528	1.90117
0	1.19607	0.9604	0.392587	0.7494	1.13296
0	1.15496	0	0	0.8868	2.07645
2.5421	0.246011	0	0.322304	1.1236	0.891465
1.1587	0.961345	3.317	13.9305	0.3822	0.432826
1.3151	1.90836	0	0.675994	6.184	1.43049
0.9194	0.492647	0.5314	0.67777	1.7154	0.643194
3.5637	0	0	0.145284	0.364	0.857742
1.0321	1.10665	0	0	2.9651	1.58663
2.1758	1.00582	0.3929	0.575303	0.6333	0.744785
1.1933	0.892807	1.7445	0.263301	3.6001	3.91499
0.4894	0.612934	4.0083	0.724288	0.7494	0.436354
0.3533	0.359401	1.2487	0.210749	0.575	1.23131
0.3703	0.673008	0	0	0.5973	0.183283
0	1.76755	0	0.549183	1.2591	0.721857
6.7527	0.280564	0.6335		1.098	1.19458
	0	0.4688	0.167945	0	0.821707
1.8362	1.37687	0.7444	0	1.8842	0.524372
1.2248	0.217307	0	0.267056	0	0.490227
24.946	1.13303	3.0729	0	0.5995
1.5904	0.520243	2.4576	0	0	0.932393
0		0.6686	0	0.9571	0.710622
0		0	0	0	0.532066
8.1254	1.05209	0	0	0	1.29333
0	0.243058	0.5815	2.19842	0.8151	0.314502
1.2903	0.666601	0	0.709878	0	0.461754
0	0.420017	0	1.26987	0.6949	0.988865
0.7605	1.11156	1.8678	0.378267	0.6462	0.61585
1.414	0	0	0.339201	1.1069	0.415926
1.1155	2.64942	0.7746	0.886571	0	0.153747
1.7103	1.22341	1.8478	0.916113	1.3233	0.376707
1.0318	0.785221	0	0	0.8032	1.10691
2.7611	0.707698	1.38	1.45585	2.0043	0.260354
0	1.17183	5.4783	1.90826	1.3371	2.09733
2.0354	0	0	1.02001	0.3325	0.622397
1.114	0.879849	0	0	1.0892	2.21675
0.8246	1.01289	0.578	0	1.3257	1.56564
0.4567	1.65876	0.6987	0	0	0.521199
1.8954	0	2.4759	1.53217	1.3062	0.722913
	0	1.1475	0.241095	6.8923	1.35211
0	1.27255	1.1565	0.53568	3.3516	1.6897
2.9673	0.144839	1.0979	0	3.1463	1.39731
0	0.982916	0	3.36451	1.21	0.932536
0	0.862107	3.1411	3.29288	1.5592	1.25371
1.85	1.72885	0.5588	0.511607	0	0.392826
0.1153	0.464728	1.016	0	0.3318	1.85511
0.6791	0	0	0	0	0.549269
0	0.498294	1.2581	1.67824	0	0
1.4491	0.787109	0.2756	0.91181	0	1.06292
0	0.186534	0.2114	0	0.0373	0.368594
2.2707	0	0.4978	0.333693	2.9119	1.50604
3.2607	0.750974	0.9622	0	0.8929	6.97158
0	0	1.0546	0	1.2744	2.91168
4.5615	0.955483	0	0.92577	0	2.97345
2.4294	0	0	0.714921	0.8617	1.69737
0	1.00366	0	0	0.1488	1.81529
1.7002	0	1.1284	0	1.2923	0.474506
0.5851	0.646005	0	0.241456	2.446	0.963808
0	0	0	0	1.1094	1.13369
2.2239	1.12227	0.5567	0	0.9471	0.83836
0.739	2.56534	0	0.278364	0	2.07966
1.9082	0.703041	0.3133	0	1.1902	0.569109
1.1739	2.22071	0	0	1.7142	2.26468
1.113	0.672618	0.6493	0.703871	4.2032	3.70155
27.484	1.88849	2.4402	1.0031	1.1574	1.90465
2.0161	0.471903		7.29299	1.6218	2.37475
1.5074	0.873345	2.492	0	0	0.321463
0	0.720397	0.7191	0.55911	1.8142	1.96947
0.6053	0	0	0	0.4158	0.296745
0	0.165387	1.5533	2.19861	0.3051	0.899034
0	0	0.9649	1.59268	0.6032	1.85613
2.3149	1.77276	1.5569	0.990321	0.1549	0.678206
1.1641	0	0	0	0.2434	1.03097
1.6213	1.08563	0	0	0.7197	0.906587
4.9656	1.4813	0	4.4375	1.906	1.79377
0.6759	0.673155	2.8765	0	0.8325	0.726684
0.6733	2.07154	1.5751	0	2.5636	0.590029
4.1932	0	0	0.293457	2.2086	0.785605
0	0.536123	2.3923	0	2.6852	0.850747
0.5955	0	0	0	1.6248	1.3841
3.1879	0.813533	0	0.366523	1.1729	0
1.1225	0.456112	2.2312	0	1.1553	2.60376
0.2045	0.521269	1.4827	0.898027	0.6652	1.50745
1.0566	0.699824	0	0.123798	0.7694	0.406388
1.3958	0.918923	0	0	1.8161	0.895253
0	0	0	1.43677	1.8751	2.00141
0	1.08177	1.0607	0	0.4701	0.671496
0.2003	1.56443	0	1.45502	0.2116	1.34654
0.8616	0.783089	0	0	1.1602	0.537778
1.3416	1.85394	2.2322	2.71435	0.2626	0.441688
2.6967	1.08971	4.0554	0	1.4068	0.798471
0.2967	0.279219	0.4244	1.31612	0.713	0.111336
1.254	0.748564	0.714	0	1.6363	1.00105
2.1503	0	0	0	2.5364	0.795931
0.599	0.414304	1.8705	2.37943	0.8857	0.975205
0.4698	0	0.9216	0	0.7422	2.96818
0.7105	1.79486	1.139	0	0.1717	0.592404
0.4672	0.967205	1.3305	0	2.4354	1.58668
2.5991	0	0	1.065	1.1975	0.99608
0	1.11597	0	0	0.2694	1.41597
3.5366	0	0	1.25858	1.5564	0.572816
0	0	2.016	0	1.3474	1.12974
0	3.53141	0	0	0.2975	0.6079
5.8111	0.465833	0.5679	0	1.4659	0
1.6075	0.985142	1.2226	0	0	1.70223
0	0.823904	14.242	0	1.7519	0.381131
0.3662	1.26733	0	2.17384	1.9372	0.855133
0.7988	0.417339	0	0	0	0
0.2711	0.612559	1.9845	0	0.4192	0
0.3425		0	3.32648	2.0211	0.431802
1.0962	0.901409	0	0	1.8917	1.22008
1.8037	0.324452	0	0	1.8501	0.662923
0.8019	0	0.5178	0	2.6394	0.617606
0	0.708946	0	0	0.7109	1.21872
3.7621	0	0	0	0.696	2.00829
1.5345	0.778473	0	2.10861	0.6576	0.9622
1.7081	2.42892	0	0.658908	0.1417	0.702882
0	1.0639	4.4502	0	0	0
5.3427	0	0	0	2.1216	0.198849
0	0	0.6494	0	0	0.779539
0	0.411341	0	0	2.1278	0.812527
2.3071	0	0	1.56831	1.3861	4.76299
0	0.354486			3.1308	0.909198
0	4.74474			0.6009	2.02824
0.3686	1.3173			0.4328	0
3.2218	1.67538			1.4976	0.268581
0.4615	1.65838			1.5079	0.952756
0.5467	0			0	1.11847
0	0.36259			0.8145	0.887558
4.4225	0.720292			0	1.17178
0.3432	0.448782			0.8661	0.685943
0.9484	0			0	0.59473
0	0			1.3035	0.44459
0.7966	0			1.3008	0.816902
0.3949	0.786967			2.4213	0.458594
0	0.974969			2.1387	1.28842
0.6756	0			1.0751	0.844434
0	0.741207			0.8069	0.623634
0.4906	0.721169			0.6416	0.304811
0.5807	0.972984			0.5625	1.54322
0.1803	0.548817			0.4522	1.19403
0.161	1.03225			0.2497	1.15481
1.7887	0			0	1.31607
5.6321	0.81477			1.5963	1.18752
1.3632	1.45487			0.2823	0.585633
0	1.33567			0	1.24812
2.3488	2.2506			1.3981	0.485893
0	0.471976			0.3799	0.408807
1.8351	0.886169			0.3366	1.53957
1.0169	0.912819			0.1289	0.5694
0	0			1.2569	0.687729
1.0221	1.76077			0.243	1.455
0	2.8231			1.2076	0.736094
0	0			0.3725	0.971626
0	0.632172			1.4124	1.71761
0	0			2.3116	0.561881
0	1.06584			2.7466	0.620919
0.1464	1.10132			1.8558	0.817931
1.4934	0.69579			2.4186	0.724099
3.6763	0.586915			0	1.62967
0.4402	0.79693			1.8298	0.279274
0.8063	0.281782			2.9133	0.418989
1.0786	0			1.8038	0.597338
2.232	0			0.7831	0.33192
0.7678	0.395326			1.5517
0.4144	0.53961			1.0143	1.12105
1.1957	0.900137			0	0.350942
	0.338542			1.6848	0.673115
1.8165	0			3.6118	0.52488
0	0			0.3958	0.83559
0	1.49622			0.7646	0.823528
0	1.26129			1.1915	2.86438
1.0838	0.245261			1.243	0.658738
0	0.384174			0.4067	0.207715
0.3997	0			0.6383	2.01212
0	0.450947			1.3182	0.871334
0.3077	2.31706			1.0454	2.13698
0.4172	0.918038			0.8263	0
0	1.24663			0.7933	0.49014
0	1.19056			1.6527	0.42493
0.2775	0			1.1706	0.940819
0.2583	0.440677			0.8221	0.771613
1.9244	0.765027			0.5814	0.796836
0.4687	0.724716			2.2197	1.1253
0.3739	0.960778			0.1119	0.365998
0	1.28187			0.5755	1.33081
0.657	0			0	0.19637
0	0				1.33525
0.3538	0.165463			0.355	0.618944
0	0			2.5399	0.591228
0	0.507771			1.017	0.254102
2.5433	0.742025			2.3691	4.00516
1.6015	0.56423			0.9749	1.21082
0.2035	0.509148			0	1.28171
1.2008	0.752172			0.6155	1.36239
0.3953	0.545665			0.6879	0.741597
1.4202	0.8337			1.1107	5.1157
0.2536	0.337763			0	0.895281
0	1.37204			2.4814	0.742881
2.9622	1.18604			1.1482	0.67616
0	0.776858			1.2401	0.746595
0.7393	0.658244			0.549	1.35234
0	0			1.6544	0.688625
0	0.958923			0.6458	0
0.6533				0.2655	1.53446
0	1.67514			5.7419	7.93142
1.7705	0.18533			0.563	1.19151
0	0.687464			1.4088	0.707157
1.4312	0.83547			1.2085	0.676458
0	0.917888			2.1168	0.630581
1.2134	1.18128			3.0139	0
1.2236	1.694			1.9713	0.685312
1.1446	0.889858			2.6653	2.26725
0.5278	0.682559			1.1142	1.1948
0	1.45129			0.8398	3.68299
	1.51361			1.8453	0
0	4.14427			0.7113	0.971845
0.567	4.40721			3.3264	0.477541
0.9705	1.95897			0	0.107646
0.4799	0			2.9759	1.51791
1.0321	0.278102			2.7271	0.701165
0.5356	1.02051			0.4024	0.825607
0.7289	0			0.6614	0.41273
1.6598	0.516458			1.1537	0.794459
0.1653	0.68371			1.2522	0.707353
0.4916	0.797958			1.4563	0.483838
0.1683	0.441163			1.948	1.02776
0.5737	0.163585			3.5691	1.41623
2.9881	0.313156			1.1662	1.48863
0	0.46568			0.8733	0.295987
0	0.380814			0.6784	0.928313
0	1.08441			0.8747	0.343883
0.632	0.914326			0	0.570122
1.0037	0.516842			0.7064	0.733902
1.8542	0			0.392	0.643213
2.3406	0.784118			0.2704	0.539169
	6.21294			2.8432	0.733475
1.19	1.14545			2.4021	0.761237
0.6449	0.895576			1.4323	2.45571
0				1.8575	1.34944
1.4071	1.24888			1.586	0.236595
0.9376	1.05239			2.6652	0.72801
0.2241	0.367344			0.4733
0.3699	0.367509			0.4336	1.09164
0.7121	0.548334			1.3424	0.842994
1.1277				1.025	1.16458
0.6429	0.336873			1.7386	1.48974
1.6614	0.26436			2.1267	4.25688
0.8549	0.362717			0	0.236655
0	0.837404			0	0.211976
0	1.27491			2.7646	1.13385
0.5444	0.823097			1.8613	2.80269
0	0.445716			0	0.251102
0	3.25127			2.1577	0
0	0.839703			1.0201	0.737991
0	1.72284			1.5129	1.77277
0.855	0.380714			0	0.905229
0.3234	0.667552			1.2739	0.364766
0.5427	0.178119			1.9983	1.67898
0.2324	0.514051			1.2268	0.966138
0	1.372			1.3568	1.67271
0.8175	0.461299			0	0.957207
0.2094	0			1.527	1.0135
1.4254	0.728215			1.6301	2.0863
0.7707	0.271289			3.6705	2.14886
2.6617	2.90055			2.9124	0.653375
0.2825	1.60209			1.0006	0.850937
1.8908	0.956912			0.8675	0.9152
1.5605	0.700929			1.6405	1.53877
0.6089	4.33681			1.386	0.161167
5.1969	1.51118			3.0383	0.774968
0.4643	0.756881			0	3.68044
0.3592	0.772204			1.1032	2.73897
0.8458	1.65369			0.4864	1.97655
4.4699	0			3.6442	0
1.1277	0			2.7828	1.00724
0.5673	0.59891			2.3587	0.89274
0	0.160904			2.2189	0.43206
0.8002	1.27348			0.1797	0
0.7774	0.52741			4.1911	2.1169
0	0.986209			0.5619	0.460891
2.2727	1.33111			0.7118	0.72257
1.2707	2.1663			1.1659	0.598043
1.1316	0			0.5905	0.911531
0	0.470414			0.7465	0.550675
0.4183	0.840772			0.8749	0.426064
0.6519	0.897392			0	0.661626
0.6102	0.456496			0.261	1.76216
0	0			0.6993	0
1.8421	0			0	2.5758
0.6989	0			0.6609	0.662579
0	0.610805			0	0.256172
1.2801	0.800887			2.7837	1.0768
0.2415	0.520448			0.7337	0.617334
0.2625	0.359711			0	0
0.2165	1.83117			0	0
0.6939	2.43258			1.9452	0.252208
0	0			2.4201	0.374666
0.922	0.723744			0.9237	0.758874
1.8214	0.721664			2.5588	3.42294
0.8507	0.662624			1.1091	1.51343
0.9261	0			2.109	1.2617
0.6164	1.43822			0	0
1.0249	0.228418			0.298	0.258046
0.4297	0.753988			1.2292	0.818172
0.8835	2.62694			0.6192	1.21637
2.025	0.780846			6.6697	1.25811
2.082	1.10769			0.9589
1.638	0.989231			0.3868	0.82054
0.2077	1.65599			0.4109	0
0.5759	0.52757			0.5569	0.804813
1.0918	2.30053			0.5136	0.953228
0.4625	1.1334			0	0.261413
0	0.770525			3.2916	0.20808
0	0			1.4156	1.41932
0	1.20268			1.6931	0.514296
0.3076	0			0.6408	0.75536
1.9102	0			0	0.48846
2.7296	0			0.3987	0.841572
0.9142	0			0.7846	0
2.412	1.07751			1.7532	0
0	0			8.5275	1.43253
0.8196	3.26443			5.6823	1.12589
0.2559	0.581632			0	0.94039
0.2215	1.17014			0	1.42989
0	0			0.1781	1.49934
0.976	1.08355			2.9946	0.381359
0.1831	1.94155			1.0024
0.2916	1.03009			1.0742	1.09856
0	0			1.3735	1.96088
0.8889	0.538045			0.4372	1.70069
1.5581	0.508151			2.129	2.30336
0.9887	0.827406			0	1.42769
0.664	0.578093			1.3228	0.585193
0	0.660463			0.473	0.8737
1.0152	4.00783			1.3016	1.16149
1.2634	2.11923			0.8817	0.308099
0.2664	0.861559			0.6165	1.10937
1.2753	0.298837			2.2992	0.701592
2.2534	0			2.2687	2.11734
0.5262	0.899228			1.2769	1.00742
0	1.04522			2.7507	1.28472
0.6106	0			0.5794	1.97123
0.6249	0.347886			0	0
0.3705	0.784717			3.2022	0.699152
0.4937	0.719725			2.066	0
0.291	0.458347			0.2958	2.21992
0.3667	8.42011			0.5375	0.588761
0.4666	0.373718			0.4303	0.444679
0.4055	0.331626			1.5211	1.39656
1.4864	1.10143			0.8053	0.452032
1.3196	0.972316			0.9815	0
0.7338	0.470082			0.9684	1.85413
0.6564	0.353793			0.4282	0.859152
2.3835	0.946587			0.4317
0.6065	1.10022			0.1541	0.192927
	0			0.6081	1.14013
0.7579	2.2393			0	1.71134
0.5949	0			0.4242	1.20365
0.6175	1.22471			0.4229	0.499745
1.5157	0.181067			1.8735	0.411032
0.8127	1.65789			6.3785	2.52111
1.2027	0			1.0588	0.121653
1.5539	1.7262			0	1.1769
0.9028	1.23166			1.4497	1.16675
1.6376	0			0	0.830711
0.5739	0.794148			0	0.531796
2.5709	0.360028			0.9266	0.440389
0.9313	0.372711			1.1552	0.591335
1.0278	0			0.8545	1.00388
0.6847	0.997137			0	0
1.0108	0			1.1948	1.02609
0.7429	0.775446			2.0761	0.33367
0	1.30888			5.4485	0.396096
2.9586	0.718713			0	0
0	0.444648			0	0
1.567	0.291011			0.9107	1.38775
0.2238	0.56051			1.0351	1.13691
1.5011	1.14103			0.8559	1.18678
0	0.247569			3.1425	0.178187
1.3549	1.17704			0.7342	0.321203
0.9061	1.45876			0	0
0	2.21796			0	1.44537
1.4693	0.19376			1.192	0
3.5542	0			0.5465	0.733202
0.5399	0.924128			0.2401	0.558973
1.0549	0.88655			0	1.83822
4.8041	0			0.279	0.809438
1.5068	0			0.7833	0.871778
0.9462	0			0	0.297717
6.2144	0.806255			1.3044	1.84612
1.6218	0.55227			0.5724	1.06996
0.4073	0.329667			4.0937	0.442954
4.7403	0.715095			0.2544	0.697911
0	1.34564			0.6355	0.324616
1.2618	0.655312			0.7732	0.719023
0	0			0.9956	0.983865
0.6535	0.519676			1.1917	0.720359
0.5833	0			0.6932	0.759903
2.1911	1.28912			0.9904	0.718564
0.9254	0.351384			0	1.29723
1.4036	0.279679			1.1898	0.880662
0.4244	0.759605			1.5815	0.971798
1.2264	3.59892			0	0
0	3.64441			1.3519	1.86409
1.2852	0			0.8562	0.856751
0.747	0			1.6075	1.42913
0.828	0			0.3137	1.72308
1.081	1.3624			0.77	0.207014
1.6698	0			2.1219	1.01274
0.7198	0			1.3841	8.75067
2.3294	0.759846			1.7598	0.905654
2.4476	1.50059			2.1384	1.43024
0.7442	0.304774			0.6309	1.183
1.6775	0			0	0
1.3542	0			1.498	0.698242
0.9457	0			1.6823	0.621774
0	0.841975			2.0139
0.5406	0			1.8744	0.461866
0	0			0.8641	0.871733
0	1.90948			0	0
0.7223	0.742656			1.5068	0.883011
2.4312	0.698015			0.2633	0.218878
3.3123	0.709527			0	0.629781
0.2976	0			1.8588	0
0	0.501621			0	1.23379
0.7047	4.03538			0	0.25093
5.9444	1.2414			0.5249	0.893505
0.6068	0.674586			0	1.0049
0.5165	3.29999			0.9435	1.36931
1.3345	0.307074			0.8734	0.500089
0.9345	1.71314			1.3699	1.20762
1.3102	0			0.5297	0.731543
0.5168	0			1.1956	1.03836
2.2276	0			0.4372	0.171174
0.3044	0			0.8407	0.498574
0.4586	0			0.8246	0.925772
1.0571	0.332286			1.723	0.633575
				1.2611	0
				0	0.122659
				0.9275	0.19656
				5.3924	3.64426
				0.8273	0.756196
				0.4239	1.22597
				3.3314	4.14846
				1.1746	0.514132
				0.9769	0
				1.7085	0.584065
				0.9836	0.958994
				1.1114	0.784317
				1.5052	1.13108
				0.1323	1.72125
				1.8947	2.02499
				1.5997	0.320924
				0.6862	0.937151
				2.0927	1.72653
				0.8977	3.10581
				0.4206	0.611586
				1.0236	0.421649
				1.3312	0.815797
				1.7873	0.655986
				1.3428	0.838451
				1.2845	0.577282
				1.4413	1.01334
				0.7062	1.37239
				1.5292	0.364947
				0	0
				1.055	0.757826
				1.1946	0.796303
				0	0.323478
				2.4869	0.635411
				0	4.18445
				1.4319	0.795276
				1.8527	1.43537
				0	0
				0	0.636717
				1.4235	1.16577
				0.6902	2.13018
				0.3374	0.218068
				0.4727	0.852731
				1.5084	0
				3.1191	0
				1.238	2.35877
				1.2293	0.815536
				0.3602	0.310256
				0	0.496623
				1.083	1.08825
				0.8699	0.771011
				1.079	2.25364
				0.4049	0.976308
				1.5848	1.07966
				5.8582	2.37187
				3.6105	0.229975
				0	0.65794
				0.993	1.48694
				1.0835	1.8476
				0.7686	0.953942
				1.2367	0.559574
				0	0
				0.9096	0.378813
				2.5404	1.96161
				0.9365	0.22282
				0	0.605726
				1.5599	0.769552
				0.9444	1.45419
				0.7228	1.5494
				2.4308	1.58721
				2.6817	2.04705
				0	0
				0	0.781872
				0	0.209392
				1.2329	0.680549
				0.694	1.34198
				1.2188	0.872897
				0.6984	0.920396
				0.4867	0.667496
				0.417	0.88876
				0.2412	1.14188
				1.266	0.860748
				0.5656	0.932843
				0.5863	0
				0.4458	0.551194
				0.8255	2.20531
				0.9402	1.00103
				2.0435	1.30602
				0.9541	0.680225
				0.8166	0.84829
				2.573	0.417174
				0	0.78185
				0.7543	1.02828
				5.3583	0.936396
				0.3089	0.167002
				1.5534	2.73141
				2.1937	1.4278
				3.7345	1.0349
				0.9539	1.62603
				0	0.286763
				0	0.287116
				0.2674	1.25768
				2.5686	0.285248
				0	0.606248
				4.5328	1.61189
				1.0087	0.420258
				0	0.250875
				0.7187	0.270989
				0.8733	1.21601
				0.6835	0.23796
				3.2947	0.709134
				1.2709	1.09673
				0.3144	0.945204
				0	1.42708
				0	1.45392
				0.8569
				1.0817	1.25909
				1.6753	1.48054
				1.68	0.320787
				5.6993	0.547224
				0.4294	0.869304
				0	0.205513
				0.4598	0.818851
				0.8394	0.924836
				0	2.12835
				0	0.399765
				0	0
				0.7736	0.94274
				0	0.947845
				0.4888	0
				1.6254	0.74889
				1.9905	0.936349
				0.3121	0.710875
				0	0.328577
				2.033	0.741313
				2.4197	0
				0.9155	1.13123
				0.4575	1.82073
				0.8986	1.13904
				6.2389	1.94525
				0	0.408615
				0.4223	1.54183
				1.0609	1.02621
				0.428	0.824274
				23.637	0
				0.7159	0.508484
				1.8439	0.41336
				1.2274	0.417837
				2.8506	0.958905
				2.0406	0.865838
				1.0549	1.1061
				2.731	1.41193
				0.5847	0.371158
				4.0988	1.70342
				2.1019	2.72104

## Sheet: Fig. 2h
RedC signal	TSS-TES contacts
3129	6.2211
2686	1.0034
2428	10.463
2021	6.888
1910	6.248
1782	2.2399
1358	9.2755
1286	3.0162
1203	2.6767
1080	8.7543
762	10.334
676	9.9308
622	4.6253
585	15.838
571	7.6049
525	1.7179
522	0
464	0
449	0
442	7.1914
421	2.7413
402	5.5742
367	4.519
304	2.5535
284	2.3051
274	1.7337
272	4.7599
255	9.2622
248	2.0224
238	3.2112
232	3.9533
229	1.4903
201	5.969
188	2.1605
187	2.836
180	10.427
178	0
169	0
166	1.2478
156	2.8529
156	3.4752
140	1.8199
124	1.2276
123	8.9079
119	2.287
118	8.0623
118	0.8887
113	10.47
111	10.79
107	1.4624
106	0
106	4.3654
105	9.2265
104	6.9385
101	2.0703
100	6.3637
99	3.5363
93	3.5699
85	6.5041
83	2.1237
79	2.7375
76	1.3787
69	0
69	0.2851
68	3.4824
66	2.4593
64	2.7679
62	2.4725
62	1.1595
62	1.9674
61	0
60	1.469
60	14.096
59	3.3188
57	0
57	0
57	0.7747
56	2.0497
55	0.7376
55	4.2221
55	3.4224
54	1.079
54	1.9238
48
46	3.7357
45	2.2303
45	1.5778
44	1.8857
44	2.0297
44	1.0532
43	0
43	1.5267
43	5.0793
41	2.5155
41	0
40	1.3132
40	0.627
40	2.4047
39	2.7038
39	2.4201
39	0.729
39	0.5968
38	0
38	1.52
38	3.1611
37	2.1453
37	0.2332
36	3.6845
36	0.6678
36	2.8459
36	0.9053
35	7.6502
35	4.7719
34	1.1151
34	5.4402
34	5.8449
34	1.4475
34	0.5862
33	1.3978
33	0.7051
33	3.8051
32	1.4768
32	0.9178
32	6.5429
32	1.9007
31	0.3165
31	5.2711
31	1.7061
31	5.7419
30	5.5887
30	2.8778
30	1.2109
30	0.3318
30	0.5337
29	6.184
29	5.5144
29	0
29	0
29	2.7507
29	1.6355
28	2.7974
28	3.589
28	0.6546
28	0
28	5.4311
27	0.3346
27	0.4931
27	2.426
27	0.633
27	1.4848
27	0.6851
27	2.6457
27	1.3232
27	1.6663
27	0.7494
26	4.4976
26	3.0387
26	0
26	1.1983
26	1.5608
26	0.7366
26	1.021
25	0.4545
25	0
25	0
25	1.1633
25	0.6779
25	1.1386
25	2.4082
25	2.5932
25	1.7465
24	0
24	0.4842
24	1.7443
24	0
24	1.003
24	1.4656
24	2.1815
23	2.4325
23	1.2528
23	2.4
23	0.8086
23	2.3069
23	6.8923
23	1.7519
22	1.2523
22	1.2502
22	0
22	3.8081
22	0
22	3.0288
22	1.7727
22	0.9287
21	4.5629
21	0.2837
21	0
21	1.1307
21	0.6887
21	0
21	2.0722
21	0
21	1.7318
21	0.3456
20	3.2893
20	1.1553
20	2.7661
20	2.4047
20	4.6506
20	2.8127
20	1.9754
20	2.0477
20	4.259
20	1.9148
20	0
20	4.1233
20	1.2696
19	0.9345
19	1.9713
19	1.6619
19	0
19	0
19	1.8772
19	4.3677
19	0.8929
19	0
19	0.9591
19
19	3.0734
19	2.1469
18	1.7142
18	0.4185
18	1.0264
18	7.3341
18	0.8151
18	8.0195
18	3.8614
18	2.6893
18	6.1238
18	1.4659
18	2.1577
18	1.7199
18	1.0894
18	1.1559
17	1.1581
17	1.8501
17	1.8682
17	1.7716
16	0.277
16	2.1925
16	0.6993
16	6.8094
16	0
16	0.947
16	1.2131
16	0
16	0.5259
16	1.1464
16	0.7277
15	0.6458
15	2.0043
15	1.4697
15	1.7989
15	3.4372
15	1.9856
15	3.6118
15	2.6071
15	0
15	0.8617
15	0.6434
15	0
15	0.6596
15	1.8957
15	0.7917
15	1.7405
15	1.8461
15	1.0668
15	1.895
14	2.5399
14	1.07
14	0.5151
14	2.0567
14	1.1786
14	2.9538
14	0.5916
14	4.2032
14	3.6442
14	1.8842
14	5.786
14	0
14	0
14	1.6869
14	0.1704
14	0.998
14	1.3723
14	0.9464
14	0
14	0.4328
14	1.7005
14	0
14	1.8562
14	2.1475
14	1.3175
14	0
14	0.5502
14	0.7933
13	1.1915
13	1.3233
13	4.9579
13	1.2315
13	0.7611
13	0
13	2.0023
13	7.8115
13	0
13	0.6495
13	0.7843
13	0.5741
13	1.0742
13	2.8837
13	0
12	0
12	0.5736
12	0.7161
12	2.073
12	1.4812
12	1.2611
12	0
12	3.8459
12	0.9505
12	0
12	1.7886
12	2.3375
12	1.3474
12	3.5691
12	0.4109
12	1.167
12	1.4192
12	1.1375
12	1.4692
12	0.4677
11	1.0637
11	0.228
11	0
11	1.1107
11	0.817
11	1.8038
11	0
11	1.6712
11	0
11	2.1593
11	1.3516
11	0
11	2.4577
11	0.4376
11	0.1844
11	1.4377
11
11	1.0584
11	0.9021
11	0.5625
11	2.123
11	1.5563
10	0.2975
10	1.9129
10	0.5973
10	2.9305
10	0.172
10	0
10	0.6883
10	1.2749
10	1.2744
10	1.6632
10	0.6163
10	2.4201
10	0.4405
10	1.5738
10	4.2557
10	0.4192
10	1.4813
10	3.8711
10	1.3404
10	0.89
10	2.4213
10	1.1679
9	0
9	1.1729
9	0.2378
9	0.4723
9	0.8646
9	2.4814
9	0
9
9	0
9	0
9	2.6093
9	0
9	1.6218
9	3.4183
9	6.2389
9	1.5532
9	1.2076
9	2.2189
9	0.9551
9	0
9	1.184
9	0.6383
9	1.8635
9	0
9	1.257
9	0
9	0.7022
9	1.5877
9	0.9749
9	1.3861
9	1.0859
8	0.7337
8	0.6497
8	1.1111
8	1.1447
8	3.2022
8	1.8751
8	0.6165
8	1.1662
8	0.3574
8	1.2322
8	1.5762
8	1.4584
8	0
8	0.3748
8	2.3369
8	2.9042
8	0.806
8	1.0143
8	1.2737
8	1.7367
8	0.9684
8	2.109
8	1.1142
8	0.7833
8	2.129
8	0.4242
8	1.7873
8	0.4963
8	0.2999
8	0.549
8	3.3516
8	0.6472
8	0.6324
8	0.5595
8	1.3371
8	0.838
8	0.5851
8	1.4156
8	0.7909
8	0.9866
8	1.319
8	2.4021
8	1.2466
8	1.5338
8	0.4971
8	0.8868
8	1.1602
8	0
8	1.6266
8	0.8641
7	2.1891
7	1.9142
7	0.6614
7	1.4976
7	0
7	2.2086
7	3.6105
7	0.2694
7	2.3686
7	0.7646
7	0
7	1.6753
7	2.2297
7	0.8701
7	1.3062
7	0
7	2.3394
7	0
7	0
7	0.8032
7	1.4992
7	23.637
7	0
7	2.4821
7	1.6931
7	0.6009
7	0.9634
7	2.066
7	2.2753
7	1.7532
7	1.8588
7	0
7	0
7	1.8947
7	1.8298
7	0
7	1.5211
7	0.3822
7	1.3981
7	1.5592
7	0.9237
7	0.6333
7	0.2472
7	0.7949
7	1.074
7	1.906
7	1.8453
7	1.2971
6	1.2176
6	1.0419
6	0
6	2.6652
6	0
6	2.5636
6	0.7133
6	0.4522
6	0.9815
6	0.4369
6	0.7305
6	0.4024
6	5.0461
6	1.3044
6	4.5444
6	0.7422
6	0.8892
6	0
6	2.0211
6	3.1191
6	1.1746
6	2.9119
6	0.1797
6	0.281
6	2.3233
6	2.0141
6	0.9266
6	1.8014
6	4.7962
6	0
6	0
6	1.5486
6	0.7199
6	2.2368
6	0.8053
6	0.3051
6	2.4489
6	0.713
6	1.1518
6	1.8142
6	0.9471
6	2.1267
6	0.7802
6	0.5273
6	0
6	1.938
6	0
6	0.4864
6	1.8493
5	0.997
5	0
5	0.8407
5	0.6416
5	1.948
5	0.2325
5	0
5	0.9844
5	0
5	1.5136
5	0
5	3.3264
5	1.433
5	0
5	0
5	1.8161
5	5.4485
5	0.4046
5	3.6001
5	1.0087
5	1.0892
5	0
5	0
5	0
5	2.9528
5	0.8171
5	0.6949
5	1.238
5	2.5364
5	1.2591
5	4.3093
5	1.3257
5	1.1094
5	0.305
5	2.6852
5	0.865
5	1.1032
5	1.0201
5	0.8255
5	1.1082
5	1.4068
5	0
5	1.4124
5	2.2197
5	0.682
5	2.7466
5	0.3799
5	1.8575
5	0.5123
5
5	1.098
5	1.243
5	0.7694
5	0.1549
5	0.4888
5	1.2549
5	2.2992
5	0.0373
5	0
5	0.1289
5	1.6248
5	0.8857
5	0.5905
5	2.001
5	0.6013
5	0
5	1.5862
4	0
4	0.8817
4	0.575
4	4.2686
4	1.8613
4	2.7704
4	0.9444
4	0.4336
4	0.8263
4	2.1387
4	0
4	0.6652
4	1.1236
4	1.8527
4	0.737
4	1.5997
4	0.4067
4	5.6823
4	2.4197
4	0.3725
4	0
4	1.9517
4	1.8898
4	2.3499
4	0.6032
4	4.1911
4	1.5084
4	1.0817
4	8.5275
4	5.8582
4	0.3926
4	1.4352
4	0
4	0.6911
4	0
4	0
4	0
4	0.7831
4	0
4	1.6363
4	1.346
4	0.4469
4	0
4	0.8398
4	0.7197
4	2.265
4	1.1574
4	0
4	1.3016
4	0.8617
4	0.9956
4	0.7732
4	3.8198
4	0.4321
4	5.9059
4	3.3314
4	0
4	1.8558
4	0
4	1.7386
4	2.1168
4	0.8273
4	0
4	0.5125
4	0
4	3.2916
4	1.017
4	0
4	3.0982
4	0.6576
4	0.9769
4	0.8514
4	1.7154
4	0
4	1.2923
4	0.1323
4	0.6355
4	1.2569
4	0.5724
4	0.261
4	0
4	0.9571
4	2.1216
4	3.1463
4	0
4	1.6301
4	2.3691
4	2.0973
4	1.2739
4	0
4	0
4	0.4158
4	0.9539
4	0.3868
4	2.6653
4	3.6705
4	0.5794
4	2.9651
4	3.1308
4	1.78
4	0.243
4	0
4	1.192
4	1.9452
4	0
3	0
3	0.9459
3	1.3035
3	2.2821
3	1.9372
3	0
3	0.8559
3	4.6241
3	1.6848
3	1.5052
3	0
3	0
3	1.3012
3	1.4346
3	0.6408
3	0
3	0.5814
3	1.1902
3	0.8977
3	0
3	1.0751
3	1.1069
3	0.1119
3	0
3	1.2401
3	0.4239
3	6.6697
3	1.2607
3	0
3	0.2626
3	1.1659
3	1.0888
3	0.8749
3	0
3	1.4323
3	0
3	0.7543
3	1.0351
3	2.5588
3	1.2132
3	1.4235
3	1.2136
3	0.3325
3	1.9789
3
3	1.3234
3	0
3	1.3312
3	1.3519
3	1.2293
3	1.0454
3	2.2687
3	1.5249
3	1.6544
3	0.7494
3	0.4575
3	3.0139
3	1.2292
3	0.364
3	0
3	2.446
3	0.8325
3	2.9759
3	1.9983
3	1.3008
3	1.21
3	6.3785
3	1.5564
3	0.9275
3	1.3841
3	0
3	0.7342
3	0
3	0
3	0.8221
3	4.0937
3	0.9435
3	1.586
3	0.9107
3	0.4317
3	0.4701
3	0
3	0.7846
3	0.6609
3	1.7598
3	0.6902
3	1.2522
3	1.3724
3	0.2107
3	2.0761
3	0
3	0.4206
3	1.4413
3	0.2434
3	0.1417
3	0.3366
3	0
3	1.1975
3	1.5129
3	0
3	0.5136
3	0.3958
3	0
3	0.696
3	3.1425
3	0.6462
3	0
3	0.4303
3	1.4088
3	3.2947
3	0
3	0.4458
3	1.8917
3	1.1091
3	1.5963
3	2.5495
3	0.6136
3	0.8747
3	0.3374
3	0.298
3	0.8069
3	1.1482
3	0.9784
3	0.9096
3	0
3	0.4049
3	0.6862
3	0.7062
3	0
3	0.5995
3	0.1717
3	0.9365
3	0
3	0
3	0.5619
3	0.8545
3	0.5815
3	0.8171
3	1.386
3	0.1488
3	1.362
3	0.7337
3	0.5172
3	0.2116
3	2.1019
3	0.4372
3	0.1541
3	0
2	1.2769
2	4.4068
2	0.4223
2	0.8986
2	0.6493
2	1.0006
2	0
2	1.6527
2	1.3735
2	0
2	0.8661
2	0.279
2	0
2	0.7724
2	0
2	1.8085
2	1.1507
2	0.2655
2	1.266
2	0.2674
2	0.4372
2	0
2	0.9589
2	1.5404
2	0
2	2.7828
2	2.1251
2	0.6309
2	1.1948
2	0.7253
2	0.4867
2	0.6081
2	0.2633
2	1.2274
2	0.7159
2	1.4497
2	2.0406
2	3.0383
2	0.8145
2	0
2	0.2401
2	0.355
2	1.2268
2	0.392
2	0.5375
2	0
2	2.9133
2	0.6155
2	1.8735
2	1.5534
2	2.6817
2	2.573
2	2.3587
2	2.2592
2	0.9045
2	0
2	0
2	4.0988
2	0
2	0.9586
2	5.6993
2	1.5079
2	1.8439
2	2.4849
2	0.5465
2	0
2	0.7961
2	1.527
2	2.9124
2	0
2	0.3137
2	0
2	1.3182
2	2.1278
2	1.079
2	5.3924
2	2.6654
2	0
2	1.3424
2	2.7271
2	2.6026
2	0
2	0.5863
2	0
2	2.7646
2	1.0398
2	2.8765
2	1.0588
2	0
2	0.1781
2	0.5679
2	2.3814
2	1.1552
2	1.2085
2	3.0729
2	0
2	0
2	2.4354
2	2.9946
2	0.2497
2	0.8166
2	0.8675
2	1.0835
2	1.2845
2	1.3228
2	1.083
2	0.7465
2	0
2	0.5448
2	1.4721
2	1.3428
2	0.2958
2	0.7779
2	1.025
2	0.8733
2	2.7837
2	0.417
2	0.7113
2	0.7064
2	2.6394
2	0
2	0
2	0.5567
2	0.7119
2	1.1537
2	11.603
2	1.6405
2	0.6784
2	1.3598
2	0.3602
2	0
2	2.4186
2	2.4869
2	0.6401
2	0.3902
2	0.2704
2	0.6932
2	0.5755
2	2.3116
2	1.1114
2	0
2	0
2	0.3796
2	3.7345
2	1.833
2	0.9622
2	1.2581
2	2.1937
2	0
2	0
2	0
2	2.8432
2	0.4733
2	1.0024
2	0.5569
2	0.473
2	0.4265
2	0.6835
2	2.5404
2	0.6192
2	0.7187
2	0.6879
2	0.3987
2	0.77
2	1.4563
2	0.4282
2	1.1706
2	1.3699
2	1.5517
2	0.3089
2	0.7109
2	0.9541
2	0
2	0.8562
2	0.9904
2	1.3568
2	0.2544
2	0.2823
2	0.8434
2	0.9904
2	1.5926
2	0.7118
2	0.4229
2	0
2	0.482
2	0
2	0.9402
2	2.9323
2	0.5314
2	0.8411
2	0.563
1	1.3503
1	0
1	0.5588
1	2.731
1	0
1	2.1447
1	1.6451
1	0.9555
1	0
1	1.133
1	0
1	1.6254
1	2.4759
1	1.0979
1	0
1	0.7853
1	1.2226
1	1.1475
1	0
1	0.6335
1	0
1	0
1	0.7388
1	0
1	1.4763
1	0.7407
1	0
1	1.8744
1	0
1	0.5297
1	1.2709
1	2.8506
1	1.0857
1	0
1	19.876
1	0.5656
1	0
1	0
1	0.5178
1	0.6009
1	0.8033
1	0.4336
1	1.0609
1	1.4839
1	0.1131
1	1.1183
1	4.0554
1	0.4294
1	1.8705
1	0
1	0
1	0
1	1.5569
1	0.7228
1	0.7444
1	0.4598
1	1.6075
1	1.0189
1	0.3144
1	0
1	1.9845
1	1.0607
1	2.1219
1	0
1	0
1	0
1	0.9589
1	0.4494
1	0.6076
1	3.432
1	0.6717
1	1.4895
1	0.8156
1	0.5911
1	1.7085
1	1.4757
1	1.38
1	1.2891
1	5.3583
1	0.8394
1	1.498
1	0
1	4.0083
1	0.6362
1	1.0546
1	1.1785
1
1	0.8941
1	2.1624
1	0
1	1.637
1	0.6686
1	0
1	0.5624
1	0.8699
1	4.0662
1	0.694
1	0
1	0.278
1	1.7676
1	0
1	2.6057
1	3.7195
1	3.2885
1	0
1	0
1	1.5497
1	0.9155
1	1.3349
1	1.6007
1	0
1	1.8204
1	14.242
1	3.0104
1	3.1411
1	2.0139
1	0
1	0
1	1.055
1	0
1	1.3979
1	0.4173
1	1.2487
1	2.0927
1	0
1	2.0435
1	0.7684
1	0.3929
1	0
1	0.7746
1	1.3786
1	2.5674
1	0
1	0
1	0
1	3.3284
1	0.9649
1	0
1	0.382
1	2.4576
1	0
1	1.4319
1	5.3567
1	1.6734
1	0.3328
1	1.5457
1	0.7583
1	0.8106
1	4.4502
1	2.2312
1	1.4074
1	1.5068
1	0.2412
1	0.8174
1	1.1956
1	1.0487
1	0
1	1.8478
1	0
1	0
1	1.6911
1	5.4783
1	0
1	2.033
1	0.8955
1	0.5207
1	0.6984
1	1.5599
1	0
1	2.3923
1	1.2764
1	1.1946
1	0
1	0
1	1.1742
1	0.4688
1	0.578
1	0.7962
1	1.0549
1	2.2322
1	0
1	0.7037
1	0.7137
1	0.4146
1	1.7656
1	4.2711
1	0.2718
1	0
1	1.5533
1	0
1	0.4496
1	0.4978
1	0.4244
1	0.5249
1	0.5881
1	0.5847
1	1.0279
1	0
1	0.8439
1	0.8361
1	1.016
1	0.8734
1	2.1384
1	0
1	1.68
1	2.2473
1	0.8168
1	0.7736
1	0
1	1.1778
1	1.1565
1	1.1917
1	3.317
1	1.1284
1	1.3305
1	0
1	1.2329
1	1.3233
1	2.0931
1	0.9216
1	0.8569
1	1.4887
1	1.154
1	0.9622
1	0.8246
1	1.7445
1	0
1	0
1	0
1	0.2756
1	0.9836
1	0.9604
1	0.8137
1	2.9169
1	0.4727
1	0.8733
1	2.4308
1	0
1	1.5292
1	0.7623
1	0.3386
1	0.5715
1	0.7709
1	0
1	0
1	1.139
1	1.3882
1	0.3152
1	0.993
1	5.514
1	1.7731
1	0.9524
1	0
1	1.5751
1	0.3746
1	0
1	0.7686
1	1.2367
1	0.6987
1	0.96
1	1.1898
1	2.0137
1	0
1	1.0236
1	1.5848
1	0.4218
1	2.492
1	0.7873
1	0.7191
1	2.016
1	0.3133
1	1.4827
1	1.386
1	4.8273
1	0.6244
1	4.5328
1	1.8678
1	0.6494
1	2.4402
1	1.6823
1	1.9905
1	0.3121
1	2.2775
1	0.714
1	0.723
1	0.5522
1	1.5367
1	1.2188
1	2.2781
1	0.8213
1	0.2103
1	1.4468
1	1.723
1	0
1	0.2114
1	0.7249
1	0.428
1	0
1	0
1	1.5815
1	2.5686
0	0.1964
0	0
0	2.449
0	0
0	0
0	0.4806
0	1.5583
0	0.9096
0	1.1463
0	0
0	0
0	0
0	1.8256
0	0.3609
0	0
0	2.2122
0	3.1636
0	2.3344
0	0.572
0	0.7153
0	0.5558
0	1.025
0	0.8911
0	1.9911
0	2.1944
0	0
0	0.2119
0	1.1219
0	2.9111
0	0
0	0
0	0.5109
0	0.2932
0	0
0	1.6664
0	0
0	1.8678
0	0
0	0.6967
0	4.1101
0	9.9528
0	1.9414
0	0.4973
0	0.2535
0	0
0	2.1879
0	1.1421
0	0
0	0
0	1.292
0	1.0166
0	1.1536
0	0.8354
0	0
0	0
0	0
0	0
0	0.5412
0	0.5912
0	0.232
0	0
0	0.9949
0	2.4997
0	3.1289
0	3.5692
0	1.1301
0	2.5309
0	0.644
0	0.759
0	0.6243
0	0
0	0.0913
0	1.4512
0	0.674
0	1.5557
0	0.9018
0	0.7043
0	0.3276
0	0
0	0
0	0.5806
0	1.3321
0	0.2494
0	1.27
0
0	0.4278
0	0
0	1.6392
0	0.3378
0	0
0	1.0065
0	0.2593
0	0.3071
0	0
0	0
0	0.8527
0	0.4071
0	0
0	0
0	0.7722
0	1.1719
0	0.5762
0	0
0	0.9608
0	0
0	1.7056
0	1.1858
0	0.5254
0	1.7457
0	2.7282
0	0.4192
0	2.2378
0	0
0	0
0	0
0	7.0068
0	1.0411
0	0
0	0
0	0
0
0	0
0	0.4649
0	2.6847
0	1.9275
0	1.2797
0	0.5072
0	0.9667
0	2.121
0	2.6999
0	0
0	1.2329
0	0.3098
0	0.1954
0	0
0	0
0	0.5595
0	0
0	0.5855
0	1.0087
0	1.8724
0	1.1782
0	0
0	1.2846
0	0.5162
0	0
0	0.4621
0	0
0	1.1776
0	2.7061
0	0.2671
0	1.2321
0	0
0	1.4588
0	0
0	0.3588
0	0.4036
0	0.7021
0	0.283
0	0
0	6.4084
0	0.2411
0	0
0	1.4417
0	0
0	0.5243
0	1.7124
0	0.5
0	0
0	0.8774
0	0
0	0
0	3.0606
0	2.4872
0	0
0	0
0	0.1891
0	0.2844
0	1.6916
0	1.668
0	0.9321
0	0.8489
0	0.8181
0	4.2766
0	0.3828
0	1.6954
0	3.384
0	0
0	0.8469
0	1.8858
0	1.2449
0	1.6029
0	0.3613
0	0.8317
0	0.3647
0	0.2373
0	1.9785
0	0
0	1.5036
0	2.0394
0	1.1586
0	1.0319
0	1.8138
0	1.2324
0	0.5122
0	2.3926
0	0.6626
0	1.4268
0	4.8953
0	1.0732
0	1.2633
0	2.8101
0	6.3732
0	0
0	1.448
0	0
0	0
0	1.4938
0	0.9764
0	0.2491
0	0
0	0
0	0.5096
0	1.0543
0	0
0	0
0	1.5642
0	0.6044
0	0
0	0
0	0
0	2.5421
0	1.1587
0	1.3151
0	0.9194
0	3.5637
0	1.0321
0	2.1758
0	1.1933
0	0.4894
0	0.3533
0	0.3703
0	0
0	6.7527
0
0	1.8362
0	1.2248
0	24.946
0	1.5904
0	0
0	0
0	8.1254
0	0
0	1.2903
0	0
0	0.7605
0	1.414
0	1.1155
0	1.7103
0	1.0318
0	2.7611
0	0
0	2.0354
0	1.114
0	0.8246
0	0.4567
0	1.8954
0
0	0
0	2.9673
0	0
0	0
0	1.85
0	0.1153
0	0.6791
0	0
0	1.4491
0	0
0	2.2707
0	3.2607
0	0
0	4.5615
0	2.4294
0	0
0	1.7002
0	0.5851
0	0
0	2.2239
0	0.739
0	1.9082
0	1.1739
0	1.113
0	27.484
0	2.0161
0	1.5074
0	0
0	0.6053
0	0
0	0
0	2.3149
0	1.1641
0	1.6213
0	4.9656
0	0.6759
0	0.6733
0	4.1932
0	0
0	0.5955
0	3.1879
0	1.1225
0	0.2045
0	1.0566
0	1.3958
0	0
0	0
0	0.2003
0	0.8616
0	1.3416
0	2.6967
0	0.2967
0	1.254
0	2.1503
0	0.599
0	0.4698
0	0.7105
0	0.4672
0	2.5991
0	0
0	3.5366
0	0
0	0
0	5.8111
0	1.6075
0	0
0	0.3662
0	0.7988
0	0.2711
0	0.3425
0	1.0962
0	1.8037
0	0.8019
0	0
0	3.7621
0	1.5345
0	1.7081
0	0
0	5.3427
0	0
0	0
0	2.3071
0	0
0	0
0	0.3686
0	3.2218
0	0.4615
0	0.5467
0	0
0	4.4225
0	0.3432
0	0.9484
0	0
0	0.7966
0	0.3949
0	0
0	0.6756
0	0
0	0.4906
0	0.5807
0	0.1803
0	0.161
0	1.7887
0	5.6321
0	1.3632
0	0
0	2.3488
0	0
0	1.8351
0	1.0169
0	0
0	1.0221
0	0
0	0
0	0
0	0
0	0
0	0.1464
0	1.4934
0	3.6763
0	0.4402
0	0.8063
0	1.0786
0	2.232
0	0.7678
0	0.4144
0	1.1957
0
0	1.8165
0	0
0	0
0	0
0	1.0838
0	0
0	0.3997
0	0
0	0.3077
0	0.4172
0	0
0	0
0	0.2775
0	0.2583
0	1.9244
0	0.4687
0	0.3739
0	0
0	0.657
0	0
0	0.3538
0	0
0	0
0	2.5433
0	1.6015
0	0.2035
0	1.2008
0	0.3953
0	1.4202
0	0.2536
0	0
0	2.9622
0	0
0	0.7393
0	0
0	0
0	0.6533
0	0
0	1.7705
0	0
0	1.4312
0	0
0	1.2134
0	1.2236
0	1.1446
0	0.5278
0	0
0
0	0
0	0.567
0	0.9705
0	0.4799
0	1.0321
0	0.5356
0	0.7289
0	1.6598
0	0.1653
0	0.4916
0	0.1683
0	0.5737
0	2.9881
0	0
0	0
0	0
0	0.632
0	1.0037
0	1.8542
0	2.3406
0
0	1.19
0	0.6449
0	0
0	1.4071
0	0.9376
0	0.2241
0	0.3699
0	0.7121
0	1.1277
0	0.6429
0	1.6614
0	0.8549
0	0
0	0
0	0.5444
0	0
0	0
0	0
0	0
0	0.855
0	0.3234
0	0.5427
0	0.2324
0	0
0	0.8175
0	0.2094
0	1.4254
0	0.7707
0	2.6617
0	0.2825
0	1.8908
0	1.5605
0	0.6089
0	5.1969
0	0.4643
0	0.3592
0	0.8458
0	4.4699
0	1.1277
0	0.5673
0	0
0	0.8002
0	0.7774
0	0
0	2.2727
0	1.2707
0	1.1316
0	0
0	0.4183
0	0.6519
0	0.6102
0	0
0	1.8421
0	0.6989
0	0
0	1.2801
0	0.2415
0	0.2625
0	0.2165
0	0.6939
0	0
0	0.922
0	1.8214
0	0.8507
0	0.9261
0	0.6164
0	1.0249
0	0.4297
0	0.8835
0	2.025
0	2.082
0	1.638
0	0.2077
0	0.5759
0	1.0918
0	0.4625
0	0
0	0
0	0
0	0.3076
0	1.9102
0	2.7296
0	0.9142
0	2.412
0	0
0	0.8196
0	0.2559
0	0.2215
0	0
0	0.976
0	0.1831
0	0.2916
0	0
0	0.8889
0	1.5581
0	0.9887
0	0.664
0	0
0	1.0152
0	1.2634
0	0.2664
0	1.2753
0	2.2534
0	0.5262
0	0
0	0.6106
0	0.6249
0	0.3705
0	0.4937
0	0.291
0	0.3667
0	0.4666
0	0.4055
0	1.4864
0	1.3196
0	0.7338
0	0.6564
0	2.3835
0	0.6065
0
0	0.7579
0	0.5949
0	0.6175
0	1.5157
0	0.8127
0	1.2027
0	1.5539
0	0.9028
0	1.6376
0	0.5739
0	2.5709
0	0.9313
0	1.0278
0	0.6847
0	1.0108
0	0.7429
0	0
0	2.9586
0	0
0	1.567
0	0.2238
0	1.5011
0	0
0	1.3549
0	0.9061
0	0
0	1.4693
0	3.5542
0	0.5399
0	1.0549
0	4.8041
0	1.5068
0	0.9462
0	6.2144
0	1.6218
0	0.4073
0	4.7403
0	0
0	1.2618
0	0
[truncated: 41 more rows]

## Sheet: Fig. 3d
CHIN
11.42
11.1
10.9
9.68
9.12
8.24
7.68
7.18
6.12
5.9
5.48
5.3
5.1
5
4.94
4.94
4.86
4.56
4.56
4.5
4.44
4.38
4.34
4.32
4.14
4.12
4.12
4.04
4.02
4.02
3.96
3.94
3.92
3.8
3.76
3.72
3.7
3.66
3.62
3.56
3.5
3.48
3.44
3.42
3.4
3.4
3.38
3.28
3.24
3.1
3.1
3.06
3.02
3.02
2.98
2.98
2.96
2.96
2.94
2.94
2.92
2.9
2.88
2.84
2.82
2.8
2.8
2.8
2.76
2.74
2.74
2.72
2.66
2.64
2.64
2.62
2.56
2.54
2.54
2.54
2.52
2.52
2.52
2.52
2.5
2.48
2.46
2.44
2.44
2.44
2.42
2.4
2.4
2.4
2.36
2.34
2.34
2.34
2.34
2.32
2.3
2.3
2.3
2.26
2.26
2.26
2.26
2.24
2.22
2.22
2.22
2.22
2.2
2.18
2.18
2.16
2.16
2.16
2.14
2.12
2.12
2.12
2.1
2.08
2.08
2.08
2.08
2.08
2.08
2.06
2.06
2.06
2.04
2.02
2.02
2.02
2.02
2
2
1.98
1.94
1.94
1.92
1.92
1.92
1.9
1.9
1.88
1.86
1.86
1.84
1.82
1.82
1.82
1.8
1.8
1.8
1.8
1.78
1.78
1.78
1.78
1.78
1.78
1.76
1.76
1.76
1.74
1.72
1.72
1.7
1.68
1.68
1.68
1.66
1.66
1.64
1.64
1.6
1.6
1.6
1.6
1.6
1.6
1.58
1.56
1.56
1.54
1.54
1.52
1.52
1.52
1.5
1.5
1.5
1.5
1.5
1.5
1.5
1.5
1.5
1.48
1.48
1.48
1.48
1.48
1.46
1.46
1.46
1.46
1.44
1.44
1.42
1.42
1.4
1.4
1.38
1.36
1.36
1.34
1.32
1.3
1.3
1.28
1.28
1.28
1.28
1.28
1.28
1.26
1.26
1.26
1.26
1.24
1.24
1.24
1.24
1.24
1.22
1.22
1.2
1.2
1.18
1.16
1.14
1.12
1.12
1.1
1.08
1.02

## Sheet: Fig. 3e
CHIN contact
40.37
34
30.68
29.54
26.89
25.02
24.95
21.87
21.66
21.55
21.53
21.09
20.7
18.58
18
17.65
17.62
17.51
16.44
16.32
16.24
15.85
15.79
15.76
15.64
15.58
14.9
14.42
14.31
14.3
13.96
13.61
13.57
13.48
13.15
12.72
12.14
11.94
11.53
11.47
11.4
10.61
10.52
10.48
10.29
10.13
9.89
9.36
9.32
9.31
9.29
9.24
9.11
8.8
8.74
8.36
8.3
8.28
7.93
7.91
7.89
7.59
7.31
7.24
7.1
7.08
7.03
6.83
6.74
6.6
6.6
6.57
6.57
6.43
6.31
6.14
6.14
6.1
6.08
5.97
5.9
5.68
5.65
5.64
5.54
5.32
5.16
4.97
4.8
4.8
4.71
4.65
4.65
4.61
4.59
4.31
4.26
4.26
4.09
4.08
4.03
4.02
4.02
3.95
3.94
3.68
3.56
3.55
3.55
3.49
3.4
3.22
3.16
2.8
2.65
2.59
2.47
2.39
2.33
2

## Sheet: Fig. 4a
log2FC	-log10padj	HTG
7.76554	301.272	+
4.46786	296.518	+
8.3105	291.567	+
7.82359	272.601	+
6.53359	265.145	+
7.96266	264.864	+
6.13176	258.649	+
7.32474	256.594	+
7.39393	245.708	+
11.099	245.668	+
7.27893	240.362	+
6.8677	234.974	+
6.89559	233.434	+
-3.58947	216.337	+
5.52515	212.01	+
9.5596	211.672	+
5.88535	202.678	+
8.16648	197.772	+
6.37461	194.246	+
3.49499	192.574	+
4.99887	186.28	+
6.0111	184.854	+
6.37525	184.851	+
3.9365	175.842	+
4.04771	172.898	+
5.89479	170.052	+
6.44478	169.95	+
5.85301	166.168	+
11.5797	164.405	+
3.6216	162.508	+
9.18936	162.448	+
8.27201	159.386	+
6.97346	157.899	+
7.13045	157.517	+
6.85343	157.404	+
6.69402	156.899	+
8.2435	153.738	+
6.13989	149.831	+
5.34585	149.237	+
-2.52868	142.698	+
8.74276	140.796	+
6.59691	139.185	+
6.99952	135.291	+
-1.86575	135.266	+
4.69314	129.003	+
6.33261	118.843	+
-2.47035	117.509	+
6.94615	116.494	+
5.11487	115.418	+
5.7866	114.47	+
6.72493	113.248	+
-2.71346	108.597	+
4.66763	107.033	+
4.08904	106.884	+
7.07447	106.183	+
3.67149	100.002	+
4.11922	98.7948	+
4.63309	97.1785	+
7.85904	94.3994	+
-2.39814	91.1555	+
2.56856	90.9365	+
4.10586	90.1733	+
6.67188	89.6766	+
6.40646	89.6746	+
4.71592	88.9561	+
5.48786	88.6186	+
7.25109	88.4285	+
6.34437	85.7243	+
-3.08199	84.1356	+
4.09442	80.7886	+
-2.56091	79.7922	+
6.53814	78.6927	+
8.24617	78.4294	+
8.23811	75.2246	+
7.36788	74.6204	+
5.61964	74.3032	+
4.46605	73.9949	+
6.15339	70.777	+
5.51852	69.6147	+
4.07618	69.3402	+
3.3714	69.0712	+
-2.76339	68.2295	+
4.71274	67.7424	+
3.96994	64.7688	+
5.34184	63.4431	+
5.02642	61.8014	+
8.21673	61.632	+
5.11624	59.7694	+
2.94708	59.0656	+
4.67457	55.6581	+
4.97496	54.5211	+
4.17378	54.2476	+
2.76312	53.6005	+
3.36276	51.9436	+
5.41292	50.831	+
5.91682	50.6401	+
4.26167	50.2723	+
-1.76419	48.9776	+
-2.34312	48.842	+
-3.3298	47.8518	+
-3.3298	47.8518	+
3.84353	47.7799	+
-1.70672	47.3317	+
3.55619	46.7102	+
1.54088	46.6666	+
5.46036	46.5494	+
-1.72205	46.0099	+
-2.12664	45.7706	+
4.15877	45.2441	+
4.13292	43.9586	+
-2.97035	43.5907	+
5.08934	43.0075	+
-1.94272	42.3168	+
1.76458	40.8394	+
2.78384	40.5929	+
5.64683	40.1179	+
3.88506	39.8687	+
5.37192	39.146	+
-2.62079	38.7129	+
6.64312	38.4871	+
6.81157	36.9838	+
6.46558	35.4998	+
3.30086	35.1726	+
1.79107	35.1371	+
-2.01373	34.3682	+
7.47661	32.9558	+
3.27416	32.6073	+
3.2945	32.5751	+
-2.38304	31.4687	+
3.08789	31.1344	+
2.69042	29.9442	+
3.12221	29.6728	+
-0.814151	27.813	+
-1.32737	27.7754	+
8.22983	27.6387	+
2.97385	27.6221	+
2.14599	26.6367	+
2.29422	26.588	+
3.28675	26.4363	+
-2.59948	26.2611	+
1.90871	26.0388	+
3.88054	25.8316	+
-1.66248	25.539	+
6.35715	25.5315	+
2.5804	25.3219	+
5.01166	23.8973	+
1.99598	23.6861	+
3.22512	23.5417	+
3.91844	23.1686	+
-0.931628	22.6954	+
-1.16254	22.6725	+
1.58682	22.0904	+
4.78268	21.9129	+
-1.62118	20.1473	+
3.67573	19.6557	+
4.06918	19.4286	+
8.88279	18.6191	+
3.05375	18.4056	+
3.20024	17.9226	+
0.828568	17.8152	+
2.81905	17.2222	+
3.27546	17.2153	+
1.07867	16.9192	+
3.33144	16.4524	+
1.80869	16.1592	+
3.66249	16.0468	+
2.33029	14.8404	+
1.67976	14.7338	+
2.65433	13.7823	+
5.77286	13.7613	+
1.21673	13.7087	+
7.55856	13.5146	+
-1.78442	13.4666	+
-1.06321	12.6082	+
1.37455	12.5741	+
1.70769	12.0757	+
1.56232	11.8136	+
-1.48713	11.6157	+
1.35423	11.0795	+
-1.01314	10.9572	+
-1.3993	10.9179	+
-1.00366	10.5284	+
-1.06578	9.58063	+
1.38093	9.4827	+
3.40429	8.99022	+
-0.899381	8.93434	+
1.31487	8.81325	+
-1.78633	7.81936	+
1.6268	7.79254	+
0.873261	7.32074	+
1.3308	7.15331	+
-0.620692	7.10431	+
-1.25131	7.06063	+
3.11188	6.86387	+
-1.32219	6.84676	+
-0.953609	6.8101	+
1.12995	6.4717	+
-0.867181	6.24722	+
0.579624	6.1982	+
-1.03192	5.94957	+
-0.759038	5.52006	+
1.05406	5.31828	+
1.7962	5.27304	+
-0.575018	5.14644	+
1.15622	4.96734	+
0.977247	4.84957	+
1.17158	4.72635	+
-1.49429	4.27506	+
1.28824	3.95038	+
1.18225	3.75877	+
2.50819	3.71577	+
-1.11123	3.56788	+
1.01386	3.5129	+
-1.02778	3.38258	+
1.1486	3.308	+
-0.538727	3.15787	+
0.865932	3.06995	+
-1.10186	3.03583	+
0.301609	3.00581	+
-1.68149	2.92397	+
0.645737	2.79928	+
0.242566	2.7048	+
0.879718	2.70337	+
-1.01575	2.70092	+
0.564353	2.57156	+
1.63496	2.52289	+
-3.12521	2.52095	+
-0.663737	2.4813	+
-1.00972	2.31759	+
0.728873	2.30053	+
-0.636855	2.26643	+
1.08666	2.20344	+
0.409351	2.08408	+
-0.653128	2.04884	+
-0.570773	2.04833	+
0.408474	2.04282	+
-1.32802	2.00141	+
0.747554	1.99275	+
2.59558	1.94227	+
0.808556	1.85886	+
1.26215	1.75856	+
1.75887	1.59567	+
0.385161	1.54872	+
0.420511	1.37287	+
0.69754	1.36914	+
0.710098	1.33404	+
-0.431284	1.31342	+
-0.59491	1.29932	+
-0.485166	1.26041	+
-0.520243	1.21573	+
-0.450405	1.16664	+
-0.309651	1.16094	+
-0.419013	0.990125	+
-1.12181	0.987776	+
0.249779	0.963307	+
0.392239	0.958713	+
-0.213495	0.877794	+
-0.653918	0.850396	+
-0.998661	0.811905	+
0.376328	0.682954	+
-0.616383	0.658442	+
-0.0979842	0.598421	+
-0.718482	0.588485	+
0.177572	0.524216	+
0.146673	0.517028	+
-0.367196	0.408167	+
0.132153	0.337157	+
0.227915	0.311071	+
0.184745	0.302293	+
-0.198787	0.284453	+
-0.481198	0.277635	+
-0.145083	0.248334	+
0.0247795	0.147706	+
0.059546	0.0750048	+
0.0350431	0.0608053	+
-0.0261955	0.0391741	+
-0.0137883	0.0364088	+
-0.0362812	0.0273398	+
-0.00710759	0.00746913	+
10.1914		+
8.14878		+
7.87917		+
7.61516		+
7.49588		+
7.12782		+
6.96521		+
6.73123		+
6.64648		+
6.34666		+
6.29897		+
6.28743		+
5.98958		+
5.92582		+
5.91665		+
5.70485		+
5.61933		+
5.46541		+
4.73995		+
4.20044		+
4.33215	304.407
3.21397	303.675
3.04696	303.112
-2.18499	301.909
3.8785	301.163
3.30689	299.739
-2.4014	299.091
3.1819	297.843
-2.83948	297.438
-2.1403	296.759
-3.78408	295.514
-2.11153	295.446
5.94622	295.081
-3.94831	294.892
-2.23373	294.206
5.42631	294.154
5.95382	293.172
7.84597	290.834
4.16434	290.611
4.65292	290.504
-1.98091	290.045
-2.57319	290.034
-2.73191	289.406
7.83628	289.345
6.81587	288.575
2.75284	288.438
5.15289	286.982
-1.93866	285.725
5.46477	285.663
5.50471	282.879
-2.2092	281.604
4.92159	279.106
-2.45561	278.509
3.49051	277.671
-3.50363	275.788
-2.55272	275.268
4.76694	274.274
-2.30465	271.772
2.76351	270.811
7.09609	269.727
3.20299	269.229
6.42006	269.038
-3.5986	268.211
-2.8364	267.194
5.22823	265.755
4.89122	265.717
-2.85391	265.097
6.36792	264.653
4.52491	264.423
5.41415	264.318
4.20686	263.14
2.16469	262.351
3.60754	259.385
-2.15155	258.166
5.6809	258.033
-3.16672	257.472
-3.00348	256.697
3.40147	256.401
5.02719	254.695
-2.49403	254.426
7.15387	254.051
-2.52279	253.624
4.31399	252.353
-2.54701	251.118
4.79101	250.523
4.79101	250.523
5.88809	249.06
-2.98626	247.181
6.40894	246.972
5.69806	246.71
6.2086	246.266
6.10714	245.823
8.87264	245.473
6.10082	244.371
5.14557	244.178
5.04358	244.062
3.62746	243.177
4.02694	243.167
-3.21216	241.712
-2.74661	240.676
-2.43769	240.317
6.54968	240.28
7.70242	240.131
7.6076	239.878
3.79386	238.87
-2.02023	238.612
8.01027	237.692
4.76008	236.494
5.45293	236.42
6.8672	235.405
3.64666	232.566
2.29579	232.478
4.41833	232.005
3.62762	231.831
5.15396	231.374
5.2418	231.274
3.86035	230.155
-2.53042	229.812
4.49944	228.861
-2.0487	228.719
2.7276	228.49
-1.94344	227.697
-1.81544	227.4
6.55011	227.057
-2.95206	225.682
-1.35728	225.427
3.29745	225.091
4.5233	224.937
5.49145	224.479
-2.18889	224.304
-3.74249	223.041
2.08262	223.005
2.34427	222.835
2.36856	220.091
4.59013	219.528
5.23659	218.325
6.61595	218.12
6.44972	218.12
-1.67662	218.018
5.21942	216.752
5.29398	216.677
-3.75634	216.337
8.49812	216.2
5.11913	215.917
-1.71484	215.48
4.00245	215.305
3.84718	214.948
-2.75494	214.641
-1.83177	214.143
7.55016	213.565
-2.71464	213.256
4.83744	212.212
2.16816	211.274
-2.50169	211.027
7.18061	210.943
-3.88952	210.727
4.71132	210.42
3.89105	210.171
-1.52705	210.111
5.48007	209.475
6.37178	208.811
-2.2353	208.599
-3.02103	208.446
-2.22169	208.178
4.06981	208.042
7.75296	207.813
-1.81977	206.647
-2.43738	205.931
6.57482	204.567
6.83817	204.234
-2.20947	204.025
-3.26157	204.017
-3.15401	203.946
3.46312	203.713
-3.4585	203.136
-2.05064	203.096
5.78214	201.331
-2.14741	200.801
8.06748	200.504
2.06002	199.868
-3.31888	199.695
5.71415	199.669
7.56699	198.924
5.44988	198.757
4.46872	198.712
6.10912	198.005
4.8238	197.767
4.65263	196.258
2.7321	195.858
-2.26962	195.737
4.25249	194.962
5.81759	194.779
5.70404	193.906
8.75757	193.584
-1.79455	193.205
8.91268	192.9
4.42355	191.833
-2.75416	191.66
5.789	191.402
-1.74261	191.335
-2.245	190.704
3.52177	190.699
3.52177	190.699
8.35987	189.971
-2.43537	189.487
2.89432	189.349
4.35692	189.279
8.16922	189.122
5.57494	188.575
-2.72627	188.506
3.39136	188.383
6.17668	187.745
-3.81909	187.623
7.29263	187.147
6.66909	186.996
6.70261	186.987
-2.3273	186.969
-1.98745	186.699
5.42809	186.274
6.09227	185.517
-2.36575	185.218
5.05145	185.208
-2.81494	185.182
10.0303	184.983
-2.33838	184.983
-2.04172	184.937
-2.55407	184.794
-2.6894	184.696
-3.01826	184.566
4.19314	183.604
-1.84471	182.597
6.13955	182.178
-3.52862	182.123
4.0428	181.65
3.5478	181.508
3.40252	181.41
-1.52149	181.338
-1.77135	181.213
-3.4445	181.126
-2.44523	180.004
-1.39021	179.877
4.77565	178.332
-1.65541	178
4.40223	177.992
-2.18361	177.833
-4.1368	177.729
4.31981	177.675
2.00887	177.496
2.18908	177.355
3.60083	177.114
-3.48802	176.93
-2.54017	176.877
-2.27422	176.015
7.18711	175.768
-2.02507	175.48
-2.3836	175.191
4.63761	175.018
-2.34059	174.924
-2.49589	174.602
-2.64101	174.437
4.47168	173.9
-2.59515	173.543
-1.46846	173.146
4.12207	172.984
4.35846	172.618
2.52468	172.481
-2.91193	171.556
8.13383	171.353
-1.72119	171.229
3.42787	170.778
1.6198	170.139
6.84684	169.812
2.11949	169.383
2.43737	169.342
5.63291	168.796
-1.86571	168.291
6.47212	168.143
7.73392	167.887
4.86409	167.577
1.86527	167.53
-2.24461	166.807
8.14818	166.742
3.6859	166.017
-2.43994	165.873
3.08087	165.562
2.40199	165.447
3.21736	165.155
4.28145	164.77
-1.23986	164.163
-1.55227	163.437
-1.62026	163.132
4.7636	163.009
8.10505	162.646
-1.58686	162.562
-1.49311	162.402
5.11366	162.18
4.49282	161.808
4.61179	161.365
-2.54528	160.991
3.81126	160.883
3.34121	160.755
4.30196	160.164
4.57421	160.035
5.19554	159.737
1.65255	158.925
-2.88968	158.903
6.9896	158.633
9.70992	158.452
-4.39471	158.272
-1.42805	158.097
5.39472	157.468
-2.37502	157.286
3.34108	157.099
4.37166	157.036
2.27071	156.944
-5.60302	156.8
2.56962	156.764
3.21828	156.619
-1.71905	156.135
2.54324	156.075
3.27826	155.449
-2.37969	155.439
-2.45079	155.396
2.46763	155.341
-2.16544	154.895
3.52733	154.827
2.11101	154.819
6.24925	154.724
6.06723	154.249
5.71721	154.155
2.76534	153.575
5.15257	153.043
5.26771	152.778
-2.46457	152.682
-1.37141	152.57
-1.88245	152.562
3.90115	152.335
-2.76081	152.232
5.76098	152.143
4.83444	152.108
3.28386	152.03
-2.35906	151.692
5.73935	151.6
-1.24079	151.538
5.40796	151.45
-3.38253	151.048
3.54369	150.586
-5.0432	150.356
-2.10871	150.314
3.62984	150.116
-2.49614	150.043
-2.99245	149.955
-1.78716	149.668
-2.59764	149.471
-3.5162	149.365
-2.42311	148.452
4.94051	148.43
-3.53747	148.391
6.22903	148.198
2.01501	147.65
-1.76352	147.486
4.81684	147.063
3.02524	146.752
5.43327	146.595
6.7099	146.559
-2.51641	146.363
3.85377	146.122
4.14328	145.879
2.89457	145.866
-1.56111	144.738
-2.57063	144.648
3.64163	144.218
-2.26947	143.454
-1.35486	143.276
2.78223	143.222
-2.37714	142.966
-2.51724	142.227
2.69524	142.082
5.50971	141.826
7.09734	141.743
5.36902	141.224
3.11854	141.093
-1.99706	140.679
3.74728	140.634
2.23305	140.589
-1.22943	140.588
-3.49762	140.435
-1.84689	140.219
-2.08433	140.004
-1.60122	139.666
4.39733	139.592
4.91415	139.201
4.45433	138.935
-1.50533	138.672
1.74628	138.582
-2.40514	138.38
5.21794	138.348
-5.45683	138.314
3.57657	138.167
3.84959	138.108
5.55709	138.034
-3.30353	137.82
-1.79869	136.932
3.53496	136.804
3.22332	136.764
-2.73151	136.517
3.84126	136.311
-2.9062	136.242
3.24963	136.057
-3.34068	135.962
7.77475	135.863
4.00293	135.444
3.62647	135.104
2.65553	134.665
3.79135	134.405
7.09152	134.249
-1.99238	134.185
-1.94666	133.805
3.59136	133.707
1.86184	133.694
-3.23427	133.629
2.63701	133.386
-2.42296	133.116
-1.96501	133.108
-1.95601	132.985
-2.22567	132.865
4.93634	132.609
-2.65162	132.338
-2.2295	132.127
-1.1944	131.739
2.0501	131.664
6.70935	131.382
-1.70608	131.363
-2.6417	131.139
-1.97106	130.681
-1.65486	130.489
2.51875	130.383
-3.41204	130.097
-1.58788	130.061
4.64396	129.286
5.55559	128.84
2.35665	128.788
-0.959412	128.073
-1.34059	128.06
4.25735	127.951
3.9463	127.923
-1.8072	127.918
-2.08425	127.556
3.92299	127.404
-2.03824	127.387
-3.3613	127.371
-1.56882	127.044
3.84673	126.791
-1.1535	126.736
2.65877	126.723
4.38717	126.719
-1.61636	126.666
5.84846	126.607
5.39186	126.476
-2.11594	126.298
1.92213	125.831
4.1694	125.615
-1.52357	125.538
-2.92295	125.472
7.35727	125.449
-2.1947	124.992
-3.67622	124.834
4.0009	124.588
-2.08842	124.481
5.93928	124.473
-1.08654	124.418
-1.85579	124.228
-2.73443	124.173
-2.69397	123.978
5.37043	123.858
4.36194	123.653
-2.21401	123.646
-2.67966	123.53
-2.07254	123.47
2.91751	123.329
2.77249	123.149
-1.45567	123.088
4.70523	122.962
1.81306	122.921
-3.57718	122.763
3.57477	122.573
-3.17696	122.338
-2.34703	122.279
6.46058	122.272
4.86192	122.062
-2.08777	121.555
-1.40506	121.519
-1.49447	121.476
-2.3537	121.309
-1.70211	120.989
2.46265	120.791
-2.76957	120.619
-2.87944	119.939
-1.41208	119.871
-1.67532	119.869
9.6632	119.819
3.09297	119.317
-1.99007	119.296
3.3589	119.07
4.85557	118.613
-2.95118	118.606
-4.29307	118.589
2.23218	118.347
9.57592	118.183
-2.86476	118.159
3.83461	118.052
-1.75695	118.016
7.65329	117.882
2.67989	117.748
2.86989	117.43
2.86989	117.43
-2.64398	117.425
3.79132	117.407
-2.23952	117.356
-2.9844	117.34
-2.12893	117.231
3.40188	117.208
-2.88079	116.867
-4.20069	116.769
3.65422	116.696
2.99297	116.514
-2.88848	116.401
-2.06571	116.316
4.25221	116.261
4.31733	116.246
-1.91877	116.194
2.72193	116.099
-1.75606	115.902
5.87737	114.729
-1.55725	114.582
-2.15963	114.386
7.93746	114.063
7.67689	114.021
5.77349	113.998
-1.39357	113.783
-2.25199	113.583
5.70436	113.473
-3.64755	113.372
-1.85782	113.107
5.96018	113.093
-1.93563	112.94
7.05615	112.497
3.81547	112.331
-1.97529	112.309
3.35428	111.931
-2.5451	111.588
3.09016	111.56
-4.00441	111.485
-2.52069	111.369
-2.34051	111.35
-1.52553	111.145
1.63962	110.997
-2.08122	110.402
-1.72584	110.216
5.68892	109.493
2.53757	109.267
-1.62382	109.266
3.43327	109.184
-3.28071	109.164
-1.03184	109.129
-3.02329	108.878
-1.86376	108.766
4.2743	108.605
-3.07454	108.53
-2.02236	108.484
3.74019	108.448
4.99169	108.417
-1.88085	108.185
-1.63622	107.985
4.98003	107.505
-1.25306	107.239
-1.40479	107.136
2.90876	107.05
4.00198	106.726
-3.01406	106.643
6.89358	106.573
-2.02075	106.516
5.81912	106.493
4.74755	106.484
-2.2602	106.292
-3.31257	106.137
-2.14839	106.048
-2.1875	105.964
-1.32369	105.895
-2.45251	105.851
-1.60157	105.83
-1.74984	105.812
5.20607	105.647
4.28564	105.611
4.22365	105.449
-2.17888	105.336
-1.68904	105.186
5.12886	105.132
-1.40333	105.017
-1.77841	104.801
4.60954	104.107
4.6497	103.98
5.25093	103.916
-1.40252	103.86
-2.20911	103.843
8.30708	103.822
-1.38228	103.77
-1.53978	103.502
-1.93885	102.99
9.0201	102.787
-1.71808	102.435
4.85784	102.305
-1.90304	102.292
-2.37958	102.249
3.13157	102.187
4.27779	102.097
-2.83118	101.933
-1.0497	101.694
3.37186	101.449
4.16822	101.414
-1.44684	101.276
1.69703	100.998
-1.38997	100.891
2.03589	100.754
-1.81107	100.601
3.2168	100.499
-2.79601	100.496
1.65184	100.429
5.47601	100.392
3.15981	100.282
-2.86273	100.195
6.8319	100.145
1.61966	99.816
-1.80799	99.7623
-1.19517	99.6424
-1.45317	99.5681
4.99401	99.2007
1.15994	99.1401
-5.27031	98.9926
1.8857	98.8936
5.44509	98.7852
-3.56346	98.7703
1.78966	98.7409
4.87704	98.6231
3.36791	98.6138
-1.90354	98.554
-1.46966	98.4999
-2.82237	98.3009
5.81004	98.1817
-1.20184	98.1379
5.70775	98.0973
4.70916	98.0922
-3.26676	97.8579
-2.0327	97.674
4.9339	97.5205
-2.01146	97.36
6.5179	97.3083
2.18217	97.2961
4.4934	97.1142
-2.01789	97.0765
-1.72401	96.7736
-1.54288	96.7153
-2.87949	96.612
-1.20675	96.6022
-2.97297	96.2951
-1.87422	96.2088
-1.40385	96.1469
-1.41787	95.9805
-3.34903	95.9274
-2.02347	95.776
2.46997	95.7166
-3.01134	94.7581
-1.45615	94.7089
2.40384	94.4615
-3.03843	94.2631
-1.34473	94.2198
-1.53221	93.7557
5.68025	93.6228
-1.8323	93.5335
-2.5882	93.1778
1.84377	93.1748
-6.24714	92.9597
-4.88389	92.7784
7.81749	92.6096
-1.49412	92.4762
-2.4682	92.4436
-2.09774	92.238
-1.77974	92.1055
2.75925	92.0847
3.01277	91.8902
-1.7097	91.7257
-2.52773	91.6894
-2.35699	91.6817
7.17285	91.5544
3.8164	91.4611
-2.53778	91.2859
-2.09312	91.1714
-1.98252	91.085
-1.29969	91.0714
2.96652	91.0571
-1.67111	90.8625
4.09271	90.778
1.49723	90.7707
-2.98301	90.7503
6.35663	90.7073
-2.17759	90.6851
2.36201	90.2359
6.89874	90.0801
-1.17326	90.0665
-1.05572	90.0295
6.41692	90.0158
-1.86899	89.7799
3.46621	89.6973
-1.46703	89.6239
-2.69609	89.5995
-1.40969	89.4523
-2.00256	89.2056
0.810946	89.1579
3.14708	89.0212
-2.11951	88.9734
-1.48498	88.9661
6.58179	88.7022
8.38502	88.5811
6.04634	88.5205
3.93138	88.3441
2.85575	88.3229
2.42346	88.1935
4.52088	88.1042
-2.04647	88.0436
-2.24779	87.8796
-0.913762	87.8741
1.34653	87.6276
1.79731	87.6125
-3.88195	87.2075
-2.10979	87.0751
-2.62104	87.0688
-1.88294	86.9652
-3.08237	86.9518
-2.24405	86.8706
-2.06072	86.7587
6.76596	86.7339
-1.21729	86.6474
-2.96211	86.598
-5.55775	86.4716
-2.14216	86.3905
-2.01101	86.3732
-1.81644	86.3253
-1.60401	86.296
3.49112	86.1768
2.3011	85.9702
3.00302	85.911
-2.05275	85.7928
-1.36025	85.6536
-1.46402	85.557
-1.43381	85.507
1.86779	85.3185
3.78127	85.3166
2.06826	85.2116
-2.48906	85.1029
-1.70051	85.0972
-4.19424	84.9996
3.6466	84.9485
6.29051	84.9231
5.28211	84.8444
-4.1516	84.734
-2.03599	84.6729
7.99001	84.5434
-2.09883	84.5291
-3.49214	84.5103
-2.12436	83.7918
3.59383	83.7308
-2.44801	83.6826
-1.24455	83.6668
-2.92157	83.6236
2.14599	83.2871
2.50469	83.1987
-2.1443	83.0686
3.42753	83.0482
-2.16691	82.9695
3.55722	82.6849
-2.936	82.5769
-1.53964	82.5213
-2.14387	81.9953
3.38285	81.9609
4.52989	81.941
-1.48814	81.9308
5.34025	81.5593
3.64115	81.5255
-2.40104	81.5017
-1.42036	81.4986
4.37809	81.4086
2.3628	81.3932
-1.2566	81.1037
3.19931	81.0481
3.32579	80.8436
-1.20895	80.7699
-1.51346	80.6654
-3.52227	80.6323
-1.48897	80.6098
3.14645	80.4076
5.89867	80.0523
-1.6822	80.023
-2.29343	79.963
1.41973	79.9086
6.6553	79.8771
2.91391	79.8055
-1.88425	79.6883
-1.87267	79.6809
-3.11606	79.6614
-2.30366	79.5608
-2.9431	79.4499
-2.19838	79.1859
2.1294	79.1325
-1.34498	79.0102
-1.80112	78.9984
-1.93294	78.8563
-2.19525	78.7932
2.87859	78.7782
-2.43367	78.775
-1.62711	78.7043
6.76336	78.3919
6.4188	78.3501
1.89703	78.3142
3.45178	78.2699
-1.1918	78.2643
-1.12547	78.2436
-1.64502	78.1314
1.9251	77.8515
-1.4718	77.5163
3.77983	77.4724
-1.5435	77.3093
3.68893	77.1594
4.29379	76.9736
1.805	76.6023
-1.74771	76.5837
6.78973	76.4805
-1.16267	76.4776
-4.06945	76.4054
-1.05381	76.3842
-1.83166	76.314
2.93464	76.2726
-2.16464	76.0666
-2.27454	76.0575
4.85459	76.0447
-1.58959	75.8157
7.16497	75.7727
-1.88324	75.7722
2.88936	75.518
-3.33747	75.518
-1.69458	75.4265
3.53284	75.4248
4.42833	75.3527
-1.38701	75.2464
5.59251	75.0415
-1.38982	75.0324
-1.35149	75.0035
-1.60304	74.982
4.14988	74.6937
-2.49392	74.6458
1.26518	74.6299
3.89274	74.5662
-1.35162	74.561
-3.03557	74.3946
-3.61682	74.3677
-2.50943	74.2745
-0.957242	74.1639
-1.30068	74.1505
3.77687	74.0928
-1.98725	73.9679
-1.81758	73.9632
2.63373	73.8993
6.58245	73.7299
-3.52628	73.7285
-0.856118	73.713
-2.42618	73.5887
3.62833	73.2795
8.79408	73.2421
3.13403	73.238
1.33373	73.1689
2.02885	73.1311
5.9145	73.1174
1.25336	73.0126
3.61598	72.9975
-1.76397	72.7126
-1.13477	72.6678
5.60959	72.6544
-1.96785	72.6295
-1.52872	72.2872
-1.10798	72.167
-1.18519	71.9068
-1.59533	71.6857
-3.13945	71.6633
2.0987	71.4697
1.8394	71.2943
-1.78054	71.2014
-2.80554	71.0835
-3.66322	70.988
2.93491	70.8734
2.71204	70.8456
2.26451	70.7691
4.47202	70.7652
-2.54943	70.635
-1.96152	70.5791
-1.5732	70.4898
2.33923	70.4826
1.84582	70.4349
-2.37133	70.3866
1.44908	70.3256
1.80367	70.2579
-3.29002	70.14
-1.64039	70.1142
-3.33751	70.0691
6.02005	70.0195
-1.16567	70.0169
-2.41565	70.0012
-1.71162	69.915
-2.03392	69.9011
-3.91425	69.6588
-2.83482	69.5349
8.66387	69.4335
4.0602	69.3898
4.19452	69.2619
2.01998	69.127
-1.26779	68.8404
-1.31642	68.8189
-2.92393	68.7398
-1.39401	68.7325
-1.43078	68.437
-1.28919	68.426
5.42609	68.3862
-1.98134	68.2121
-1.11677	68.1539
-1.55338	67.9777
-2.2337	67.9769
-1.25702	67.7486
4.63263	67.3968
-1.78649	67.3668
-2.23597	67.3324
-1.72708	67.2488
-3.06906	67.0231
-3.05447	67.0037
3.91326	66.9235
-1.5668	66.9139
-1.44003	66.9025
2.58852	66.8824
-2.06028	66.8473
-1.92741	66.7327
-1.16819	66.3309
4.22389	66.3266
-2.45725	66.262
-1.45978	66.2324
2.27263	66.2059
6.38154	66.0998
6.74051	66.0636
-0.951555	66.0464
-2.43769	66.0083
-1.83984	65.8225
-1.31394	65.8099
0.977348	65.7359
-2.001	65.6192
1.48758	65.4114
3.96034	65.4065
-2.10881	65.3883
-2.42813	65.2933
-2.62546	65.2603
-3.27104	65.2439
-1.17893	64.9034
-1.17062	64.7162
-1.4241	64.6827
-2.24765	64.6048
-3.17202	64.4804
-2.13604	64.4618
-1.36201	64.4531
-1.93212	64.3748
4.52082	64.3708
-0.913018	64.2662
-1.84406	64.1548
4.2067	64.0856
-1.86251	63.9981
-3.065	63.9307
-1.39764	63.8037
-1.43617	63.6401
-2.2926	63.5524
-1.55082	63.4583
-1.71495	63.4279
-1.14838	63.3819
-2.65737	63.2727
-1.74413	63.2561
1.27818	62.9964
-1.34467	62.9734
1.77823	62.9603
3.61197	62.9288
-1.6423	62.8582
0.971074	62.8246
3.09671	62.7787
-1.69354	62.7692
3.44151	62.5774
-1.49558	62.5154
-1.92347	62.3732
2.01776	62.3376
3.16603	62.2813
-2.98535	62.1082
4.55631	61.9441
-2.02921	61.9423
-1.03552	61.9083
-1.21489	61.8218
-1.59523	61.6466
1.96998	61.5978
2.89251	61.4957
-3.32207	61.486
-2.01423	61.4345
-1.319	61.3586
-1.96934	61.3458
-1.83939	61.2408
3.68652	61.1043
-1.78868	60.9094
-1.84102	60.7449
-1.71218	60.3436
4.97251	60.3359
-1.36967	60.2178
-1.19576	60.1841
2.22386	60.1773
-2.49354	60.1696
-3.94135	60.1372
-1.95891	60.1018
5.26276	60.0449
1.26674	60.0215
-2.51345	59.9672
-1.29447	59.9645
-3.24018	59.9311
-1.63358	59.8046
-1.71181	59.7901
1.60412	59.7651
8.84837	59.6835
8.84837	59.6835
0.999323	59.5534
-1.00144	59.5265
-1.69464	59.5052
-1.91441	59.4804
-1.84819	59.314
2.21132	59.3121
2.59776	59.2885
2.96005	59.0711
-2.12228	58.9153
-1.82005	58.907
-2.12181	58.7638
-0.896396	58.7462
1.5958	58.7239
-0.860052	58.7012
4.85691	58.6619
-2.63925	58.5909
1.76855	58.558
-1.77175	58.5504
-1.13422	58.3475
1.9555	58.2956
6.97741	58.2697
-1.28416	58.2697
2.06021	58.2423
2.51856	58.1394
-1.72955	58.0436
1.25983	58.0227
-0.880887	57.9891
-2.8092	57.8954
-1.79521	57.8322
-6.67122	57.7894
-1.01065	57.5333
3.35704	57.5181
3.29431	57.4709
-1.50207	57.3396
2.40799	57.2472
4.28745	57.2423
-1.42696	57.2166
1.80895	57.2007
4.75675	57.1567
2.91083	57.1476
-2.7279	57.1301
-2.3124	57.0471
1.95099	56.9718
-2.19189	56.7871
-3.36712	56.7569
-1.46007	56.7102
-1.7312	56.6888
-1.40104	56.6722
-2.18577	56.5821
1.55574	56.5325
-1.86875	56.4764
-1.96998	56.4137
-1.40359	56.3558
-2.16858	56.1908
-2.04574	56.0825
-1.15966	56.0453
3.49566	56.0171
-1.51008	56.0171
-3.15678	55.9934
2.88019	55.9379
4.57604	55.9205
-1.61411	55.8287
-1.21407	55.7757
2.15158	55.7329
2.45222	55.6504
1.62635	55.58
7.08286	55.5732
-2.19953	55.5611
1.87264	55.4941
2.52442	55.4497
-2.79068	55.3465
2.67442	55.2991
-3.57438	55.1996
1.90669	55.1019
-0.905141	55.0989
-1.2747	55.0637
-1.69262	55.0375
-1.70474	55.0124
-1.11862	55.0111
-1.39789	54.9561
-1.3609	54.8178
-1.70753	54.6702
-1.67822	54.6556
-0.831646	54.5969
3.17303	54.4466
-1.47243	54.3913
2.88215	54.2709
4.23112	54.2678
4.47272	54.2454
1.74521	54.2238
-2.11183	54.16
-2.92408	54.0724
-1.2632	54.0304
-1.89456	53.9644
-1.34889	53.9538
2.96852	53.8664
6.22889	53.865
2.6984	53.8397
-0.811824	53.6053
-2.16974	53.5382
-1.84023	53.4966
-1.06789	53.4638
-1.51907	53.266
-1.86007	53.232
-1.21565	53.1933
3.9592	53.1501
3.77359	53.0589
1.77882	53.0547
1.81321	52.8563
3.0964	52.8184
-1.02237	52.8139
4.11773	52.7541
-1.45691	52.7068
-1.0083	52.7047
-1.65822	52.687
-1.63474	52.6677
2.66651	52.6533
5.37072	52.5564
-2.05461	52.5359
-1.69192	52.4742
3.96767	52.3992
3.96767	52.3992
1.05466	52.3477
-3.12689	52.1878
2.97874	52.1702
-2.34754	52.1583
2.14284	52.1406
-1.46809	52.1311
2.61232	52.1208
-1.20826	52.1164
-1.53483	52.0731
-2.84992	52.0473
-2.66166	51.8679
-1.48935	51.8527
-2.46893	51.8092
-3.5727	51.8075
-3.05238	51.7621
-3.03824	51.7026
-1.58003	51.6853
-1.98637	51.6185
-2.19214	51.6175
4.05803	51.5461
-0.760801	51.5265
-1.852	51.4844
-3.06489	51.4715
-2.89326	51.469
2.31501	51.4651
-1.24343	51.4505
-1.74044	51.4496
1.10314	51.4406
5.08044	51.2728
-3.81695	51.1907
-1.83795	51.16
-1.51964	51.105
2.30004	50.9663
3.00503	50.9001
-1.72971	50.8494
-1.44835	50.7776
-1.61494	50.6264
-3.79758	50.6217
3.53836	50.6008
-2.3308	50.5586
-0.859688	50.521
1.8732	50.5179
-1.69555	50.351
2.84515	50.2753
2.51677	50.2152
-1.79751	50.1305
1.26756	50.0314
-2.77139	49.9109
-2.04052	49.9104
1.27049	49.7787
-4.07841	49.7299
-1.99345	49.6913
-1.40703	49.5915
-1.42967	49.5549
-1.42416	49.5443
-1.48149	49.4937
-1.45169	49.4465
-1.25901	49.3901
2.8965	49.3683
-1.62372	49.3338
-4.9374	49.3312
-1.71995	49.3259
5.12334	49.311
-1.99328	49.3091
-1.68411	49.3014
5.77723	49.2988
-1.9428	49.2057
4.2929	48.9478
-3.21591	48.874
-0.980062	48.7847
-1.6836	48.7824
1.15656	48.7377
-3.63362	48.7144
1.40399	48.5602
10.7889	48.5563
-1.94731	48.4823
1.84629	48.3452
2.1586	48.2348
2.38901	48.2347
-1.51674	48.1826
-3.91072	48.1777
-1.28954	48.1664
-1.49508	48.1377
-0.779781	48.0551
1.76432	48.0434
2.23926	48.0107
-1.34573	47.9119
-3.3298	47.8518
-3.3298	47.8518
-3.3298	47.8518
-3.3298	47.8518
-3.3298	47.8518
1.52749	47.8494
1.49436	47.781
-2.55127	47.7586
6.36534	47.6974
2.06372	47.6573
-2.57524	47.6038
4.00509	47.599
-1.91238	47.5764
-3.89598	47.5714
3.78339	47.5598
-1.23706	47.5276
-1.17035	47.47
-1.08321	47.4065
-1.42806	47.3965
-2.34004	47.3868
-1.44063	47.2572
-0.69128	47.2566
-1.96402	47.2295
-1.64513	47.1963
2.4124	47.1912
-0.855028	47.1838
-0.996022	47.1467
-3.32179	47.1074
-0.986249	47.0782
1.67056	47.0518
-2.24447	46.9836
3.88374	46.8825
13.5207	46.7971
5.78418	46.7734
-2.51381	46.7472
2.27368	46.7194
-0.899657	46.5349
2.52821	46.5084
-1.54479	46.4541
3.18877	46.434
-0.730755	46.3338
-2.57816	46.3038
2.27828	46.3031
-1.90301	46.3014
-1.1655	46.2999
-0.937809	46.2675
-0.88662	46.2377
1.9712	46.1399
-1.24937	46.0825
-2.1271	45.993
-0.900992	45.9386
2.50929	45.848
-0.952204	45.8425
-1.76619	45.8281
-1.09076	45.8218
-0.978168	45.7131
-1.1933	45.7131
-4.19541	45.7024
-1.70072	45.6917
-1.58168	45.6229
-1.39979	45.5499
-2.82965	45.5141
-1.41405	45.4545
-1.70118	45.4207
-1.73473	45.3519
-0.726195	45.2959
-1.31476	45.235
1.68109	45.1952
-1.9806	45.192
-2.53199	45.1775
-2.03392	44.9745
1.25643	44.8803
2.5456	44.7938
-2.91662	44.7464
-1.92711	44.6945
-4.72061	44.6789
-2.20094	44.6585
3.81112	44.5925
1.40864	44.5607
2.81806	44.5169
-2.04447	44.4462
-1.17222	44.3722
-2.50414	44.2457
1.09733	44.1494
2.13888	44.1265
-1.01489	44.0512
-1.68283	44.0339
4.25362	43.9197
-3.08634	43.8149
-1.75585	43.5147
-1.49066	43.3878
-1.46659	43.3832
-2.05518	43.3278
2.08848	43.2423
1.82232	43.2164
2.09495	43.0911
3.76307	43.0855
-0.98958	43.0224
2.09461	42.883
-3.25767	42.7925
-1.77933	42.7442
-2.57034	42.6679
-0.750108	42.5814
-2.78201	42.5692
-1.78061	42.5583
-1.52368	42.4921
1.52209	42.4881
-1.37074	42.4299
-2.11067	42.3813
1.405	42.3616
-1.22155	42.3498
-2.12833	42.3468
-6.35037	42.3243
-1.22496	42.3196
-1.21418	42.2974
3.26925	42.2669
-2.1298	42.2244
-1.30183	42.1698
2.54206	42.0994
2.27683	42.0566
5.06703	42.0137
5.06703	42.0137
1.42448	41.9136
-0.888257	41.6764
-1.36322	41.6752
-1.38497	41.5514
-2.05116	41.5078
-4.42555	41.4768
-1.65322	41.4664
-3.47557	41.4514
-1.21203	41.3805
-0.712971	41.3363
7.19806	41.3104
-1.29687	41.2748
-1.61484	41.2338
-1.06518	41.2153
4.46791	41.2056
-1.53318	41.2012
-1.46204	41.184
-1.42329	41.1383
4.30614	41.0108
3.20752	41.0017
-1.24704	40.9689
2.73084	40.9558
-1.89976	40.861
-2.06332	40.823
-1.01622	40.7713
1.88281	40.7683
1.38381	40.7008
3.22027	40.6856
-1.67288	40.6838
-3.97161	40.6467
5.56959	40.5635
0.953137	40.5021
-1.4194	40.4944
1.85343	40.4392
-1.2821	40.3922
-5.12102	40.3303
-1.43035	40.2975
3.59543	40.2347
1.07415	40.2092
1.07415	40.2092
-1.81875	40.1746
1.03677	40.1612
2.26348	40.1352
2.36879	40.1242
0.955254	40.0338
0.856638	39.9424
-1.8485	39.8754
-2.20448	39.8684
3.33292	39.8509
-1.26149	39.8234
-1.23689	39.8134
-3.33894	39.7835
0.981581	39.7585
-1.29506	39.7338
2.82968	39.6337
-1.46464	39.6018
-1.57565	39.594
-1.21009	39.4415
-1.50378	39.4004
-1.87215	39.3874
-4.119	39.3494
2.87481	39.3353
3.76837	39.1202
-1.46764	39.0606
-1.6295	38.9784
1.47568	38.9124
-1.48596	38.7993
-2.47782	38.783
-1.18714	38.7622
-1.00518	38.712
1.3841	38.6836
1.266	38.6093
-2.20447	38.5735
-0.844562	38.5734
-1.04275	38.4113
-1.11283	38.4045
4.11893	38.3984
-0.981513	38.3809
-1.47376	38.3506
-2.43118	38.346
-1.39399	38.2624
3.06117	38.262
-1.02207	38.2351
-1.0375	38.2351
-1.97379	38.2057
3.38586	38.1275
-3.38477	38.0681
5.06899	38.0456
2.39552	38.0125
3.08827	37.9914
-1.80058	37.9575
1.90182	37.954
1.27511	37.946
-2.00275	37.9259
1.46152	37.9084
-1.77171	37.8575
-2.02595	37.8409
-1.2225	37.7849
2.43358	37.7317
-1.64394	37.723
-1.47015	37.6983
-1.40784	37.6946
1.61556	37.6924
-2.75586	37.6622
-1.94587	37.6513
1.55029	37.6114
-2.07234	37.5824
2.95721	37.5761
0.825171	37.4715
-1.17072	37.4107
-1.89636	37.3824
-1.78494	37.3752
2.53931	37.3605
-2.00139	37.3186
1.88712	37.2785
9.46275	37.1458
-1.12048	37.1422
3.63854	37.1372
-1.73374	37.1206
-1.11222	37.0965
-1.07192	37.0919
1.54015	37.0444
-1.32864	37.0421
-1.5808	37.0137
-2.21004	37.009
-0.946013	37.0025
-1.86817	36.9811
1.38554	36.9027
-3.29143	36.883
-1.32293	36.8644
-1.46888	36.8627
-1.17065	36.833
-2.00355	36.7333
-1.50397	36.7061
1.40729	36.6763
2.9382	36.6425
-2.35886	36.6384
1.69187	36.628
3.22425	36.5382
-1.25573	36.4809
-1.61113	36.4506
-1.35459	36.4339
-1.16028	36.424
3.28035	36.3202
-1.38353	36.2772
-3.40364	36.2149
-3.58788	36.1907
-1.66362	36.1154
-0.922458	36.1082
-1.44428	35.9866
-1.32179	35.9743
-3.30281	35.9314
1.95467	35.9003
-1.67535	35.6534
1.19084	35.6238
-1.17516	35.5986
-0.9472	35.5907
1.92734	35.5754
2.55018	35.5294
2.64344	35.4657
3.55244	35.4454
3.55244	35.4454
3.55244	35.4454
3.55244	35.4454
3.55244	35.4454
3.55244	35.4454
8.55097	35.3384
-0.92881	35.2396
3.08645	35.1898
1.20586	35.1803
-1.00172	35.1637
-0.728134	35.0992
2.7292	34.9765
-2.31558	34.8996
-1.18098	34.8307
-1.26643	34.805
-1.88841	34.7743
1.82804	34.7375
-1.15912	34.6768
1.04008	34.6678
-2.86871	34.6072
-1.24547	34.597
2.03696	34.5786
-2.06784	34.5785
-2.66341	34.5581
3.68271	34.4418
-1.68357	34.3604
0.762322	34.3131
3.10878	34.3011
3.10878	34.3011
-1.46041	34.2804
5.35794	34.2802
-1.63041	34.2722
-1.93589	34.2647
2.19045	34.2436
-1.72221	34.2192
2.92703	34.1542
2.39718	34.1504
1.75788	34.0149
-1.33661	33.9042
1.39951	33.8007
-1.78725	33.7707
-1.15967	33.7493
-1.54044	33.7343
7.87467	33.7271
2.26554	33.7104
0.800186	33.691
-2.23593	33.6898
-1.54948	33.6876
1.3741	33.6757
1.73735	33.6746
-4.43484	33.6408
0.895595	33.6212
-1.08514	33.5542
-1.43749	33.5341
-0.954154	33.5304
2.13852	33.5061
4.80251	33.4968
4.18575	33.4849
-1.58368	33.4565
-1.58368	33.4565
-1.58368	33.4565
-2.14983	33.3968
1.54727	33.3493
2.73757	33.3417
1.98257	33.2893
2.10364	33.2786
1.5359	33.2415
0.736582	33.2212
-1.08178	33.2069
-1.31255	33.0548
-1.93679	33.0122
-1.87324	32.9493
-0.618023	32.9284
-2.75718	32.9284
-0.886486	32.8574
-0.957712	32.8349
2.43866	32.8299
-1.08482	32.7528
-1.17633	32.6895
-1.85689	32.65
-3.03836	32.6033
0.701372	32.5985
-1.41543	32.5409
-1.22008	32.535
-1.06336	32.5148
-2.02801	32.4935
-1.22917	32.4671
-1.33772	32.4656
-1.25399	32.4579
-1.18908	32.4287
2.93661	32.3708
2.99329	32.3103
2.1597	32.2565
-1.28005	32.2381
-2.24003	32.2366
-1.32759	32.1807
0.927007	32.1044
-1.58298	32.0136
3.34802	32.0052
-1.74627	31.9957
5.4925	31.9782
1.22654	31.9144
-1.33116	31.8833
7.91351	31.8375
2.81669	31.8104
2.87789	31.7549
3.40676	31.7525
1.47911	31.5997
4.87866	31.56
-1.23757	31.5389
-1.64892	31.4454
-0.906101	31.4147
-0.430786	31.3912
-1.67649	31.389
5.72791	31.3742
-2.059	31.3158
0.774762	31.2972
-1.97755	31.1952
2.96175	31.1869
-1.32737	31.1705
-1.34994	31.1259
1.23059	30.8832
-1.10717	30.8722
-1.86604	30.822
2.74498	30.818
-1.66193	30.7468
-1.19631	30.6977
-1.48568	30.5892
-1.75375	30.5593
-3.12064	30.5538
-2.0584	30.5386
-2.83264	30.4512
-0.720061	30.4375
-1.01294	30.4046
1.22876	30.3411
-0.946011	30.2934
-1.90934	30.2878
-1.27744	30.2803
2.19395	30.2585
-1.43535	30.2365
-1.31304	30.2061
-3.7181	30.1338
-1.14415	30.0872
5.12984	30.0043
-1.78518	29.9594
1.43112	29.873
1.45692	29.867
2.98714	29.8201
-0.979372	29.807
-1.38553	29.7647
-1.42786	29.7377
2.69761	29.7068
-1.33809	29.7059
-1.44419	29.6726
-1.33479	29.6122
-1.40703	29.592
-1.07343	29.5329
-1.27491	29.5317
1.24765	29.5022
4.083	29.4734
0.988792	29.4137
-1.8578	29.3638
-2.48685	29.3563
-1.37715	29.3439
1.50016	29.3054
2.47838	29.2765
-1.47644	29.27
-1.28297	29.2632
-1.01539	29.1454
-1.18158	29.1359
1.51533	29.1348
-1.76985	29.0586
-0.688075	29.0208
-2.40054	29.0199
-0.773028	29.0149
-6.33697	28.9531
1.05065	28.9429
0.939893	28.9245
4.12651	28.8645
1.84072	28.8514
2.27792	28.8492
-1.19856	28.7024
-1.17018	28.6877
-3.47244	28.6504
3.99046	28.6181
2.2078	28.5491
-1.44247	28.4725
-1.16314	28.4056
-2.28777	28.4021
-0.997805	28.3738
2.17025	28.214
-1.2056	28.2016
2.44685	28.1938
[truncated: 2,508 more rows]

## Sheet: Fig. 4b
log2FC	-log10padj	HTG
4.53125	262.82	+
4.70881	258.489	+
4.22824	256.724	+
4.68345	250.032	+
-3.90245	231.753	+
3.1266	220.983	+
4.20739	218.001	+
4.72842	212.088	+
7.01851	197.401	+
-4.76145	194.588	+
5.74227	190.902	+
-3.63073	188.275	+
3.88852	179.864	+
6.55396	177.679	+
-3.47084	176.882	+
7.5601	174.508	+
4.28005	170.907	+
-5.17394	168.131	+
6.80666	162.264	+
6.22195	160.897	+
5.74145	160.325	+
5.80098	159.341	+
5.77342	159.11	+
8.24156	157.247	+
8.76378	154.507	+
5.09686	150.803	+
5.54163	148.342	+
6.73542	147.245	+
5.46382	144.34	+
5.88168	144.272	+
9.37824	134.242	+
4.41163	130.921	+
3.96871	130.558	+
3.85661	130.154	+
6.39601	126.958	+
3.97383	125.066	+
-3.04627	119.671	+
-1.83042	119.074	+
-4.31974	118.944	+
6.8236	116.074	+
6.91502	115.13	+
-4.75058	113.776	+
6.82897	112.549	+
4.36847	110.588	+
3.16725	108.824	+
-4.42783	108.198	+
2.35243	107.532	+
4.68153	106.107	+
5.66103	104.401	+
5.76224	103.715	+
4.13192	103.229	+
5.47904	97.1419	+
4.30211	96.2539	+
6.29343	93.0898	+
3.04427	92.0107	+
5.59235	91.5833	+
5.39237	90.4602	+
6.05341	85.1794	+
-3.1387	83.4799	+
2.73977	82.1092	+
4.39801	80.4446	+
3.61649	80.1974	+
5.1917	78.5777	+
4.2036	78.4487	+
5.88199	76.8088	+
3.91988	74.429	+
5.70032	73.9586	+
5.87363	73.3749	+
5.7544	72.7353	+
7.0196	66.7609	+
3.12665	66.01	+
7.29922	65.5752	+
4.89349	65.1909	+
6.20197	64.5748	+
3.60826	63.781	+
6.81338	63.714	+
3.43103	61.2747	+
6.20907	60.0149	+
5.64887	59.235	+
2.57526	59.0258	+
5.44717	58.972	+
2.82846	58.9249	+
2.37161	56.8227	+
3.76129	55.5471	+
6.05326	54.7904	+
-2.28776	54.7301	+
-3.69453	54.6894	+
3.74569	54.5973	+
4.61336	54.2237	+
5.32131	53.8697	+
3.53207	53.4622	+
-4.11787	52.3917	+
3.5608	52.3621	+
7.56163	52.2031	+
4.31518	51.1617	+
3.52645	50.8434	+
2.12648	49.0337	+
3.11634	48.6463	+
3.12364	48.4343	+
4.96384	48.0184	+
3.95074	47.8358	+
2.78095	47.4848	+
1.37643	47.277	+
4.18161	47.0897	+
-2.21474	46.8187	+
5.19804	46.307	+
-4.81421	46.1706	+
3.77691	46.0166	+
5.17555	44.4398	+
4.0363	42.8493	+
2.90176	42.7963	+
8.25697	42.7533	+
3.6346	42.1897	+
3.38065	40.1984	+
2.71505	39.8048	+
3.20604	39.2334	+
4.65662	39.1856	+
4.16431	38.5724	+
-1.67565	38.2783	+
3.86726	38.2413	+
-2.63708	38.1011	+
5.84494	37.5666	+
3.17233	36.2485	+
2.25648	35.9329	+
4.02643	34.129	+
3.01075	33.9421	+
2.63319	33.46	+
2.26223	32.9254	+
3.38542	32.1249	+
2.60692	31.9757	+
3.81196	31.6706	+
3.25477	31.6655	+
4.48784	31.5138	+
2.56355	31.1483	+
4.12194	31.0873	+
6.81126	31.0057	+
5.99351	30.852	+
3.73252	30.7582	+
8.60148	29.8058	+
7.08717	29.5722	+
5.88258	29.3386	+
-4.77208	29.1687	+
3.19104	29.1577	+
3.3309	29.0219	+
4.52231	28.701	+
2.24709	28.4707	+
4.19756	28.0445	+
4.92931	27.9979	+
2.04689	27.7919	+
5.66865	27.7851	+
3.04543	26.7448	+
2.94577	26.4536	+
3.2526	25.547	+
2.84275	25.4225	+
-3.68414	25.2394	+
3.34337	24.0915	+
1.32361	23.4146	+
-1.4619	23.07	+
4.29846	22.5401	+
-1.17113	22.0748	+
1.56623	21.9048	+
2.12953	21.419	+
3.14573	21.0968	+
-2.00106	21.0427	+
2.51719	20.091	+
1.7763	19.5991	+
-3.66906	19.4663	+
2.09257	18.6312	+
2.44417	18.6029	+
1.59598	17.9155	+
-0.771229	17.4302	+
1.11234	16.4156	+
2.36757	15.8749	+
-1.7582	15.4256	+
1.62882	15.3698	+
-1.18161	15.2263	+
-1.22318	15.1353	+
2.08718	14.9678	+
2.34918	14.7242	+
1.74432	14.5474	+
3.12699	14.4287	+
2.40408	13.5967	+
-1.31818	13.5738	+
1.45059	13.1482	+
1.01445	13.0427	+
2.58984	13.0212	+
2.34261	12.759	+
-1.41552	12.1322	+
-3.71615	12.0888	+
1.61894	11.8269	+
3.78064	10.9835	+
-1.61387	10.9424	+
0.778538	10.1994	+
3.1747	9.99836	+
1.08382	9.77089	+
1.1073	9.24021	+
0.851232	9.04124	+
-1.09139	8.9516	+
2.8167	8.87098	+
0.956821	8.70043	+
1.47644	8.10762	+
0.658955	7.62555	+
-0.938743	7.13774	+
0.976079	7.13205	+
5.5194	7.10195	+
2.12937	7.09599	+
-1.8916	6.97876	+
0.773766	6.90697	+
-0.517564	6.78203	+
4.05762	6.71802	+
-1.20807	6.52974	+
-2.42642	6.37097	+
0.781064	6.21014	+
-1.39491	6.13475	+
1.03332	6.03756	+
1.44821	5.96763	+
2.01665	5.94584	+
1.88407	5.78556	+
0.95229	5.75905	+
-1.05234	5.59858	+
1.27658	5.31337	+
1.29529	5.17666	+
4.41811	5.17251	+
-0.519277	5.11486	+
1.55861	4.98633	+
1.58002	4.61811	+
-2.20586	4.58475	+
-1.60226	4.30684	+
0.833428	4.23479	+
-0.669167	4.025	+
1.34825	3.98362	+
2.1627	3.8268	+
-0.723894	3.82036	+
1.73043	3.79723	+
1.75265	3.45702	+
3.67676	3.27397	+
2.04945	3.23702	+
-0.903378	2.92547	+
1.78908	2.85015	+
0.986384	2.75211	+
0.479479	2.68483	+
1.62561	2.42205	+
-1.00674	2.36308	+
-1.12468	2.29939	+
-0.393355	2.25746	+
-0.979243	2.20796	+
0.600564	1.9761	+
1.11581	1.91864	+
0.546327	1.77818	+
1.34036	1.73481	+
0.585531	1.56764	+
0.281829	1.53925	+
-1.87942	1.36889	+
0.173924	1.3571	+
0.784949	1.34396	+
0.311579	1.11511	+
0.396996	1.08665	+
-0.512489	1.00485	+
0.733223	0.99881	+
-0.21115	0.833941	+
0.201538	0.800822	+
0.465412	0.71075	+
-0.327517	0.625112	+
0.408002	0.538281	+
0.616632	0.480206	+
0.419273	0.439464	+
-0.214733	0.435023	+
-0.328204	0.422604	+
0.586758	0.359231	+
-0.223271	0.350512	+
-0.179617	0.310941	+
-0.107038	0.307413	+
-0.450235	0.284382	+
0.438729	0.202406	+
-0.0940579	0.187435	+
-0.0940579	0.187435	+
-0.0553832	0.112616	+
0.0654082	0.107617	+
-0.0329253	0.105115	+
-0.0507481	0.0674324	+
0.0260823	0.0496373	+
-0.039575	0.0390428	+
-0.00352854	0.00399985	+
9.22312		+
8.70584		+
8.42079		+
8.3974		+
8.36113		+
7.81347		+
7.4164		+
7.13594		+
7.05442		+
6.96472		+
6.43353		+
5.39773		+
4.83455		+
4.7156		+
4.35142		+
-5.48917		+
3.65176	305.384
-3.31823	305.177
-3.36446	305.034
4.32957	304.484
-4.04807	304.381
-3.00262	304.309
2.31682	304.26
5.04168	303.921
7.79261	303.91
-3.25746	303.672
5.37305	303.003
-3.63249	301.498
11.1207	299.783
-2.89097	298.384
-2.8903	297.719
6.4517	296.682
-4.18716	296.521
2.79902	296.479
-5.0829	296.079
6.1604	295.79
-4.08455	295.623
4.27599	295.492
-3.29172	293.12
5.60923	292.992
3.07079	292.797
-2.29778	292.221
1.80472	291.104
-2.62202	290.824
3.88612	289.758
-2.00359	289.263
6.34069	287.681
-3.84207	287.124
4.34944	286.8
-3.00107	285.877
-4.05299	285.719
5.43306	285.681
6.33543	285.167
-3.28049	285.093
3.46921	285.013
-7.25368	284.174
4.41268	283.154
4.61619	282.209
-4.47183	282.168
2.5827	281.905
-7.39807	281.293
4.09207	281.142
-3.89766	280.776
-3.55614	280.756
-4.01893	280.474
1.9688	279.706
-2.8603	279.536
-3.31005	278.946
8.14668	278.913
3.11513	278.615
-3.48772	277.975
-3.78345	277.514
6.53919	277.334
-4.78149	275.392
3.89329	274.332
-3.34821	273.954
5.08798	273.524
4.98858	273.496
3.19695	273.22
4.00701	272.138
-4.86763	271.068
-3.08675	270.817
-2.69552	270.207
3.83579	270.018
-3.20923	269.995
-2.58212	268.941
-1.94931	267.754
3.85036	267.071
4.95169	266.241
-4.26955	266.176
-3.96222	265.246
-1.56672	264.572
-5.89222	264.536
3.6675	264.285
-3.66385	263.429
3.19087	263.243
-4.8988	263.184
-1.80154	263.043
-4.29963	262.543
-3.41149	262.392
-3.6385	260.806
-5.01916	260.615
2.20273	260.277
5.21231	260.1
-4.02615	259.085
2.41499	258.604
3.21137	257.677
4.89099	257.578
4.89099	257.578
-2.41292	256.84
-4.20385	256.467
-2.56564	255.86
7.15117	255.449
2.25235	254.941
4.29648	254.817
-4.34719	254.784
-3.3992	253.867
-3.26461	253.248
1.99903	253.163
3.48968	252.913
4.01043	252.851
3.92622	252.463
2.31615	251.304
3.46656	250.582
-2.95336	250.471
-2.57449	249.48
-2.85182	248.174
3.64847	248.141
-2.00234	247.422
-5.92636	247.367
-5.67259	247.23
2.62589	247.081
-2.94533	246.807
-2.85927	246.768
3.86531	246.643
-2.76448	246.394
-3.12989	245.264
-3.74272	245.174
-2.38648	244.902
-3.37282	244.151
-2.36499	243.8
9.16214	243.561
-4.88501	243.489
3.04226	243.453
-3.36961	243.424
5.0632	243.119
-2.16718	242.92
-7.29255	242.3
-4.65304	242.277
-4.10116	241.856
-2.71786	240.055
-3.21595	239.786
-2.48362	239.588
4.10052	239.396
5.20933	238.994
-5.97077	238.94
2.36667	238.898
-3.24327	238.75
3.16276	238.111
4.51493	237.554
-3.7131	236.863
-5.05026	236.298
-3.06575	235.502
-3.05921	235.324
4.39273	235.32
-2.58403	235.313
2.15309	234.469
3.1169	233.448
3.11606	233.289
-2.6366	232.715
-7.40662	231.004
2.20846	230.665
-2.34691	230.562
-4.19833	230.23
3.40096	229.802
-6.15269	228.029
-4.14756	227.909
3.78054	227.874
-2.40846	227.36
5.3928	227.265
10.2691	226.186
-2.57389	226.091
5.29227	226.039
-2.70536	225.279
-3.86535	225.196
-6.45876	224.372
-4.75464	223.724
4.30669	223.448
-2.15534	223.354
-5.8236	223.22
4.88755	223.027
-3.65481	223.026
-3.32114	222.857
-3.8575	222.256
-2.9665	222.105
4.40053	221.826
-3.35607	220.345
-3.85793	220.088
1.89708	219.919
-2.37406	219.442
4.5702	219.398
6.44687	219.152
2.37149	219.061
-4.55265	218.914
5.54017	218.859
-4.17818	218.712
1.93832	218.579
2.58723	218.484
-3.31305	217.912
-4.22925	217.065
-3.80355	216.473
-3.36577	215.701
-3.73255	215.477
6.34883	215.353
-2.81722	215.267
5.20677	214.433
4.32893	213.911
-4.22841	213.74
-2.75344	213.602
2.71594	213.591
-1.98123	213.445
-2.61213	212.672
-4.03838	212.665
-4.24696	212.392
7.04875	211.854
-3.89436	211.753
-3.37739	211.355
-3.01256	211.311
-3.2063	211.121
6.80966	211.054
-1.895	210.769
7.21739	210.416
2.93217	209.978
-3.22303	209.508
-2.60263	209.165
-6.05274	208.531
5.132	207.966
-5.47787	207.916
-3.77601	207.901
5.74557	207.808
-2.53357	207.628
-4.59757	206.639
3.76502	206.061
3.47593	205.654
-2.84332	205.625
3.37943	205.513
5.68941	205.078
-4.72977	204.926
-4.02028	204.886
-4.77119	204.522
-2.9304	203.917
2.73271	203.575
7.62968	202.227
-1.999	202.098
-4.11985	201.882
-3.72263	201.761
5.41745	201.642
-3.37327	201.347
3.01067	200.907
-3.34304	200.548
3.67873	200.465
-3.33352	200.278
-3.61591	200.115
-4.90424	199.917
2.06908	199.603
-2.70501	199.369
1.55485	199.216
-3.56157	198.946
-2.4372	198.86
2.6395	198.599
4.63366	198.118
-4.82738	197.82
2.73979	197.655
-2.73167	196.814
-3.31829	196.76
-4.02062	196.488
2.44482	196.35
-2.71312	196.212
8.81771	196.168
2.3122	196.111
-2.49357	196.095
-4.10683	195.872
-2.86799	195.689
-3.9353	195.61
-3.51438	195.398
-4.10746	194.911
-2.33989	194.842
-3.68814	194.669
4.27597	194.567
-2.62568	194.051
-6.07459	193.687
-3.87148	193.594
2.8236	193.589
5.01189	193.245
2.64996	192.904
4.50489	192.547
5.43695	192.531
4.24657	192.303
-2.33469	192.005
-4.21112	191.837
-2.84237	191.759
-3.31275	191.682
-5.63837	191.649
2.34351	191.64
-3.17491	191.588
-2.99525	191.032
1.48985	190.851
2.02626	190.268
-3.39327	189.819
4.80463	189.736
4.44618	189.466
4.57819	189.084
3.092	188.891
-3.38705	188.864
3.87632	188.774
3.95972	188.512
-3.16587	188.352
-3.62226	187.695
-3.7449	187.383
-2.97885	186.995
-4.7917	186.927
2.9812	186.046
-1.83412	185.886
2.32856	185.444
-3.89384	185.164
5.33804	185.069
-5.87981	184.987
-3.89001	184.756
1.83539	183.991
1.54624	183.871
-2.43593	183.582
4.16247	183.289
7.90991	183.218
2.22418	183.133
-1.97154	182.177
5.386	182.163
2.78271	181.29
-5.22249	181.132
-4.26584	180.551
4.56731	180.467
-2.92197	180.091
-4.3741	179.927
-4.36651	179.764
-3.05781	179.644
-3.15932	179.229
6.18979	178.793
-1.9929	178.725
-4.02675	178.499
-2.49521	178.303
2.9937	178.124
8.89436	177.84
-3.70462	177.762
2.87158	177.365
2.50349	177.292
-2.22425	177.165
-6.58071	177.082
-2.86611	176.797
3.08282	176.729
-2.89194	176.032
2.03611	176.029
-2.62666	175.895
-2.93187	175.801
-3.70068	175.68
3.57875	175.646
2.58936	175.193
5.27433	174.536
6.49724	174.149
-4.0765	173.779
4.86915	173.409
4.58546	173.142
2.64232	173.097
5.02614	173.095
-2.755	173.095
-2.36602	173.09
2.18166	172.449
-2.18456	172.387
-2.81711	172.258
-4.04734	172.127
6.56465	172.009
-4.29695	171.601
-1.6793	171.35
-3.00485	171.025
-3.15144	170.791
2.34599	170.688
4.21724	170.398
-3.50673	170.342
-1.85886	170.311
-2.79836	170.052
-3.53518	169.627
2.74911	169.581
-3.23222	169.537
-2.33568	169.291
4.8114	169.251
3.7461	169.012
2.47559	169.012
-3.29291	168.997
1.60376	168.933
-3.2643	168.882
4.85327	168.618
-1.51549	167.98
5.41226	167.568
-3.39228	167.498
-3.2517	167.143
5.07226	167.123
4.72847	166.964
-2.27087	166.866
-3.07494	166.835
-4.26954	166.613
-4.03998	166.035
-2.12969	165.65
6.08702	165.552
2.25022	165.452
3.28637	164.985
3.16772	164.659
-3.08804	164.39
-3.37421	164.183
-2.89571	163.732
-2.56015	163.681
-4.01633	163.608
3.41262	163.549
1.55508	163.449
-4.11425	162.903
-3.91964	162.868
2.83152	162.515
-3.58209	162.479
-3.00111	162.226
6.69967	161.782
-2.65838	161.397
-2.28819	161.217
3.15788	161.198
2.16766	161.05
7.62889	160.899
5.03454	160.658
4.79124	160.59
5.58342	160.582
-1.863	160.331
-3.63923	160.325
1.28315	160.287
-2.47384	160.202
2.99193	159.679
-4.05371	159.582
-5.31501	159.269
-3.47036	159.186
-2.50016	159.172
-3.53909	158.998
-2.19262	158.975
3.97077	158.804
2.70013	158.573
-3.91309	158.34
7.28586	158.089
3.31788	157.972
-2.28647	157.935
2.12428	157.917
4.1682	157.802
-4.17516	157.751
4.55958	157.579
-2.38682	157.494
5.62557	157.034
-6.74605	156.991
3.07947	156.802
-4.82848	156.76
9.09101	156.469
4.24353	156.187
4.30864	156.116
-2.72044	155.986
5.71136	155.918
-4.40702	155.543
2.86981	155.501
3.57598	155.39
-4.5256	155.344
3.16361	155.16
-4.89179	154.973
3.58541	154.9
1.96616	154.696
-2.72216	154.63
2.24008	154.478
-4.77287	154.082
-4.21046	153.665
-3.84167	153.613
-4.17978	153.231
-1.94111	153.219
3.78873	153.121
5.59745	152.982
3.85459	152.462
3.28043	152.425
3.81256	152.118
-5.6353	151.7
1.85581	151.598
-4.27267	151.575
3.80097	151.365
9.48878	151.343
2.71191	151.328
-2.37004	151.068
3.3549	150.635
7.61874	150.537
-3.24324	150.235
-1.85954	150.145
3.1764	149.941
5.34603	149.935
7.78887	149.873
5.66992	149.805
-1.92038	149.36
8.15011	149.047
-3.14413	148.903
4.42924	148.876
-2.75413	148.841
-2.85686	148.732
-3.11244	148.619
-1.2501	148.445
-3.17055	148.308
8.19883	148.234
-7.7563	147.683
-2.54362	147.322
2.14853	147.258
-3.3798	147.053
-7.31575	146.763
-3.67296	146.417
-2.186	146.176
-2.42087	145.917
-4.50782	145.771
-2.51436	145.705
-2.07221	145.377
3.20654	145.168
-2.66076	145.095
2.96936	144.577
-3.60157	144.541
-2.14067	144.477
8.91386	144.399
-3.48901	144.326
4.47141	144.189
1.86435	144.17
-2.9623	143.943
-3.0013	143.93
4.78144	143.817
3.78027	143.296
6.80146	142.686
-2.09907	142.683
-3.94948	142.356
4.45695	142.241
-6.94053	142.004
-2.66587	141.959
-4.44529	141.777
5.28414	141.487
4.11192	141.401
2.24666	141.399
2.03707	141.124
-6.27014	141.066
1.5327	140.896
4.0675	140.895
-1.97816	140.543
-4.62069	140.496
-1.85024	140.464
5.95613	140.393
3.21011	140.389
-3.92487	140.2
-2.02945	139.768
1.76866	139.622
3.91051	139.468
-1.91174	139.079
1.74952	139.071
6.15882	138.934
2.94144	138.834
-3.28566	138.808
-2.72823	138.694
-2.03128	138.574
5.20314	138.275
2.78544	138.255
-4.02684	137.975
-1.80099	137.793
-4.37479	137.793
4.14334	137.682
-2.32888	137.649
-2.44287	137.507
3.76082	137.211
3.3311	137.043
2.16589	136.745
-2.47189	136.704
-2.48934	136.668
-1.97526	136.615
-2.42516	136.214
-1.28206	135.914
4.75335	135.229
4.44231	135.148
1.6598	134.874
7.08834	134.83
1.93044	134.697
8.34067	134.574
4.74033	134.525
3.82352	134.331
-2.69814	134.226
-3.45932	134.191
-3.6478	134.038
-2.96282	133.92
4.17773	133.743
-4.79462	133.735
6.52524	133.623
5.19042	133.456
4.67042	133.375
-1.22098	132.951
2.5005	132.726
-2.84581	132.709
5.07659	132.574
-4.4115	132.446
7.55478	132.293
3.07648	131.678
-2.24449	131.41
-1.76163	131.353
-5.10014	131.287
-3.42824	131.25
2.60086	131.202
1.17625	130.99
-3.57255	130.941
-5.43976	130.784
-1.67438	130.717
3.8732	130.667
-5.56445	130.636
-3.18145	130.587
3.7627	130.375
-3.29277	130.361
-2.15561	130.33
-2.32838	130.299
1.85476	130.104
1.85476	130.104
1.85476	130.104
4.03023	129.983
-3.9407	129.638
3.40798	129.542
3.79156	129.511
-4.01722	129.429
7.19719	129.365
-1.9328	128.986
4.11653	128.878
-2.17011	128.793
-6.65073	128.773
-3.45775	128.688
-3.04109	128.646
2.27697	128.64
-2.25862	128.608
-5.83503	128.465
-4.83105	128.453
-3.39048	128.343
2.42492	128.155
7.91744	128.134
2.53973	128.115
2.67852	128.059
2.68292	127.854
-3.24459	127.648
-2.71941	127.375
-1.15351	127.335
-3.9758	127.327
3.96765	127.165
-2.39916	126.937
-6.36398	126.647
2.77366	126.459
3.53081	126.456
-6.18786	126.384
6.06899	126.177
-2.7454	126.167
-3.54092	125.996
-3.10002	125.866
-2.31848	125.502
5.49324	125.269
4.6226	125.246
4.44988	125.086
-4.18627	124.622
-2.96358	124.459
-4.01542	124.425
5.57707	124.401
-5.89052	124.348
3.62328	124.239
-5.24477	123.644
6.84364	123.609
-2.11223	123.329
-3.34094	123.195
2.78366	123.162
1.93442	123.159
-4.61179	123.096
1.36945	123.057
2.26341	123.05
1.38071	123.024
4.9269	122.865
-2.90871	122.66
-2.91013	122.251
1.17969	122.196
1.88912	122.044
1.69279	122.031
-3.07066	121.721
2.60424	121.606
3.90841	120.91
4.50569	120.896
-2.74469	120.882
-4.27711	120.813
-3.903	120.727
2.54323	120.543
-2.9111	120.378
2.37769	119.916
-2.28727	119.642
-3.20238	119.545
-1.65796	119.5
5.64969	119.494
2.35471	119.252
4.57959	119.217
-1.89663	118.781
-2.56157	118.728
2.09228	118.68
3.10219	118.448
-4.60025	118.445
-3.8969	117.765
-3.85214	117.669
-2.6766	117.562
-3.50288	117.322
3.40883	117.074
1.65321	116.99
-2.33419	116.911
3.44779	116.69
-2.43937	116.662
-1.94382	116.623
-2.81911	116.589
5.03793	116.532
1.18404	116.504
7.81937	116.341
-3.67397	116.195
2.09963	116.181
-2.54612	115.901
5.40981	115.863
-4.4631	115.782
3.05575	115.746
3.7863	115.73
-2.43237	115.62
-2.1169	115.597
1.56321	115.584
3.70263	115.058
2.40502	114.996
-3.66989	114.578
-2.60456	114.455
-2.91978	114.386
-5.84731	114.318
2.79427	114.289
3.46894	114.209
5.16943	114.182
-1.47587	114.177
-2.2473	113.882
5.1309	113.761
-1.88303	113.761
-1.76177	113.723
1.77869	113.51
-3.98567	113.289
-2.16454	113.125
9.46761	112.872
-2.85557	112.832
2.05269	112.625
1.51541	112.569
4.28124	112.463
1.79567	112.454
2.33411	112.422
-3.93908	112.377
1.92755	112.35
3.35379	112.333
-3.57531	112.237
-2.25044	112.188
5.77149	111.684
8.5745	111.362
5.1392	111.209
-4.08057	111.162
-3.63018	111.094
-1.98341	110.734
8.66253	110.632
-5.27752	110.568
-2.05369	110.54
-4.71278	110.351
-5.65426	110.329
-2.61511	110.263
-1.63552	109.946
-3.16725	109.894
-2.90349	109.809
-3.92573	109.384
-2.19088	109.284
-1.44873	109.254
-2.15971	109.157
-2.38032	108.991
-3.85991	108.953
5.0834	108.897
-3.00081	108.472
5.60843	108.448
3.97456	108.376
2.31229	108.353
1.72646	108.177
3.11015	107.994
-1.85086	107.904
-3.26245	107.779
4.3255	107.722
-3.6708	107.557
-5.45709	107.457
-4.11206	107.287
2.49328	107.272
9.56187	107.181
-3.52786	107.127
-1.86303	106.995
-3.74275	106.853
4.27131	106.785
-2.76041	106.574
1.72395	106.529
3.01039	106.524
-3.28907	106.345
2.13442	106.269
2.14821	106.186
5.85744	106.139
-4.07339	106.115
-1.44373	106.105
7.99269	105.86
-2.48048	105.794
1.49073	105.742
-3.05257	105.732
-1.95532	105.512
-2.26097	105.385
-3.79937	105.243
-3.57704	105.02
2.46399	104.741
2.70813	104.594
-4.49222	104.564
-2.91315	104.549
4.02586	104.184
-4.98696	104.156
-3.50743	104.073
3.60102	104.041
-3.21821	104.018
-2.82808	103.923
-2.34406	103.906
-2.86331	103.829
2.14216	103.585
4.22301	103.483
-2.04898	103.213
3.17569	103.21
-5.01411	103.172
1.51511	102.719
-2.44516	102.369
-2.78141	102.359
-3.51823	102.315
5.21882	102.043
-2.08484	101.916
1.99846	101.731
-4.11589	101.643
2.83889	101.464
-1.7788	101.372
-4.27938	101.233
5.08484	101.194
-3.49005	101.094
2.1853	101.003
-3.38659	100.861
-3.38659	100.861
-3.38659	100.861
-1.73397	100.79
-2.44537	100.744
-2.56391	100.531
-2.09732	100.306
-2.89785	100.177
2.96435	100.035
3.29308	99.88
-5.73569	99.6802
-2.32323	99.6719
-5.95919	99.6037
2.13941	99.5643
3.59869	99.3084
-3.00134	99.0753
6.01641	99.0356
1.86782	98.7478
-3.35162	98.7397
-1.8593	98.7068
3.35925	98.6773
1.94725	98.6419
3.11917	98.5657
-7.7539	98.4682
-3.29715	98.354
-3.20003	98.3025
4.01679	98.0381
5.50613	98.0001
2.34823	97.9992
-2.85688	97.9341
-2.45724	97.862
5.43441	97.8308
5.43441	97.8308
-2.45969	97.6903
-2.31514	97.6803
-3.03092	97.6343
-2.93337	97.6285
3.47482	97.3233
-1.87242	97.2903
6.03348	97.2499
-1.93761	97.1929
3.52584	97.18
2.06148	97.0243
5.86588	96.9667
-3.02708	96.9294
-3.0669	96.8275
-5.10553	96.7329
4.11656	96.4026
-6.03704	96.2982
2.8855	96.2196
2.77989	96.2036
4.01293	95.9735
5.12207	95.9622
2.6429	95.7693
-2.07315	95.6466
2.91668	95.5489
-1.65506	95.5368
3.32266	95.4899
3.15925	95.4432
4.4262	95.4029
-1.28411	95.261
2.3463	95.0588
-1.84124	95.0334
2.79197	95.0148
-1.38348	94.8655
2.59536	94.8518
2.43362	94.7816
1.88619	94.6076
-1.52156	94.5745
-5.93024	94.5271
-1.79306	94.4508
4.23171	94.3658
7.13948	94.2634
-2.34767	93.9699
-2.76911	93.9551
4.49907	93.9503
-5.73202	93.864
-1.79202	93.856
3.36053	93.6566
2.40882	93.5234
-3.10606	93.4015
-2.43777	93.2739
-4.44744	93.2119
2.59234	93.1587
-5.08302	92.9062
3.53431	92.9008
2.18813	92.7579
1.11468	92.7309
-6.1284	92.5504
-3.93665	92.3768
-2.48766	92.3203
-2.63595	92.2715
3.38068	92.1387
1.40813	92.0708
2.45545	92.0439
-3.69491	92.0042
4.6757	91.9258
3.47683	91.88
5.63135	91.4874
-1.93446	91.3506
-3.39801	91.2204
3.87708	90.9706
4.98158	90.9464
5.97621	90.9187
1.49122	90.8122
-2.39019	90.4004
2.84625	90.1002
-5.45617	90.0325
-6.97189	89.9581
-1.84685	89.9511
3.49075	89.9091
-1.66389	89.8887
4.3539	89.7717
7.72928	89.7423
-3.43155	89.7292
-4.6657	89.6977
2.55572	89.6647
-4.19191	89.6509
1.34366	89.4443
3.3654	89.2967
4.17264	89.29
-2.08413	89.2401
4.73325	89.1566
-1.17017	88.9463
-2.44378	88.8733
2.89993	88.8136
5.12473	88.8136
-2.99955	88.6436
3.63954	88.6204
5.64354	88.5876
-2.40897	88.3322
4.61029	88.3109
2.93441	88.1502
-1.66196	87.9312
5.42997	87.8698
3.18861	87.8475
1.79595	87.4595
-2.40269	87.1493
-2.4786	87.0873
5.93084	87.0161
2.49281	86.9916
1.20387	86.9436
-3.35519	86.8696
-2.71836	86.8355
2.3151	86.7382
-4.53082	86.55
3.34422	86.4795
-2.23842	86.3298
-2.8159	86.2197
-4.45596	86.1828
-2.47157	86.1731
-1.93091	85.8249
4.81637	85.6097
-2.30056	85.6048
2.17463	85.5417
-1.87576	85.2757
-1.83898	85.2109
-1.59336	85.0873
1.7908	84.9571
1.53574	84.8471
5.2901	84.8451
-1.76898	84.6156
-5.35289	84.54
2.28444	84.4415
-2.52612	84.362
-3.63744	84.3318
2.67565	84.0147
-2.4053	83.9476
-2.22672	83.7384
-2.72329	83.7269
2.91511	83.6921
2.8256	83.6432
-3.39094	83.4045
-3.15741	83.355
4.78793	82.9903
-1.04117	82.3099
1.50773	82.1517
1.44486	82.0299
5.22793	82.0282
4.47555	81.9304
-4.55077	81.8956
-1.74095	81.6893
1.70856	81.6513
2.68897	81.552
-3.84747	81.4826
1.41281	81.3598
-1.71413	81.3548
3.25245	81.3234
-2.29578	81.3167
3.02427	80.9777
1.97408	80.8054
-2.22142	80.6817
-1.63869	80.6524
-5.88848	80.5871
4.43134	80.4866
1.16473	80.4718
-2.26923	80.324
-2.91907	80.1394
1.9541	80.0137
2.42529	79.9933
-2.64278	79.9615
-2.64278	79.9615
1.84066	79.8753
2.3912	79.5377
1.63738	79.3731
-3.94032	79.3589
7.84488	79.3083
-2.26052	79.2613
6.37305	79.1408
-4.37445	78.8358
2.14985	78.7514
3.05023	78.6447
2.5974	78.4153
4.86685	78.3229
2.45932	78.3068
4.0138	78.2635
4.72236	78.1064
1.37682	78.0574
2.99866	78.0085
-1.35334	77.9412
-1.99625	77.8855
1.53338	77.7808
-3.33302	77.6653
-1.39657	77.6571
4.36856	77.5161
5.98725	77.4315
4.34512	77.407
-4.82938	77.2876
-2.79378	77.2097
-0.914144	77.13
3.21854	77.0989
3.42592	76.8694
-3.12577	76.8687
3.10746	76.5885
1.04904	76.5848
7.2581	76.5269
2.61683	76.3089
1.25388	76.2775
-5.7998	76.2705
-2.38402	76.2154
-2.6237	76.1611
-3.10738	76.132
4.95862	76.1107
4.07228	76.0671
-2.08704	75.9721
-5.87906	75.9001
-2.01358	75.8376
-4.10952	75.7038
-4.01862	75.5328
2.2255	75.4921
-2.36061	75.4425
-1.64479	75.4258
-3.10678	75.4093
2.91785	75.4068
-1.3369	75.3911
-2.81228	75.387
1.92139	75.3868
-2.63476	75.3242
1.75632	75.2561
-2.61079	75.2155
2.06328	75.2001
4.17809	75.1633
3.29283	75.0406
3.82911	74.9344
-4.40286	74.8539
3.23899	74.8374
1.93485	74.7517
-5.44871	74.6766
-3.32375	74.5622
-2.0292	74.4347
3.50359	74.2372
1.28216	74.2269
1.51725	74.199
-1.93589	74.0831
3.96664	74.0584
-3.85166	74.0402
1.47219	74.0059
1.66269	73.9972
-1.70995	73.8187
1.15079	73.7358
1.21199	73.7226
-3.6268	73.6788
4.99184	73.2565
4.2663	73.2547
5.20665	73.2256
-2.72935	73.183
3.4101	73.0795
-1.6151	72.916
-3.64653	72.8253
2.34907	72.8187
-2.10546	72.7444
5.99444	72.7231
2.76941	72.7198
1.17953	72.6121
-1.89319	72.4964
-4.51558	72.4175
-2.90125	72.25
-2.93938	72.2072
-1.21149	72.0234
-1.79368	72.0062
-1.91567	71.8946
4.43956	71.86
2.72863	71.8463
-2.15935	71.7205
-4.84253	71.5352
-2.60996	71.4957
3.22575	71.4508
-1.75784	71.4238
-5.06841	71.3973
2.6819	71.262
3.63587	71.1687
-7.06123	71.1668
3.59827	70.8657
2.99253	70.7985
2.74955	70.786
-3.56117	70.7797
5.59624	70.6287
2.28181	70.5712
-2.19897	70.5169
6.40666	70.3345
-2.95671	70.3181
-5.21809	70.246
-2.18324	70.0747
5.79603	70.0356
3.13681	69.9943
1.08954	69.9535
-3.14143	69.9158
-3.34622	69.5997
2.45407	69.4603
1.80579	69.4516
-1.86689	69.2553
-4.66848	69.1788
-2.34181	69.1756
-5.25941	68.9936
-1.78382	68.9588
2.91158	68.7325
-0.822787	68.68
5.33153	68.6392
4.59896	68.6224
2.92096	68.618
-2.38328	68.5438
-1.47462	68.5045
-4.96531	68.2656
-1.97445	68.2425
-1.40402	68.1258
1.75946	68.0204
-3.76255	68.0004
-3.26699	67.9908
-1.61958	67.9813
3.10279	67.9393
3.0872	67.7967
2.42543	67.7587
2.58174	67.7186
-1.62821	67.692
-3.78774	67.4947
3.75676	67.452
1.52822	67.3761
7.13153	67.325
-3.90511	67.3204
-1.00113	67.3009
3.71612	67.178
-2.05821	67.1263
-3.11908	67.1046
-2.22758	67.0446
-1.55141	67.042
-3.51151	66.9893
-1.49877	66.9438
-5.26284	66.8765
-1.04808	66.8663
-3.01255	66.7295
-1.53933	66.6698
2.67018	66.6201
4.21768	66.4747
4.02085	66.4397
-1.50449	66.4027
2.77123	66.3146
4.93711	66.2475
-2.81938	66.2002
-1.78767	66.1763
6.88841	66.1331
2.51633	66.031
-2.64781	65.9786
3.3435	65.9616
-2.33783	65.7511
6.49473	65.7466
2.42487	65.6611
1.80867	65.5268
3.24142	65.4704
2.92022	65.3596
-3.84683	65.3557
2.82732	65.1298
-2.79556	65.0463
-2.15767	64.9124
3.51637	64.8011
-3.91039	64.7722
2.26129	64.7647
-1.52544	64.7402
2.93518	64.7148
-3.74934	64.5491
2.26878	64.5232
-2.16437	64.5185
2.19708	64.4393
3.84959	64.4008
-1.83291	64.2012
-2.84659	64.1441
1.3649	64.1185
-1.50505	64.1132
-1.91761	64.0535
-2.28915	63.9484
4.69135	63.9372
1.89719	63.8974
-1.22164	63.6739
-2.61069	63.6682
-1.56483	63.6462
3.66407	63.3334
4.01364	63.3283
-2.26282	63.3121
5.87288	63.2517
3.39003	63.1375
1.16365	62.9595
-2.64795	62.9125
-2.40087	62.9
-1.70193	62.89
-2.27141	62.8539
-2.77352	62.7887
3.36547	62.7838
5.09938	62.7118
2.57294	62.7031
-3.59136	62.6027
-1.62356	62.5764
2.12974	62.3298
1.30209	62.2486
4.80766	62.1552
-4.52155	62.0952
5.25316	61.9345
-1.94539	61.829
1.31201	61.824
1.86516	61.7894
-4.30183	61.7387
-3.43129	61.6632
2.19504	61.6386
-4.05664	61.6262
-2.62931	61.482
8.14219	61.3307
2.43366	61.284
5.34269	61.2802
-1.13411	61.1277
-6.03598	61.1269
2.40908	60.9318
4.18286	60.9267
1.0059	60.9155
3.41763	60.9029
-4.05329	60.8457
-1.40485	60.7118
-1.11184	60.6975
-2.59075	60.6616
2.96589	60.6458
2.80024	60.4857
5.86261	60.4529
-2.63524	60.4437
1.75852	60.4267
4.69324	60.3958
3.9095	60.3157
3.8809	60.3
-3.06066	60.2712
-7.57543	60.1855
2.38461	60.1139
3.32747	60.0782
1.615	60.0659
2.41405	60.0216
3.31486	59.9672
-6.53575	59.914
4.43375	59.8512
0.930103	59.828
-1.44604	59.7251
-3.59432	59.684
2.89419	59.6421
-3.76901	59.5195
-1.61586	59.4504
-2.16675	59.3875
1.88041	59.2566
2.37943	59.2358
2.83496	59.1635
3.44308	59.0024
-1.43776	58.8464
2.5977	58.8423
-2.48215	58.8406
-2.13611	58.8227
0.990201	58.7128
-1.51238	58.6584
-1.30905	58.6358
-0.807004	58.4669
3.29281	58.466
-4.12939	58.4274
1.50563	58.42
6.28607	58.3887
3.56788	58.3001
-1.39237	58.2834
1.47583	58.1177
1.86738	57.9905
-4.97561	57.9845
3.57053	57.9558
3.55699	57.95
1.82353	57.8269
2.93645	57.7709
1.42899	57.7517
-1.00552	57.7111
-2.36088	57.7108
2.31123	57.602
-1.99115	57.4666
-1.19331	57.4655
4.99816	57.404
3.52457	57.3826
1.76628	57.3754
4.10182	57.3133
-2.49933	57.2956
2.5524	57.1616
-3.64698	57.0865
3.63427	57.0346
-1.38174	57.0142
2.07795	56.9237
3.05486	56.8863
2.84403	56.8708
-5.95705	56.8612
4.12095	56.7924
6.63588	56.7582
3.42813	56.7557
-1.98772	56.7515
2.87102	56.5554
-1.60204	56.4618
3.32477	56.4182
-1.16374	56.2129
-2.32588	56.1803
-1.67406	56.1638
1.75149	56.1206
-2.13017	56.1042
4.97415	56.0223
-4.99838	55.958
3.76011	55.8168
-1.83804	55.7233
-2.74931	55.5838
2.07922	55.5471
-2.65786	55.4044
1.43482	55.3311
-2.96078	55.2601
3.04663	55.1863
1.96902	55.1156
0.916447	55.0724
1.53446	54.9462
3.32322	54.8282
2.69996	54.7725
-2.01387	54.7282
2.24934	54.6962
-2.51394	54.5791
-1.48143	54.5545
-2.17335	54.502
6.76205	54.4346
1.53641	54.4078
-1.7038	54.3232
2.15156	54.2075
3.35091	54.003
5.66608	53.9404
-1.92221	53.8786
5.46153	53.8588
1.69969	53.8291
2.10605	53.8136
1.75905	53.717
2.24871	53.6185
2.01696	53.6086
-2.88807	53.4613
2.53086	53.3459
2.29882	53.2545
3.97254	53.083
4.11235	53.0699
-1.47106	52.8662
-6.66302	52.7883
-4.35315	52.729
-2.42193	52.7254
-3.44427	52.6813
3.30254	52.677
-7.1544	52.6709
-4.80001	52.6425
3.55546	52.6091
-1.28619	52.5499
-2.26287	52.478
-2.87092	52.4416
3.98426	52.4363
2.02892	52.3944
-1.96506	52.3693
3.64289	52.3444
3.19707	52.3154
2.49136	52.2786
3.11343	52.2616
-3.0531	52.1497
-5.10497	52.1074
-1.9891	52.0022
3.10077	51.8868
2.25408	51.778
-1.7019	51.7063
8.05681	51.6432
-1.96876	51.5704
1.27301	51.537
4.76273	51.5175
3.41495	51.475
-3.58561	51.435
-2.81771	51.4141
-2.03754	51.3682
-1.61098	51.3024
-4.40512	51.2468
-1.56743	51.0225
2.27296	51.0041
1.66321	50.8699
-2.75056	50.7539
-6.05923	50.747
4.26623	50.7359
-1.53356	50.6961
4.59473	50.6632
-1.98397	50.607
-5.57028	50.5199
-2.95268	50.3007
-1.25997	50.2749
-1.32876	50.2441
-1.74113	50.2023
-4.57521	50.1441
1.41088	50.1233
-2.65693	50.119
1.30264	50.1016
-2.1679	50.0807
2.14208	50.0098
2.26592	49.9067
-1.62344	49.5772
-1.76983	49.5527
4.35928	49.5238
-1.28122	49.5069
5.74012	49.4711
2.81296	49.2218
3.24691	49.0539
-1.20437	48.9937
1.59947	48.9568
1.44274	48.8711
-2.00492	48.817
3.28552	48.8137
-2.79029	48.7847
-3.27046	48.7119
1.92048	48.5201
-1.10616	48.4012
-3.89161	48.354
-3.89033	48.3214
10.7412	48.2181
-5.46585	48.1728
1.48386	48.1426
-2.59281	48.1348
-1.46168	48.0988
-1.45219	48.0624
-2.42389	47.9599
2.39644	47.9429
-4.05936	47.8921
1.49949	47.6
-1.71556	47.5639
-2.00337	47.5154
-3.01672	47.4552
4.54446	47.4006
-1.97673	47.3666
-2.83304	47.3287
3.96415	47.3246
-2.31884	47.2915
-1.33279	47.2533
2.509	47.2216
-6.84319	47.193
1.80217	47.191
-1.51217	47.165
-1.1894	47.1167
1.46946	47.1128
2.88146	47.0347
-4.08847	46.979
-1.63195	46.9706
-1.25738	46.9213
2.78169	46.8487
-1.22768	46.8262
-4.42706	46.7945
-2.07774	46.7848
-2.53563	46.6502
-3.31809	46.6411
1.27445	46.628
-1.85955	46.5912
-1.981	46.5525
-4.73245	46.5022
4.05756	46.4825
2.96876	46.3618
-1.65844	46.3618
0.965899	46.3404
-2.29955	46.1532
1.90735	46.1411
-2.54145	46.1278
-2.54145	46.1278
2.02313	46.1102
6.07586	46.0476
2.4247	46.0185
0.819702	46.0073
4.02687	45.9096
1.80368	45.8098
-3.35988	45.7688
1.79572	45.7317
-1.59229	45.6815
-1.69385	45.6643
3.22405	45.5999
1.26821	45.5018
-3.05915	45.4105
-2.95912	45.4027
1.8074	45.3328
-1.57549	45.3275
-1.64937	45.3042
3.068	45.1962
3.10535	44.9944
-1.40336	44.9705
3.22398	44.9609
3.29047	44.9481
2.78143	44.9207
-2.05281	44.9207
2.25304	44.9128
5.97898	44.9126
-4.72745	44.8892
1.74008	44.8879
2.86244	44.8359
2.6834	44.7561
3.30908	44.7417
-1.59615	44.6247
5.24439	44.6215
2.33196	44.4901
6.49215	44.4867
1.68376	44.4214
3.52303	44.4008
-1.95612	44.3892
-1.77084	44.3122
-1.36686	44.2822
-3.04349	44.2745
-2.03378	44.0309
1.34504	43.9552
3.50677	43.8289
-3.94927	43.698
-1.86519	43.6546
1.49073	43.6271
-4.08942	43.5382
2.81502	43.5197
-2.48561	43.4305
2.80348	43.4162
-0.770077	43.3908
-4.95125	43.3753
2.95861	43.3685
1.37667	43.238
1.70339	43.2316
2.17131	43.1884
1.56685	43.1683
-2.32684	43.1683
2.08333	43.1016
2.72407	42.8838
-1.08018	42.8249
2.37503	42.7208
1.6634	42.6933
-1.44782	42.6897
-3.12558	42.6575
-2.33559	42.5715
2.2162	42.5423
-4.42935	42.5208
-2.28338	42.5104
-3.98843	42.3354
-2.87074	42.305
-3.85642	42.302
3.34576	42.2743
-3.11268	42.1456
1.36412	42.0768
-3.06179	41.927
-1.88773	41.8902
-1.04181	41.7689
8.77122	41.7414
1.62593	41.4989
-1.23718	41.2692
5.28134	41.2199
-4.08621	41.1834
0.9487	41.1599
-2.71808	41.1008
-3.36685	41.0456
-2.7399	40.9779
1.45963	40.9615
-1.49396	40.928
1.92452	40.8908
-9.57707	40.7773
3.60891	40.7333
2.57234	40.6953
-1.7485	40.5659
2.02942	40.5464
-2.08599	40.4726
2.29715	40.4722
4.41967	40.4644
1.80229	40.451
-1.37314	40.4124
-1.18959	40.3437
1.23046	40.3394
2.42035	40.3362
-1.26241	40.3253
-1.36049	40.3212
-2.55216	40.3012
2.76335	40.2915
1.40898	40.2891
-1.8934	40.2505
-1.25409	40.2251
4.7798	40.1759
2.79442	40.1571
2.3213	40.0955
-1.69545	40.0918
2.89968	40.0767
3.13665	40.0424
5.6815	39.9878
2.82309	39.9171
2.15572	39.9024
-1.96391	39.8975
5.21896	39.8618
-1.72013	39.847
-1.78037	39.835
-2.89837	39.744
2.32851	39.7377
2.43641	39.6923
1.33278	39.6895
4.27136	39.5742
-3.44773	39.5483
2.34944	39.4922
-1.64876	39.4851
0.815908	39.4486
-1.91938	39.4103
-1.91938	39.4103
-1.88071	39.3496
-1.67382	39.3488
1.30884	39.2258
1.58702	39.2035
-6.29694	39.1999
3.86486	39.1298
3.09664	39.1273
1.46583	39.1184
-1.3221	39.0665
-4.11388	38.9282
-3.20845	38.9076
2.00077	38.8445
1.93777	38.7978
-2.17337	38.7246
-2.05263	38.6821
-1.46114	38.5207
-1.8193	38.3567
2.12915	38.355
-1.79449	38.3535
1.93771	38.1463
1.82401	38.1322
-1.4311	38.0351
-1.68426	37.9503
1.63262	37.9139
-0.84847	37.8698
-4.68384	37.8575
-1.53931	37.8279
1.43854	37.736
-1.38453	37.7325
6.64979	37.6701
-0.924893	37.6435
1.03118	37.6073
-8.10189	37.5289
2.62191	37.511
-1.65723	37.4838
-1.23606	37.4712
-3.82693	37.4585
-8.43547	37.456
[truncated: 2,508 more rows]

## Sheet: Fig. 4c
log2FC	-log10padj	HTG
4.78607	238.039	+
5.3363	228.33	+
3.99115	202.143	+
3.79506	186.772	+
4.56647	186.037	+
4.07442	169.839	+
2.70657	128.225	+
4.01386	127.488	+
5.21876	115.356	+
2.56431	94.4828	+
4.05398	87.0931	+
4.67984	82.8928	+
3.35496	69.5498	+
2.21067	68.8761	+
3.73552	63.2823	+
5.21712	62.6234	+
4.93651	62.1278	+
4.98208	61.0191	+
2.89672	60.6308	+
3.60268	59.8761	+
3.81543	57.2175	+
2.68341	48.8894	+
2.55696	48.5901	+
1.68057	47.3089	+
3.86044	46.6696	+
2.54818	45.8861	+
1.33163	44.7122	+
2.94305	43.8962	+
4.55524	43.5114	+
2.53644	43.015	+
3.21013	40.158	+
2.12937	39.8182	+
3.10797	38.9626	+
3.75499	36.6421	+
1.86887	35.0996	+
3.46944	34.6345	+
2.63275	31.7645	+
2.3861	30.1543	+
3.17156	30.0768	+
2.27983	28.9245	+
2.57116	28.5391	+
3.12138	28.5346	+
3.18212	28.068	+
2.7214	27.9136	+
3.67319	25.3925	+
2.72607	23.6696	+
2.85047	23.5302	+
2.33693	22.7328	+
2.44881	20.5361	+
2.2528	19.8894	+
1.91638	19.8239	+
1.9021	19.5302	+
2.88543	19.0101	+
2.08087	18.8416	+
1.96603	18.719	+
2.75517	16.6676	+
2.44604	16.4828	+
3.20322	16.248	+
1.61124	16.0835	+
2.48153	15.3737	+
2.69655	14.8827	+
1.6177	14.3947	+
1.88053	13.9431	+
1.81632	13.5467	+
1.79101	12.1549	+
3.14601	11.9872	+
1.84091	11.6289	+
2.10672	11.4449	+
1.25889	11.3116	+
2.33611	11.1844	+
2.59669	10.3251	+
2.15515	10.2373	+
1.43263	10.059	+
1.79755	9.54975	+
1.88531	9.50031	+
2.7236	9.3439	+
-0.653664	9.19518	+
1.0933	8.90309	+
2.8307	8.34486	+
1.48791	8.24795	+
1.36791	8.06956	+
2.76543	7.47237	+
1.21762	7.1945	+
1.91362	7.15304	+
1.91984	7.10347	+
1.31867	7.02273	+
1.99747	6.8962	+
2.20923	6.75696	+
2.16956	6.72125	+
2.02015	6.70774	+
1.7794	6.57512	+
-0.603995	6.53313	+
2.24628	6.46725	+
1.84422	6.20066	+
-1.14566	6.09474	+
1.49991	6.03292	+
0.972288	5.91009	+
1.60483	5.8729	+
2.02298	5.61083	+
2.08382	5.52433	+
0.767792	5.31605	+
1.40179	5.28316	+
1.32078	5.21467	+
1.43385	5.02641	+
-0.538987	4.88941	+
1.16779	4.72816	+
0.614677	4.13906	+
0.845698	3.69719	+
0.791445	3.58384	+
0.952017	3.51377	+
0.902489	3.49946	+
1.88748	3.39027	+
1.62059	3.20803	+
2.52991	3.1751	+
0.864065	3.04817	+
1.50525	3.0423	+
1.28116	2.92926	+
2.05671	2.79694	+
1.17831	2.56049	+
1.11934	2.54662	+
-0.55484	2.46592	+
1.21808	2.39896	+
1.04707	2.38523	+
1.84452	2.37764	+
1.12808	2.3721	+
0.281904	2.30818	+
1.85691	2.29867	+
1.15427	2.24944	+
1.67887	2.24178	+
1.25111	2.22296	+
-0.340764	2.22236	+
1.35915	2.17459	+
1.10161	2.14426	+
-0.743376	2.13772	+
1.15857	1.94833	+
0.878837	1.9033	+
1.87011	1.77126	+
2.04122	1.72951	+
-0.454878	1.65849	+
0.985988	1.55619	+
1.44905	1.55018	+
-0.192733	1.52596	+
-1.25289	1.42443	+
0.79473	1.36999	+
3.10966	1.35654	+
-0.437847	1.32086	+
-0.57598	1.28441	+
0.605871	1.2793	+
-0.470259	1.25918	+
-0.443836	1.21269	+
1.45306	1.19888	+
-0.677503	1.19673	+
0.545259	1.17378	+
0.265326	1.16865	+
1.57477	1.10637	+
0.837429	1.10425	+
-0.32351	1.07599	+
0.614512	1.0649	+
2.4354	1.05485	+
0.846297	1.0298	+
0.476076	1.02722	+
3.15159	1.0152	+
-0.270082	1.00524	+
0.933742	1.00118	+
-0.2676	0.999824	+
0.219329	0.995132	+
-0.232215	0.913831	+
-0.511313	0.886431	+
-0.249275	0.848503	+
-0.279583	0.842182	+
0.821034	0.832808	+
0.417545	0.826269	+
1.15119	0.822381	+
0.793211	0.82199	+
0.497955	0.805899	+
1.04552	0.783819	+
1.01667	0.763402	+
-0.199095	0.749258	+
-1.08828	0.710671	+
0.321569	0.698473	+
0.413106	0.696763	+
-0.596595	0.695789	+
-1.44414	0.643364	+
0.645556	0.626466	+
-0.146022	0.623657	+
1.01891	0.6204	+
-0.570555	0.6204	+
-0.227034	0.600086	+
0.455329	0.587449	+
0.340954	0.585508	+
0.808463	0.584269	+
0.398393	0.576332	+
-0.571513	0.573155	+
-0.157576	0.569273	+
-0.450699	0.552756	+
0.441992	0.543629	+
-0.737556	0.543629	+
1.51385	0.54276	+
0.622436	0.534466	+
-0.290555	0.497557	+
1.29606	0.497428	+
0.556422	0.491112	+
1.24303	0.490351	+
0.416114	0.487858	+
0.490188	0.486461	+
-0.245325	0.462409	+
-0.598392	0.444177	+
0.211237	0.431356	+
-0.287122	0.417939	+
-0.35926	0.414151	+
-1.04951	0.412531	+
0.486349	0.406977	+
0.294209	0.405043	+
-0.791979	0.405043	+
-0.240063	0.398179	+
0.139361	0.386204	+
0.127657	0.383694	+
0.811406	0.374326	+
-0.248689	0.372436	+
0.360731	0.364534	+
-0.116639	0.358449	+
0.213527	0.356501	+
0.34482	0.337174	+
-0.298145	0.317764	+
0.173262	0.311965	+
0.707254	0.310874	+
-0.37409	0.310533	+
-0.268823	0.298526	+
0.264485	0.296727	+
0.481744	0.290289	+
-0.401777	0.289087	+
0.144179	0.285049	+
-0.715002	0.266983	+
-0.367969	0.265655	+
-0.384088	0.254188	+
-0.138864	0.247014	+
-0.538496	0.247014	+
0.459137	0.24537	+
-0.267575	0.239456	+
-0.418373	0.239059	+
-0.408252	0.227038	+
-0.206001	0.221319	+
-0.228482	0.216771	+
-1.00073	0.216771	+
0.143392	0.189266	+
0.199643	0.187063	+
0.109416	0.183465	+
-0.273909	0.178344	+
0.152881	0.174469	+
0.158851	0.174078	+
-0.214147	0.174078	+
0.124496	0.170621	+
0.32242	0.170214	+
-0.0940689	0.168942	+
-0.125158	0.163076	+
-0.403919	0.159417	+
0.363407	0.156127	+
0.203179	0.150876	+
0.445742	0.144826	+
-0.11382	0.139808	+
-0.0562051	0.136674	+
0.157308	0.126259	+
-0.118572	0.125051	+
-0.118814	0.123994	+
-0.108356	0.121794	+
-0.0742134	0.112898	+
0.084188	0.107646	+
-0.186585	0.107614	+
-0.121785	0.103497	+
-0.119862	0.100427	+
0.0345854	0.100358	+
0.0644536	0.100114	+
0.08859	0.0935086	+
-0.0960311	0.0935086	+
-0.190438	0.0926792	+
-0.0995335	0.0898581	+
0.326605	0.086434	+
-0.242047	0.0847975	+
-0.0833404	0.0836095	+
-0.0843469	0.0732503	+
-0.118782	0.0716152	+
0.0519297	0.0537529	+
-0.0439169	0.0428734	+
0.0456387	0.0363281	+
0.032158	0.0331611	+
0.0609439	0.0320365	+
0.0651344	0.0298544	+
-0.324438	0.0278341	+
-0.0083336	0.0188665	+
0.0219182	0.018769	+
0.0219182	0.018769	+
-0.0216816	0.0168742	+
-0.00966261	0.00556679	+
-0.00220024	0.00076201	+
0.000235529	0.000322704	+
0.507044		+
0.325657		+
0.319455		+
-0.273777		+
3.5098	287.728
4.40452	247.424
4.8599	244.126
3.93887	209.23
1.69604	209.143
3.0331	186.203
4.49184	181.452
3.83088	174.917
3.55515	165.785
5.54874	149.585
3.66007	136.419
2.58512	132.387
2.47344	128.914
1.79317	128.821
4.00858	122.281
4.50113	119.593
4.72952	116.542
-5.3786	110.28
4.88548	103.077
3.5246	101.085
1.69782	99.8827
4.39569	99.4572
4.07597	98.1018
2.09667	97.9586
1.7304	96.4597
2.25219	96.4572
3.68393	90.5918
2.82864	89.4622
1.48598	84.6326
3.06034	80.762
2.45738	78.3134
2.43526	76.5513
3.33711	76.5421
-3.52068	74.7212
3.76538	73.9586
2.60903	73.9586
1.79789	73.9586
1.2544	73.8182
2.20811	73.2154
2.20811	71.6055
2.20811	71.5867
2.56738	70.71
1.66051	69.5918
3.42009	68.3936
2.60213	68.3045
2.91068	66.9281
2.77551	66.6289
2.6583	65.7959
3.09054	62.8633
2.7689	62.1574
2.14699	60.7122
2.2078	59.4789
2.97528	59.3019
1.85237	57.27
-3.38379	56.983
2.01126	56.567
2.09042	56.4698
3.0645	54.8013
2.52848	54.5229
2.07879	53.9172
2.29339	53.5072
2.17903	52.5867
3.17904	52.3233
3.74688	52.3161
2.67453	51.5331
5.44443	51.4921
-3.76031	50.7399
-3.61943	48.4698
2.3745	47.8069
2.32718	47.6478
-3.01974	45.8861
-1.22623	45.6126
2.10105	44.3179
2.32668	44.1068
1.74836	44.0458
4.00944	42.7799
1.91368	42.767
2.1842	42.2248
3.51917	42.1439
3.04216	41.8508
-0.868416	41.7282
1.64611	41.248
2.61495	41.02
1.76442	40.3335
2.64991	40.2749
1.91135	39.585
-2.46998	39.585
1.96998	39.4225
3.09812	38.9747
2.46054	38.757
2.46054	38.6421
2.56764	37.0066
2.33578	36.8327
1.50946	36.7122
1.50398	36.0778
3.08932	35.9469
1.03642	35.5969
4.38873	35.5901
1.52167	35.3439
2.30952	35.3002
1.26561	34.821
3.71911	34.6517
1.77064	34.4685
1.30749	34.4401
2.12247	33.9281
1.81464	33.8239
2.91246	33.6421
3.15429	33.58
2.20761	33.266
1.51883	33.266
-1.76473	33.1739
1.91898	32.6216
2.90211	32.3429
-3.67606	32.2055
3.0902	32.1073
2.01107	31.7773
1.45378	31.6055
2.6507	31.5229
2.99794	31.4881
2.79819	31.3655
2.70287	31.1209
0.855674	31.0625
3.17064	30.8447
-4.3052	30.8447
1.44369	30.5952
0.737795	30.3655
2.44663	30.1643
2.60426	30.1261
-3.53033	30.0487
2.93191	29.8665
1.58891	29.7825
1.10533	29.2916
-3.85959	29.1192
3.36319	28.3635
1.15715	28.3179
2.46182	28.1965
-0.555264	28.1838
0.782132	27.9208
-0.808233	27.383
2.22169	26.8327
1.38068	26.4737
0.942676	26.4237
1.93199	25.9172
1.27031	25.8827
4.06377	25.8539
1.96573	25.5017
1.87773	25.5003
2.33715	25.2692
-3.4811	25.1487
0.827239	25.1169
1.47262	25.1079
1.89329	25.0232
1.69113	24.5686
1.91641	24.4012
2.1253	24.3179
2.97309	24.1824
1.81523	24.0778
0.910916	23.7986
1.57589	23.7258
3.50785	23.52
1.99152	23.2218
2.46902	22.8182
2.59585	22.5901
-0.871383	22.5834
2.84928	22.556
1.03828	22.5045
2.83772	22.0114
1.34773	21.9626
-0.933034	21.8153
-3.07052	21.5346
-0.678186	21.5129
2.11196	21.3768
1.52385	21
1.3771	20.8697
0.897189	20.8633
2.05778	20.6003
1.01154	20.4776
2.32225	20.2449
1.69211	20.1772
1.15958	20.1772
-2.09885	20.1759
2.20882	20.1051
2.75117	20.0947
2.75117	19.9281
2.61294	19.8097
2.07168	19.7747
1.68536	19.7423
4.16039	19.6635
1.37489	19.585
1.32757	19.3279
-0.506669	19.3279
1.64316	18.8697
2.87103	18.8356
3.10679	18.8153
1.7206	18.6126
2.16507	18.5287
1.62614	18.3893
1.11888	18.082
1.81294	18.0511
1.65683	17.8827
1.94435	17.8633
1.20551	17.8508
2.65085	17.5935
1.22604	17.3799
2.69067	17.3675
0.87561	17.3251
2.48857	17.2725
2.53347	17.2596
1.17673	17.1555
1.89016	17.0937
0.788459	17.0862
0.870511	16.8962
1.18151	16.8182
1.15083	16.5817
0.675547	16.5406
1.31697	16.4056
2.05496	16.3335
-0.868325	16.3019
-0.442282	16.2441
0.962905	16.2248
1.51139	16.1637
1.65709	16.098
1.20576	16.0958
1.44074	16.0477
-2.43247	15.983
2.19822	15.9469
1.93865	15.8794
-0.39238	15.7212
1.95051	15.6799
-0.449028	15.6421
1.17992	15.4318
0.664182	15.3862
0.681211	15.3625
-3.10027	15.3429
1.69605	15.3036
1.28872	15.2882
1.98756	15.1746
1.58719	15.1605
3.17956	15.1457
2.37787	15.1169
0.58223	15.0605
-2.27382	14.9957
0.995137	14.9747
1.26355	14.8794
0.933124	14.8386
1.17254	14.8268
2.31391	14.767
3.29853	14.5591
-0.301415	14.5058
1.72004	14.4559
2.00328	14.3947
1.03717	14.3947
1.12299	14.3893
-0.915804	14.3429
3.28048	14.2182
1.68803	14.1107
1.06615	14.0964
0.719497	14.0306
1.43075	13.9136
-2.72306	13.7282
0.806834	13.6498
-2.22286	13.6421
3.04717	13.5272
2.04069	13.4949
1.21686	13.4179
0.837256	13.0696
1.34238	13.0506
2.16334	12.9431
2.27168	12.9172
1.73947	12.8539
1.51864	12.8239
0.929113	12.8069
0.641768	12.6421
1.34447	12.5986
-0.346166	12.5258
0.593968	12.4935
1.11438	12.3585
2.65722	12.327
1.89295	12.1765
1.27597	12.0809
0.914329	11.9788
-0.44334	11.9747
2.37485	11.9586
-0.450223	11.9318
2.82826	11.8794
1.37	11.8794
1.30497	11.8386
-2.00861	11.8386
0.890694	11.8268
0.890694	11.6655
1.05949	11.6576
1.26102	11.5686
3.19672	11.4828
1.41929	11.4547
2.37281	11.4473
1.95011	11.3449
2.11678	11.219
0.86003	11.1904
1.60043	11.1884
-0.708982	11.1612
1.04496	11.0991
0.503236	11.0872
1.80183	11.0731
1.7778	11.058
0.975476	11.0339
-0.427618	10.9281
1.52233	10.8665
1.52531	10.8508
-0.534723	10.8297
0.929514	10.8125
-0.622004	10.8041
-0.431447	10.7447
1.67004	10.7423
1.99153	10.7258
-1.9511	10.6536
1.56564	10.6383
0.572084	10.6108
-0.390573	10.5952
-1.11026	10.5834
0.505917	10.5513
0.723619	10.5498
1.36974	10.4622
0.60256	10.3969
1.78338	10.3316
1.64913	10.3251
0.821586	10.1858
0.390468	10.1427
2.80701	10.1107
1.33798	10.1085
1.51295	10.0878
-0.402048	10.0788
0.630366	9.92082
1.417	9.90309
1.61744	9.82102
0.707572	9.79317
-0.421551	9.77989
0.935723	9.77469
1.60445	9.767
-2.41106	9.76195
0.568368	9.7167
1.28717	9.69897
0.845962	9.67162
-0.861667	9.61439
1.41069	9.54363
1.18347	9.50724
0.761598	9.50724
1.89986	9.50031
1.8952	9.50031
0.806993	9.48812
0.758879	9.48149
-0.44535	9.45717
2.12945	9.42597
1.5104	9.4034
0.638657	9.37059
1.44836	9.32975
-0.67301	9.32148
2.50052	9.28904
0.867663	9.23732
1.51686	9.21968
1.10249	9.20901
-2.64503	9.16813
-0.411291	9.15927
-0.606357	9.12552
0.988455	9.12378
-0.341455	9.10237
-0.614607	9.07007
1.19674	9.065
-0.475256	8.95861
-0.696593	8.94692
1.95822	8.91364
0.893604	8.83268
0.874459	8.81248
0.399606	8.75696
1.4113	8.75449
1.74719	8.66959
-0.319417	8.66154
0.605111	8.64589
0.983701	8.63827
-1.25186	8.63827
-0.661848	8.62342
-0.731256	8.56543
1.25956	8.55284
1.55794	8.54516
0.897812	8.52724
1.55252	8.42136
0.649097	8.32148
0.875984	8.31605
-0.642341	8.29843
2.18543	8.28651
1.30813	8.19928
0.489382	8.1349
1.24002	8.07727
-0.426053	8.01189
1.15941	8
1.29902	7.97062
1.71462	7.95468
-1.71858	7.9431
3.58858	7.9393
0.646804	7.91721
-0.856761	7.91364
-1.00623	7.91364
0.5648	7.90309
0.883647	7.86967
0.711741	7.85387
0.711741	7.83268
0.592145	7.81531
0.591863	7.78516
1.46737	7.72125
0.692316	7.7167
-1.92525	7.64207
0.565214	7.63639
2.39563	7.60033
0.792628	7.54061
1.56943	7.4389
-1.998	7.41005
0.635135	7.39794
1.76596	7.37779
-1.06556	7.3439
-0.447479	7.32883
1.60151	7.3279
-0.810666	7.30539
0.839559	7.30452
-0.400187	7.24795
1.0301	7.22841
0.485528	7.21396
-0.989015	7.19723
-0.663927	7.18776
-0.523824	7.18709
4.84986	7.14935
-0.761081	7.14509
1.13484	7.12436
0.450066	7.10073
0.710793	7.10018
-0.50873	7.09528
-0.660031	7.09528
-0.321443	7.08407
-0.471059	7.06651
-0.526282	7.06651
-0.570469	7.06651
-0.633299	7.06651
1.86714	7.05799
0.370328	7.04048
2.4235	7
-0.41221	7
1.53273	6.99568
-0.69623	6.98716
-0.342482	6.97881
0.687435	6.96658
-0.781743	6.96658
-0.8133	6.96257
0.924564	6.95468
2.42948	6.88941
-0.462104	6.87615
1.4133	6.85387
0.408551	6.83268
-0.312973	6.83268
-2.04322	6.83268
1.85468	6.76447
-0.903981	6.76447
1.36821	6.76195
-0.359667	6.71897
-0.354379	6.68825
1.77921	6.64397
0.696878	6.62342
-0.485997	6.60033
0.680592	6.53018
1.58811	6.52578
-0.437663	6.51145
2.90838	6.48812
-0.844604	6.48413
-0.566514	6.47756
0.801111	6.46725
0.439965	6.46471
-0.408258	6.45469
-0.343484	6.43533
-0.558927	6.42022
1.06435	6.4168
0.395357	6.4045
1.53959	6.38616
0.670049	6.36251
1.06111	6.35262
-0.738918	6.33068
0.835355	6.28904
-0.851711	6.25885
0.322864	6.24413
-0.35151	6.22695
0.463886	6.22621
1.4797	6.20551
0.843035	6.16622
2.56261	6.15304
0.376103	6.15181
1.35376	6.10902
-1.61191	6.08991
1.64982	6.08407
2.32194	6.07988
1.43354	6.06098
5.35132	6.02411
1.51436	6.02411
-0.589509	6.02411
0.910435	6.01412
2.59025	6.00922
0.553014	5.99568
0.553014	5.96658
-0.442443	5.96257
0.787468	5.93554
1.38046	5.92812
-0.658511	5.92082
0.318215	5.90658
-0.440312	5.87943
1.13431	5.87615
0.467885	5.8729
-0.964353	5.8729
-0.81639	5.86328
1.57638	5.83863
1.62746	5.81816
1.77328	5.80967
1.01629	5.80967
0.495232	5.80134
1.41585	5.79048
2.4258	5.77728
0.728611	5.767
2.84769	5.76447
-0.538435	5.75203
1.94475	5.70115
-0.29074	5.69897
1.40742	5.67778
-0.734846	5.63078
0.950401	5.62342
2.15146	5.61618
1.66412	5.61083
1.66412	5.61083
1.66412	5.61083
1.40139	5.61083
1.06457	5.61083
0.902036	5.61083
-0.381896	5.61083
1.66412	5.60906
1.66412	5.59517
1.66412	5.58336
0.508335	5.58336
-2.99605	5.56864
1.04907	5.56543
0.381066	5.56067
-0.609414	5.56067
0.687306	5.55596
0.877426	5.54516
-1.01435	5.51856
1.03344	5.46344
1.59941	5.45842
1.38578	5.45469
0.435619	5.45469
-0.481934	5.45469
-0.62861	5.4389
-0.484871	5.42713
-0.316632	5.41454
0.722146	5.41229
-0.318679	5.40782
-0.557233	5.40012
0.418231	5.38616
0.512812	5.383
0.575343	5.37882
-0.480735	5.37263
1.39649	5.35853
0.590793	5.33724
-0.828106	5.2815
0.409655	5.24949
1.13111	5.24795
2.18717	5.22257
0.607509	5.21896
1.07154	5.21183
0.569664	5.19314
1.04779	5.1831
-0.473054	5.18243
1.51203	5.17134
-1.02983	5.16877
-0.401223	5.14448
3.01569	5.13668
-0.727709	5.1349
0.887823	5.12843
1.15902	5.1209
0.658888	5.08355
0.60799	5.04144
2.72059	5.03716
-0.55788	5.02687
-0.526589	5.01055
1.36648	4.9914
-0.243588	4.95468
0.603321	4.9393
1.82816	4.90658
1.81466	4.90309
-0.325679	4.87943
-0.462364	4.8729
-0.480235	4.86328
-0.319032	4.86012
-0.719917	4.84466
-0.341949	4.83565
-0.345283	4.82974
-0.343252	4.82391
1.7185	4.80967
-0.410675	4.80134
-0.458845	4.80134
1.3475	4.79317
0.450576	4.79317
0.897112	4.77469
1.4961	4.767
-0.293738	4.767
1.4961	4.74958
0.821319	4.73755
1.03602	4.73283
-0.584859	4.6968
-0.412863	4.67985
-0.424345	4.67572
1.63386	4.65956
2.21662	4.65561
1.77869	4.64782
-0.49191	4.64782
2.48389	4.64589
-0.684254	4.64016
1.49846	4.63451
-0.666404	4.62893
2.42739	4.61979
2.28502	4.61439
0.971289	4.61083
-0.303022	4.61083
1.38925	4.60906
-1.52998	4.6073
0.491144	4.60555
1.21476	4.56384
-0.303218	4.56225
-0.243281	4.54363
0.478065	4.54061
-1.2936	4.53611
-0.392907	4.51999
-0.472986	4.51004
1.82886	4.50724
1.67232	4.50446
1.25077	4.48017
0.425554	4.47886
-0.524928	4.47886
0.546582	4.47756
-0.383921	4.47756
-0.835175	4.47366
-0.563784	4.45717
1.22208	4.44733
0.508275	4.42251
-0.372191	4.41908
-0.560751	4.41794
2.07784	4.41117
0.503666	4.4045
0.533042	4.39469
-0.328397	4.39254
1.47665	4.38616
1.417	4.38091
-0.339436	4.37572
1.34498	4.36351
1.38531	4.33724
0.754491	4.33442
0.415583	4.33348
1.09022	4.31876
-0.344777	4.3098
0.520619	4.30892
1.67243	4.29499
1.31051	4.284
0.436592	4.284
-0.420525	4.24795
-0.417958	4.22915
2.03022	4.22403
1.05528	4.19586
-0.200312	4.18243
-0.833005	4.18111
-0.981715	4.17718
2.5083	4.16622
-0.384198	4.1549
-0.505287	4.15366
-0.383609	4.15304
-0.365458	4.14691
0.579746	4.14206
-0.234898	4.14146
-0.336951	4.1209
-0.580669	4.1209
0.539889	4.10347
-0.386599	4.08672
-0.675238	4.07572
1.95584	4.07469
0.387426	4.07366
2.51596	4.07007
0.573332	4.07007
-0.340627	4.07007
-0.364568	4.065
-0.518772	4.05552
-0.481102	4.03433
-0.974904	4.02919
0.398493	4.02595
0.617905	4.01412
0.418932	4.01144
-0.417048	3.98224
-0.409405	3.96222
-0.259952	3.95903
-0.282438	3.95903
0.412131	3.95804
-0.410616	3.95604
-0.267675	3.94562
0.797952	3.94046
0.672185	3.92674
0.747115	3.92181
0.610096	3.91211
0.539887	3.91211
-0.431418	3.8908
0.637545	3.88291
-0.592337	3.86315
-0.499966	3.86259
0.527767	3.8608
-2.51228	3.85771
0.762492	3.82842
-0.335516	3.82653
-0.343489	3.81661
0.338006	3.81641
0.39945	3.81331
-0.65724	3.81331
-0.714159	3.81102
-0.393088	3.81019
0.886301	3.77865
-0.341973	3.77794
1.09831	3.77595
0.431869	3.76966
-0.367148	3.763
-1.13761	3.74317
-0.383626	3.74131
-0.686579	3.734
1.49207	3.72907
1.15376	3.71146
-0.345874	3.70825
0.7613	3.70444
-0.349472	3.69875
-1.19536	3.69031
0.395614	3.68
0.658501	3.67608
0.505753	3.67177
-0.287035	3.65188
-0.618312	3.64571
2.51708	3.61497
0.828283	3.61468
-0.897033	3.60326
-0.230723	3.59844
0.299912	3.59575
-0.303057	3.59324
-0.283387	3.58579
0.714486	3.57942
-0.600402	3.56942
-0.366426	3.56787
-0.554135	3.56617
-0.338575	3.56461
1.4683	3.55843
0.42641	3.54438
1.98106	3.52729
-0.450221	3.51873
1.42955	3.51791
0.468057	3.51401
0.56212	3.51368
-0.277241	3.51368
-0.363584	3.51305
-0.557431	3.50031
2.55953	3.49968
-0.407142	3.49968
0.279181	3.49273
-0.29828	3.48228
1.35457	3.47981
0.415691	3.47981
-1.03051	3.47981
-0.20538	3.47981
1.77317	3.46298
0.251289	3.45494
0.376835	3.45048
1.13372	3.44535
-0.763304	3.43841
0.689578	3.42035
-0.422592	3.41949
-0.546737	3.41711
-0.551051	3.4105
0.938115	3.38707
1.2485	3.38611
-0.364525	3.38611
0.369851	3.38608
-0.726318	3.38321
-0.288799	3.37858
-0.872675	3.37858
-0.417896	3.37034
-0.224384	3.36699
0.341056	3.36488
-0.401912	3.35271
-0.432043	3.35064
1.14395	3.34263
-0.447998	3.3391
-0.269776	3.32408
-0.290511	3.30974
-0.639165	3.30974
0.708163	3.30726
0.242808	3.28479
-0.277073	3.28479
0.671029	3.28189
0.330837	3.27589
-0.357717	3.26709
0.175281	3.2611
-0.290728	3.2611
-0.338979	3.2531
0.553776	3.24286
0.588912	3.21781
-0.252378	3.21519
0.891684	3.21373
-1.52748	3.21178
-0.828278	3.20908
1.73543	3.2061
-0.435714	3.2061
1.46548	3.19484
0.358301	3.19484
-0.407456	3.17848
-0.449547	3.17607
0.44253	3.16669
0.972859	3.16141
0.495263	3.16141
-0.223812	3.1588
0.681008	3.14596
-0.70827	3.14382
0.606738	3.13954
-0.283967	3.13393
-0.578592	3.12669
-0.256283	3.12637
0.330219	3.1225
-0.320391	3.11293
-0.562146	3.1042
-0.52902	3.09518
1.44032	3.09161
1.12375	3.08558
0.463874	3.07646
-1.79388	3.07646
0.592156	3.0743
-1.23293	3.07189
-0.253939	3.06524
0.588139	3.065
-0.227838	3.05804
-0.457827	3.05804
-0.577274	3.0539
1.71432	3.04973
-0.512602	3.04973
1.2879	3.04453
-0.37362	3.04453
-0.390246	3.04453
-0.289685	3.0423
0.336286	3.02375
0.484571	3.02282
1.15566	3.02275
0.402652	3.00763
-0.401603	3.00645
-0.440695	3.00543
0.405292	3.0017
2.15688	3.00122
-0.778643	3.00021
-0.256678	2.99524
0.295266	2.98524
-0.365259	2.97281
1.04764	2.97156
-0.447131	2.96776
-0.234151	2.9591
-0.757779	2.9588
-0.308422	2.94272
-0.456127	2.9421
1.99631	2.93726
0.38095	2.93033
0.426934	2.92843
-0.264134	2.90849
-0.221681	2.90009
0.429632	2.89874
-0.348695	2.8778
-0.305746	2.86442
-0.343423	2.85338
-0.495968	2.84633
-0.878429	2.84269
-0.269376	2.83793
-0.297517	2.8364
1.38737	2.83381
-0.552386	2.83042
-0.369356	2.82805
-0.355684	2.82679
1.17033	2.82457
0.431704	2.82457
-0.671254	2.82457
-0.26868	2.81741
-0.895228	2.80045
-1.75318	2.79931
-0.443882	2.79525
0.483234	2.79104
-0.526215	2.78886
-0.169037	2.78641
-0.252654	2.78465
-0.343867	2.76882
0.505776	2.76643
-0.421125	2.75512
-0.33419	2.75356
-1.38781	2.75209
3.22015	2.74849
1.42535	2.74771
-1.76088	2.7467
-0.203716	2.74368
-0.474561	2.73738
0.764764	2.73251
0.26569	2.73242
-0.687023	2.73242
0.728376	2.73206
0.503187	2.72889
-0.995224	2.72889
-0.380178	2.72797
0.977201	2.72603
0.344407	2.71905
-0.378992	2.71529
-0.283731	2.70474
-0.537466	2.69809
0.835911	2.68096
1.13519	2.67696
-0.275078	2.6673
-0.432417	2.65842
-0.20821	2.65734
-0.334693	2.65408
-1.38575	2.64854
-0.223817	2.647
1.08493	2.64584
-0.521944	2.6389
1.4361	2.63199
0.425645	2.62859
0.978421	2.62367
-0.914793	2.62169
-0.965147	2.6142
-0.441441	2.61165
0.791086	2.60837
0.522011	2.60143
0.61462	2.59626
-0.261449	2.59071
0.508361	2.58946
0.415703	2.58858
-0.587874	2.58737
0.305737	2.58246
-0.333244	2.58246
-0.492721	2.58051
-0.563118	2.57905
-0.254501	2.57688
0.897547	2.57677
-0.70657	2.57149
-0.277924	2.56643
0.89115	2.56592
-0.273097	2.56437
-1.43382	2.55772
-0.232244	2.55196
-0.430218	2.55144
1.2153	2.5216
0.560845	2.5216
0.724651	2.52095
-0.245983	2.51871
1.05471	2.51695
3.80176	2.51677
1.00529	2.51677
-0.362349	2.51307
-0.473151	2.51307
-0.160981	2.50504
-0.263692	2.49893
-0.988132	2.49668
-0.56313	2.49478
-0.183086	2.49152
0.596828	2.48979
-0.252963	2.48861
-0.60503	2.48797
-0.312513	2.48409
-0.394593	2.48409
-0.162685	2.47928
-0.382449	2.4683
0.543916	2.46738
0.543916	2.465
0.910757	2.46496
-0.65526	2.46336
0.974565	2.45916
-0.856601	2.45295
-0.178464	2.43943
1.07586	2.43727
0.706878	2.42358
0.373023	2.42358
0.834156	2.42217
-0.366572	2.42217
1.13885	2.42162
-0.278859	2.41996
-0.306598	2.41787
-0.595718	2.41508
-0.510906	2.4066
-1.24156	2.4056
-0.227711	2.40239
1.44924	2.39974
0.734642	2.39127
-0.205686	2.38202
0.305211	2.37607
0.30485	2.37143
-0.34809	2.37039
-0.352996	2.36979
-0.358624	2.36282
1.65588	2.35917
1.75398	2.35604
0.226481	2.35279
-0.359367	2.35279
0.373371	2.34835
-0.22708	2.34816
-0.41489	2.3427
-0.949002	2.34237
-0.323491	2.34191
-0.249926	2.3353
-0.356663	2.32411
-0.385738	2.32348
-1.26249	2.32132
0.888094	2.32081
0.239209	2.32063
-0.478562	2.31908
0.307717	2.31279
-0.845051	2.31083
-0.174156	2.30967
0.375097	2.30818
-0.416873	2.3061
-0.533449	2.3061
-0.667357	2.3061
-0.369875	2.30447
-0.26159	2.30143
0.81569	2.30135
0.373971	2.30114
0.57355	2.30079
0.375802	2.30079
0.523701	2.29867
-0.95321	2.29867
-0.364882	2.29818
-0.73829	2.29663
0.752212	2.29439
-1.27422	2.29439
-1.1964	2.29087
0.538522	2.2854
-0.780374	2.28409
0.839388	2.28236
0.862441	2.28015
-0.337107	2.28015
-0.479926	2.27074
-0.29958	2.26874
-0.231286	2.26079
-1.11044	2.25773
0.261021	2.25559
-0.259529	2.25559
-0.421973	2.25559
-0.256788	2.25255
-0.40798	2.24999
-0.265027	2.2484
-4.14379	2.24627
-0.3349	2.24112
0.319987	2.23695
1.20017	2.23334
1.42864	2.23185
-1.22487	2.22967
0.74371	2.2296
0.335241	2.22863
2.08902	2.22736
0.299673	2.22672
-0.28254	2.22206
1.62967	2.21229
-0.450943	2.20344
0.473086	2.20242
-0.232908	2.20242
-0.303365	2.20242
-0.702023	2.20242
-0.769669	2.20242
-0.244981	2.19992
-0.172789	2.19816
-0.24063	2.19363
1.02241	2.19346
-0.626099	2.19127
-0.43155	2.18679
-0.399456	2.18485
2.03623	2.1687
-0.354559	2.16333
-0.352307	2.15767
0.630357	2.15113
-0.295388	2.15106
-0.42381	2.15064
-1.749	2.1506
1.39746	2.14822
0.947466	2.14669
-0.529186	2.14385
-0.293563	2.13182
0.302876	2.1232
-0.484901	2.12056
-0.218659	2.11519
0.205465	2.11302
-0.672387	2.11139
-0.430369	2.11074
1.3643	2.1065
-0.41057	2.1065
-0.386132	2.10362
0.27234	2.09927
0.384247	2.09804
-0.250327	2.09776
1.21702	2.09193
-0.31292	2.09193
0.283552	2.08731
1.90115	2.08645
-0.280006	2.08533
0.288431	2.08491
0.468758	2.0822
-0.519461	2.08174
-0.741299	2.08122
-0.357821	2.08115
0.57655	2.07996
0.570211	2.07586
-0.309395	2.07586
0.506819	2.07251
1.17947	2.07137
-0.660762	2.06849
0.340338	2.05718
-0.345361	2.05718
-0.350721	2.05415
-0.493231	2.05415
-0.485693	2.05235
-0.263977	2.05228
-1.02146	2.05014
1.27413	2.04784
-0.295668	2.04784
-0.500011	2.04393
-0.274723	2.03918
0.890734	2.03348
-0.279287	2.03341
-0.272838	2.03234
-0.283105	2.02962
-0.257847	2.02961
1.13709	2.02323
-0.172095	2.02323
0.289792	2.0207
0.238612	2.01886
-0.25682	2.01794
0.243954	2.01566
1.13395	2.01322
-0.4816	2.01226
-0.357473	2.00777
0.867453	2.00701
-0.25751	2.00553
-0.243977	2.00442
-0.266445	2.00389
-0.512819	2.00358
-0.392288	2.00023
1.42312	1.99584
-0.191026	1.99495
-0.443522	1.99175
2.29244	1.98836
-0.214873	1.98603
-0.342564	1.98084
-0.951243	1.97805
-0.327134	1.96035
0.557698	1.96013
-0.16577	1.96013
-0.216649	1.96013
-1.12045	1.95905
0.767302	1.95088
-0.729084	1.94897
-0.742338	1.94
-0.319926	1.93533
-0.309615	1.93223
-0.987059	1.93111
-0.426841	1.93102
0.744761	1.92328
-0.412597	1.9223
-0.214105	1.9195
0.356452	1.91877
-0.356738	1.9118
-0.300964	1.91141
-0.507341	1.90728
-0.172684	1.90704
-0.433594	1.90704
-1.39041	1.90704
0.3243	1.90582
0.444792	1.90521
-0.552074	1.9046
1.26727	1.904
-0.353493	1.89921
-0.204381	1.89586
0.543813	1.89246
-0.341198	1.89246
-0.493772	1.88473
0.445944	1.88451
-1.1198	1.88102
1.69053	1.87986
-1.53864	1.87986
-0.343923	1.87826
-0.476017	1.87826
-0.558855	1.87826
-0.166202	1.8781
-0.181497	1.87755
0.187859	1.87263
-0.838515	1.87263
-0.558719	1.87026
0.941847	1.86805
-0.19472	1.86604
0.314916	1.86045
-0.163474	1.85933
-0.452237	1.85711
-0.387004	1.85686
0.966432	1.85642
-0.411911	1.85104
-0.479865	1.85068
-0.608701	1.85037
0.648359	1.84434
-0.168349	1.83963
0.309996	1.83719
-0.274459	1.83717
0.500397	1.83579
0.698979	1.83361
-0.517542	1.83325
-1.00636	1.83322
-0.255704	1.82977
-0.222992	1.82756
-0.692378	1.82736
-2.34764	1.82557
0.606975	1.82188
-0.371918	1.81877
-1.19406	1.81286
-0.282374	1.81188
0.670257	1.80624
0.316862	1.80366
-0.310069	1.80014
0.160052	1.799
0.310921	1.79773
1.18981	1.7977
0.373975	1.7977
-0.240054	1.79448
-2.83099	1.79413
-0.26104	1.78839
-0.468148	1.78582
-0.242444	1.7831
-0.245199	1.7831
-0.193652	1.78202
-0.369687	1.78146
-0.231055	1.77473
-0.259225	1.77437
1.45841	1.77223
-0.415086	1.77223
0.325762	1.77165
0.439292	1.77034
-0.272113	1.76819
-1.34693	1.76661
-0.48247	1.76561
-0.500406	1.75896
-0.330579	1.75765
0.353118	1.75281
-0.234795	1.75281
-0.298437	1.75281
0.894465	1.75067
1.55542	1.74733
0.268688	1.74733
-1.94063	1.7467
-1.54525	1.74531
0.333212	1.7452
-0.513189	1.74506
0.246197	1.7439
-0.46875	1.73825
-0.465565	1.73561
0.609332	1.73493
-0.225652	1.73037
-0.604461	1.72913
-0.877179	1.723
0.769144	1.72223
-0.939275	1.72148
-0.555682	1.72069
0.392278	1.71905
-0.813934	1.71905
0.371142	1.71059
-0.271254	1.70921
-0.669229	1.70708
-0.175127	1.70483
-0.331172	1.70483
-0.511825	1.70483
-0.203939	1.70424
-0.32472	1.70424
0.943635	1.70375
-0.43831	1.70201
0.308572	1.70158
0.24965	1.70025
-0.276985	1.70025
-0.411819	1.69973
0.324231	1.69716
-0.20343	1.69664
-0.266597	1.69636
-0.326017	1.69578
1.45958	1.69158
-0.228236	1.68956
-0.605536	1.68956
-0.197593	1.68801
-0.456687	1.68789
-0.286147	1.68552
0.453154	1.6826
-0.297726	1.6826
-0.810334	1.6826
-1.23113	1.6826
1.18769	1.68167
-0.555955	1.67944
-0.306377	1.67876
0.30098	1.67632
0.998159	1.67418
1.0014	1.67359
-0.21941	1.6716
-0.526804	1.66955
0.597382	1.66488
0.401416	1.66187
-0.689116	1.6616
0.231636	1.65896
-0.330682	1.65896
-0.525111	1.65896
-0.685892	1.65896
-0.519956	1.65873
0.275741	1.65849
-0.247967	1.65818
2.16972	1.65319
0.245957	1.64871
2.02727	1.64389
-0.196511	1.64389
-0.245822	1.64332
0.284004	1.64012
0.273126	1.63811
-0.266901	1.63811
-0.199452	1.63634
0.266683	1.63069
-0.362728	1.62942
0.469238	1.62907
-0.326331	1.62858
0.47547	1.62446
-0.504287	1.62315
1.21338	1.62246
1.83885	1.62152
-0.283023	1.62098
-0.442196	1.61978
-0.150948	1.61571
0.74956	1.61551
0.617439	1.61527
-0.800656	1.61406
-0.531656	1.6118
-0.235969	1.61088
0.201733	1.60559
-0.16102	1.60559
-0.555655	1.60559
0.351949	1.59891
-0.554689	1.59751
-1.60671	1.59751
-0.310044	1.59719
-1.04064	1.59388
-0.742874	1.59342
-0.473008	1.59271
-0.605005	1.59091
-0.530161	1.59072
0.475317	1.59062
-1.39961	1.58867
-0.415765	1.58689
-0.408049	1.58632
-0.357057	1.58298
-0.402457	1.58298
-0.527376	1.58298
-1.65768	1.58298
1.06292	1.58264
-0.115209	1.58169
-0.543434	1.57888
-0.701198	1.57327
-0.299756	1.57254
-0.642317	1.57141
0.42056	1.55961
-1.97935	1.55961
-0.139388	1.5596
-0.285215	1.559
-0.411451	1.55331
-0.297032	1.55066
-0.239775	1.55018
-0.231861	1.54999
-0.189533	1.54711
0.984372	1.54668
0.59302	1.54663
-0.351251	1.54658
-0.280811	1.54646
-0.862792	1.54207
-0.290523	1.54149
-0.246514	1.53742
-0.270355	1.5366
-0.253547	1.5344
0.400326	1.5301
-0.336761	1.52977
-0.336692	1.52977
0.195797	1.52725
-0.198066	1.52608
0.196944	1.52596
-0.483168	1.52087
-0.355993	1.51714
-0.490122	1.51713
-0.763504	1.51629
0.283471	1.51318
0.325035	1.51288
-1.24616	1.51288
-0.161324	1.5105
-0.48261	1.50518
0.473298	1.50398
0.57588	1.50241
-0.712083	1.49948
-0.42119	1.49494
-1.49242	1.49333
-0.45291	1.49016
-0.455278	1.48912
1.08652	1.48814
-0.225497	1.4877
-0.23198	1.4877
-0.257592	1.48541
0.411146	1.48307
-0.590801	1.48307
-0.222071	1.4822
1.40624	1.48139
-0.261245	1.48131
0.166071	1.47922
-1.03027	1.47884
0.566402	1.47843
-0.134284	1.47771
-0.197258	1.47753
-0.550295	1.47494
0.458855	1.47462
-0.741699	1.47462
-0.513982	1.4743
1.74248	1.47109
0.48306	1.46062
-0.200778	1.45895
-0.307815	1.45619
-0.33031	1.4534
0.806118	1.45205
-0.318911	1.4514
0.325536	1.44845
-0.177365	1.44737
1.2603	1.44733
-1.43097	1.44733
-0.318778	1.44658
0.415304	1.44358
0.679095	1.43771
-0.168146	1.43771
-1.18814	1.43771
-0.481977	1.43465
0.225103	1.42942
-0.284736	1.42693
0.318299	1.42541
0.213226	1.42541
-0.299236	1.42541
-0.409654	1.42526
0.572397	1.42399
-0.261987	1.41974
-0.568418	1.41974
-0.266255	1.4177
-0.682164	1.41769
-0.639497	1.41447
-0.122885	1.41307
-0.499133	1.41307
-0.251692	1.41129
-0.615968	1.41064
-0.32886	1.40958
-0.162437	1.4091
0.448543	1.40901
0.3868	1.40464
0.324774	1.39842
-0.214402	1.39543
-0.304863	1.39304
-0.362235	1.39304
0.255719	1.39031
-0.213861	1.38845
0.209292	1.38553
-0.369273	1.38429
0.219658	1.38307
-0.759159	1.38002
1.13631	1.37953
-0.494908	1.37918
-0.159196	1.37581
-0.196253	1.37556
-0.292451	1.37556
-0.202803	1.37188
-0.219773	1.3701
-0.256983	1.36999
-0.658849	1.36999
-0.220174	1.3683
0.58226	1.36762
1.15308	1.36243
0.172003	1.36243
-0.193762	1.36243
-0.479775	1.36243
0.551348	1.36201
-0.201218	1.36201
-0.598495	1.36012
0.375007	1.3599
-0.325785	1.35892
1.04826	1.35865
-0.237585	1.353
-0.895801	1.35296
0.209515	1.35231
-0.695662	1.35231
0.549546	1.35074
-0.469993	1.34877
-0.242988	1.34817
-1.71698	1.34698
-0.658708	1.34305
0.324591	1.34153
-1.18282	1.34153
-0.312539	1.34082
-0.248645	1.33877
-0.184022	1.33731
-0.700836	1.33731
-0.289037	1.33604
0.574678	1.33352
0.337324	1.33117
0.380275	1.3305
-0.579891	1.3305
0.58842	1.3295
0.382602	1.32837
1.05443	1.3276
1.05443	1.3276
0.569073	1.32653
0.662828	1.3262
0.410394	1.32352
-0.607917	1.32092
-0.461392	1.3203
-0.200315	1.3191
0.219621	1.31888
-0.423464	1.31818
-0.134884	1.31671
-0.649668	1.31671
0.578354	1.31658
-0.272995	1.31653
0.241207	1.31455
-0.249179	1.31409
0.361358	1.31222
0.426857	1.31157
-0.140248	1.31157
-0.22319	1.31157
-0.181764	1.31027
-0.199437	1.30973
-0.32307	1.30697
1.50582	1.30653
0.360508	1.30385
-0.227835	1.30204
-0.355362	1.30102
-0.352846	1.2978
0.738091	1.29616
-0.26936	1.29604
-0.932181	1.29423
-0.264967	1.29374
-0.165541	1.2927
-0.213992	1.29153
0.2141	1.28914
-0.175587	1.28914
0.794785	1.2888
-0.177435	1.28595
-0.193059	1.28595
-0.394845	1.28595
1.05651	1.28507
0.237969	1.2847
1.72025	1.28469
1.72025	1.28082
-0.653918	1.28069
0.260541	1.27764
-0.246554	1.27678
-0.356902	1.27575
-0.209884	1.27278
0.275023	1.26781
0.388104	1.26596
0.387588	1.26459
0.897588	1.26378
-0.981674	1.26343
-0.158287	1.26222
0.325512	1.25941
-0.661105	1.25941
1.31173	1.25918
0.825786	1.25918
-0.50776	1.25918
-0.608429	1.25918
-0.316615	1.25902
-0.417568	1.25902
-0.319917	1.25897
0.84894	1.25748
0.993452	1.25474
0.5891	1.25362
-1.20605	1.2487
-0.198174	1.24827
-0.231655	1.24788
-0.3351	1.24784
0.215556	1.24685
-0.359365	1.24452
0.365689	1.24311
1.53278	1.2429
-0.400185	1.24175
0.522665	1.24091
-0.386402	1.24081
-0.490031	1.24081
-0.705525	1.24081
1.52771	1.2371
-0.216903	1.2371
-0.308303	1.23407
0.722417	1.23093
0.344074	1.23064
0.543858	1.22988
-0.413354	1.22845
-0.232652	1.22818
-0.337501	1.22818
0.193904	1.22795
-0.526016	1.22751
-0.265278	1.22116
0.178868	1.21876
-0.325475	1.21876
0.196728	1.21749
-0.257313	1.21736
-0.559017	1.21379
0.615492	1.21269
0.30442	1.21269
0.231976	1.21269
-0.988507	1.21269
0.189746	1.21162
-0.411787	1.20384
0.687542	1.20155
0.530399	1.20121
-0.242416	1.19952
0.841944	1.19888
0.3041	1.19606
-0.174246	1.18952
-0.155761	1.18888
-1.16445	1.18615
0.389346	1.1858
1.2037	1.18434
0.206011	1.18349
0.313098	1.18215
-0.318907	1.18215
-0.309242	1.18155
-0.36108	1.1806
0.275706	1.18003
2.35125	1.1798
-0.234019	1.17977
0.182603	1.17876
-0.191899	1.17819
0.417991	1.17378
-0.173344	1.17378
-0.303487	1.17378
-0.463795	1.17196
0.672327	1.17159
0.332766	1.17159
-1.08368	1.17159
1.60862	1.17096
-0.146688	1.16923
0.310842	1.16897
0.616176	1.16889
-0.462676	1.16889
-0.875425	1.16889
-0.514057	1.16865
-0.639204	1.16774
-0.256017	1.16641
-0.225645	1.16433
-0.826985	1.16138
0.259907	1.15932
-0.60302	1.15778
0.247533	1.15668
-0.58902	1.15401
-0.693205	1.15401
0.389501	1.15396
-0.300836	1.152
-0.427199	1.1493
0.992762	1.14886
-1.17007	1.14726
0.313359	1.14692
-0.260081	1.14469
1.01878	1.14402
-0.782475	1.14393
-0.253225	1.14316
-0.428808	1.14312
-0.166267	1.14305
1.22145	1.14069
-0.232751	1.13743
0.314031	1.1367
-0.16699	1.1367
-0.207156	1.1367
-0.62064	1.1367
-0.909582	1.13528
-0.221707	1.13499
0.885663	1.13475
-0.235274	1.13469
-0.267014	1.13469
-0.275763	1.13469
-0.582421	1.13456
-0.322855	1.13324
-0.347502	1.13324
0.552263	1.13222
-0.948949	1.13163
0.254395	1.13117
-1.37613	1.13113
-0.462511	1.13109
1.14554	1.12882
-0.285834	1.12693
-0.573888	1.12693
-0.231085	1.12348
-0.919318	1.12212
-0.201069	1.11932
-0.50914	1.11765
[truncated: 2,517 more rows]

## Sheet: Fig. 4d
log2FC	-log10padj	HTG
-2.91439	69.6836	+
-2.43598	27.9892	+
-2.43598	27.9892	+
1.09288	27.0552	+
2.47765	23.2875	+
1.12135	21.2945	+
2.74014	20.8044	+
-1.17719	19.2506	+
1.02533	18.2031	+
0.94495	14.7433	+
-1.0317	14.584	+
2.15989	13.0986	+
-0.967248	10.3548	+
1.20361	7.97384	+
-0.74719	7.28912	+
-0.64435	7.11855	+
0.820613	6.87745	+
-2.51497	6.46776	+
-0.628881	6.346	+
0.573462	5.98556	+
-0.789914	5.85087	+
1.52033	5.79154	+
-0.7207	5.77613	+
-2.01486	5.55024	+
1.36639	5.3938	+
1.20412	5.25482	+
-0.788359	5.11702	+
-1.1695	4.80135	+
-0.508142	4.79215	+
-1.10808	4.74975	+
1.37036	4.67397	+
-0.727037	4.54473	+
-0.617651	4.40832	+
-2.84776	4.30316	+
-0.82388	4.29429	+
-1.13537	4.09696	+
0.642418	4.09295	+
-1.13177	3.40704	+
-0.471729	3.37663	+
-1.72755	3.37572	+
-0.377261	3.34525	+
0.78011	3.14354	+
-0.791926	3.11058	+
1.86732	3.05097	+
-0.644506	3.04898	+
0.608763	3.02669	+
0.748787	2.99615	+
-3.28566	2.80166	+
-0.924381	2.76503	+
-0.414797	2.72739	+
-0.554868	2.62575	+
-1.05008	2.5549	+
0.640871	2.47442	+
0.514741	2.47071	+
-0.567634	2.46735	+
-0.727375	2.41063	+
-0.464504	2.38539	+
1.51647	2.36413	+
-0.886677	2.3565	+
-1.22509	2.34731	+
-0.431206	2.32344	+
0.725247	2.29561	+
-0.776172	2.23206	+
-0.533322	2.2213	+
-0.688647	2.14666	+
-1.2401	2.04125	+
-0.495616	2.03814	+
-0.500871	2.03347	+
-0.572851	1.9729	+
-0.673824	1.97126	+
-2.29846	1.96474	+
-1.27959	1.93636	+
-0.334734	1.89826	+
0.475416	1.893	+
0.803583	1.8747	+
-0.585628	1.82556	+
-0.663739	1.81699	+
-0.634735	1.81484	+
-0.424092	1.76086	+
-0.601957	1.74922	+
-0.781434	1.73646	+
-0.85268	1.66478	+
-0.731574	1.66273	+
-0.759765	1.6178	+
-1.40547	1.56626	+
-0.873891	1.55035	+
-0.508966	1.52692	+
0.510526	1.52438	+
-0.785553	1.52215	+
0.923216	1.50938	+
-0.456888	1.49568	+
-2.26766	1.48192	+
-0.643612	1.47699	+
0.45706	1.4736	+
-0.739831	1.4171	+
-0.894981	1.41285	+
-2.18589	1.40774	+
-1.05843	1.40132	+
-0.547659	1.38568	+
-0.746198	1.33433	+
-0.759191	1.33433	+
-0.662413	1.31577	+
-0.435446	1.31323	+
-0.361713	1.31111	+
-0.339969	1.3062	+
-2.23005	1.29587	+
-0.423605	1.29181	+
-0.50383	1.28679	+
-0.786819	1.24866	+
-0.661718	1.22507	+
-0.351676	1.22033	+
-0.570729	1.20271	+
-1.0843	1.19079	+
-0.681684	1.17543	+
-0.521288	1.1697	+
0.4877	1.13794	+
-2.29842	1.12303	+
-1.04986	1.12294	+
0.319532	1.12112	+
0.876693	1.12092	+
0.752614	1.11571	+
-0.513037	1.11354	+
-0.658791	1.11289	+
-1.5381	1.11241	+
0.342782	1.10664	+
-0.412562	1.09963	+
0.195364	1.06743	+
-0.956963	1.04302	+
0.587848	1.03872	+
0.456486	1.03872	+
0.449358	1.00014	+
-0.367861	0.975895	+
-0.206116	0.959226	+
-0.425329	0.956715	+
-0.327159	0.948131	+
-0.768032	0.92848	+
-0.553266	0.925749	+
-0.410194	0.917384	+
-0.525443	0.909981	+
-0.651799	0.908434	+
0.880182	0.903517	+
0.752355	0.903517	+
-0.217273	0.897618	+
0.27549	0.874593	+
-0.275796	0.868896	+
-0.498405	0.849954	+
1.53232	0.839856	+
-0.616181	0.825891	+
-0.48877	0.800978	+
-0.121298	0.795962	+
-0.382002	0.791055	+
-1.45381	0.79003	+
-0.485427	0.788437	+
0.696893	0.778655	+
-0.471001	0.771257	+
0.263244	0.767256	+
-0.566558	0.752082	+
-0.681069	0.749633	+
-0.298191	0.749191	+
-0.780063	0.737215	+
0.384768	0.71829	+
-0.264491	0.712971	+
-0.583381	0.701239	+
0.94668	0.692355	+
-0.324872	0.690632	+
-0.326324	0.690632	+
-0.265259	0.685663	+
-0.325073	0.676055	+
-0.760481	0.676037	+
-0.215399	0.659469	+
-0.531243	0.648807	+
-0.433706	0.644649	+
0.265969	0.641802	+
0.686994	0.639827	+
-0.888193	0.621995	+
-0.238336	0.604839	+
0.129847	0.604088	+
0.324747	0.603078	+
-1.35616	0.592098	+
0.378644	0.583148	+
-0.380733	0.575618	+
-0.126263	0.574777	+
-0.330279	0.573509	+
0.183372	0.571237	+
-0.516934	0.564731	+
0.477724	0.563526	+
-0.371999	0.559768	+
-0.217642	0.554495	+
0.303854	0.552922	+
0.776369	0.547711	+
-0.360839	0.5465	+
0.459677	0.545299	+
0.22782	0.513295	+
-0.380196	0.513028	+
-0.221	0.509644	+
-0.189818	0.509196	+
-0.579309	0.495503	+
0.617104	0.487711	+
-0.268517	0.479161	+
-0.478923	0.472205	+
-0.164621	0.462063	+
-0.436284	0.451524	+
-0.363363	0.450184	+
0.247304	0.442944	+
-0.355724	0.430577	+
-0.385496	0.430577	+
0.633785	0.429318	+
-0.753934	0.408909	+
-0.199717	0.4062	+
-0.219058	0.405651	+
-0.468251	0.399209	+
0.272622	0.398222	+
-0.40292	0.393625	+
-0.0845125	0.390856	+
-0.181157	0.38942	+
-0.235216	0.383462	+
-0.770066	0.375085	+
-0.312186	0.367021	+
-0.154376	0.366335	+
0.244716	0.36475	+
-0.536723	0.360315	+
0.304402	0.342466	+
1.16794	0.335758	+
-0.438373	0.335235	+
0.140941	0.329191	+
-0.690178	0.324835	+
-0.142199	0.304708	+
-0.282374	0.297423	+
0.267325	0.268103	+
-0.132883	0.266517	+
-0.365025	0.266517	+
0.233314	0.264034	+
0.330804	0.262295	+
-0.204019	0.25914	+
-0.202275	0.250214	+
0.172275	0.247496	+
0.10404	0.243385	+
-0.241441	0.236818	+
0.167311	0.227895	+
0.0968735	0.216247	+
-0.622296	0.210738	+
-0.147293	0.209302	+
0.259113	0.20567	+
-0.85469	0.20102	+
0.832189	0.188984	+
-0.305303	0.182436	+
-0.0946127	0.160758	+
-0.136869	0.15961	+
0.141493	0.155815	+
0.432566	0.152856	+
-0.165676	0.150514	+
0.340091	0.150474	+
-0.145996	0.148026	+
-0.204082	0.14682	+
-0.315963	0.141951	+
-0.367001	0.140757	+
-0.0404081	0.139909	+
0.149945	0.135221	+
0.102822	0.134045	+
0.139621	0.132884	+
0.0323156	0.126146	+
-0.105421	0.120302	+
-0.279104	0.120302	+
0.15719	0.119511	+
0.0527573	0.116213	+
0.215039	0.109701	+
-0.0679804	0.102535	+
-0.115589	0.0826972	+
-0.0711486	0.0758641	+
0.0401801	0.0753011	+
-0.184924	0.0751301	+
0.0779465	0.0738597	+
-0.106856	0.0738199	+
0.0739683	0.0725778	+
-0.0844439	0.0717833	+
0.115344	0.0684795	+
0.0165566	0.0666606	+
0.0880651	0.0664635	+
-0.0857027	0.063621	+
-0.0443027	0.062765	+
0.142906	0.0609562	+
0.0707574	0.058179	+
0.0539294	0.0555438	+
-0.0818384	0.049349	+
-0.0403208	0.0456684	+
-0.0304327	0.0340143	+
0.0353358	0.0336667	+
-0.0348295	0.0321181	+
0.0522932	0.0317401	+
-0.0319907	0.0306775	+
-0.0240957	0.0266456	+
0.034553	0.0211525	+
-0.0188337	0.0143084	+
-0.0164164	0.0137439	+
-0.019117	0.0100835	+
-0.0148161	0.00818717	+
-0.0107383	0.0056759	+
0.00804067	0.0049093	+
0.000912461	0.000577399	+
2.28575	205.43
2.51056	178.796
-6.03837	159.352
1.8436	135.192
3.00062	123.665
5.15698	112.328
2.26444	107.431
2.31943	106.641
2.09133	106.296
1.71415	106.296
2.16389	103.912
2.4096	102.358
2.61456	100.006
-5.24878	93.4133
2.71836	91.2847
-3.24201	84.1449
2.25947	82.8874
2.45589	79.4882
1.79232	79.0281
2.05265	78.883
2.78805	78.5751
1.56699	77.8235
3.25911	76.3995
2.07845	74.4761
3.14292	74.2658
2.25008	73.9181
2.04379	66.6976
2.39481	63.9336
2.25188	63.8931
1.51821	62.6344
2.87834	62.1269
2.53822	62.0387
2.71995	60.9952
1.87937	60.9495
-2.27238	60.2941
2.46329	60.1586
1.26517	59.9929
2.35953	59.5106
3.33783	59.0563
1.68659	58.6078
3.6317	58.5987
1.94822	57.6273
2.68052	56.5959
1.80369	55.9291
1.56433	55.8253
2.8089	55.2844
1.62892	55.1828
2.10802	54.3764
3.0659	54.1675
1.72935	53.6882
2.54336	51.1897
1.47387	50.9849
2.74332	50.4196
-6.67762	50.1847
4.98896	49.7797
1.5952	49.6732
3.84174	49.6603
2.78267	47.9201
3.26411	47.7064
3.02639	47.2438
2.69878	46.6874
2.77383	46.6327
3.12554	46.064
2.22339	45.7115
2.67047	45.5975
-3.08767	45.2934
1.43318	45.256
1.78069	44.8058
2.38123	44.2452
1.81066	43.2726
2.1988	43.1904
1.73299	42.6209
2.79371	42.1854
-0.994414	41.1338
3.07702	40.5709
2.15672	40.5545
1.22191	39.381
2.31589	39.2338
2.33558	39.2133
1.99549	38.9768
2.19852	38.3019
4.5724	37.711
1.91399	37.4699
1.8498	37.17
2.10813	36.8799
2.3422	36.6851
-0.7055	36.0624
1.7556	35.9713
-2.21099	35.4548
2.2906	35.3341
2.12443	35.1937
-8.47887	35.0609
1.34201	34.8132
2.69667	34.6536
3.56579	34.3479
3.07871	34.2934
2.07795	34.1968
0.828665	34.1656
1.51743	33.6851
1.1707	33.5737
1.88289	33.2802
-1.30457	33.1008
2.30073	33.0548
-4.93528	32.4244
2.64668	32.4194
6.5008	32.4154
3.17826	32.4062
4.20328	32.2061
1.70087	32.0294
4.53757	31.9317
1.50043	31.4508
-2.48661	31.3867
-2.14318	31.3228
2.71171	31.315
-1.38562	30.4857
-2.26992	30.1044
2.87953	29.9559
-2.21751	29.7231
2.14521	29.4724
3.03802	29.3332
1.99621	29.2105
4.09378	28.8667
-1.19684	28.5258
1.68655	28.4798
1.99452	28.1688
-2.43598	27.9892
-2.43598	27.9892
-2.43598	27.9892
-2.43598	27.9892
-2.43598	27.9892
0.754218	27.9824
2.70853	27.9361
-1.29152	27.9214
2.37626	27.8418
1.65633	27.1341
3.67592	27.0483
1.69169	26.9086
-1.93777	26.8759
2.12923	26.5093
1.69258	26.2937
2.83065	26.2215
2.3655	26.0315
-1.38071	25.9849
2.29009	25.912
2.51934	25.801
1.2494	25.5325
2.1857	24.942
4.41807	24.8174
1.81003	24.4045
1.83108	24.211
-1.38687	24.1006
0.98516	24.0581
1.47309	23.8892
2.22553	23.8381
2.47067	23.7409
2.68086	23.6964
-0.52323	23.5907
2.77318	23.52
2.01158	23.3368
-2.36436	23.2406
3.69497	23.1312
1.51657	22.7958
1.26216	22.6935
1.68296	22.5631
1.39763	22.3478
1.39763	22.3478
1.82298	22.3061
-2.42701	22.2498
-0.550283	22.2436
2.08575	22.2372
2.12727	22.1443
0.717596	21.6816
2.86466	21.6221
2.01943	21.6084
1.60153	21.5754
2.3516	21.453
1.73134	21.3271
1.53626	21.1604
1.52243	21.0007
1.20231	20.9875
2.35887	20.9578
2.35579	20.9047
1.58512	20.8763
1.55549	20.8124
0.976973	20.6801
1.84718	20.6681
1.94655	20.5701
2.57496	20.4634
-0.848888	20.0974
1.20333	20.0636
1.34105	19.974
1.02513	19.9645
1.0389	19.5035
-4.69451	19.4921
1.29658	18.9985
1.4527	18.9838
1.16967	18.7259
1.57721	18.6461
-1.68622	18.6373
1.80565	18.6302
1.50943	18.5689
1.69459	18.2624
4.48215	18.1731
1.7733	18.1159
1.40773	18.0164
2.95063	17.6667
-1.96623	17.6387
-0.661421	17.5423
0.569684	17.5353
0.931212	17.5149
2.6639	17.3985
1.45724	17.2418
2.56303	17.1121
2.86582	17.0907
3.50075	17.0606
1.90538	16.9902
1.87413	16.9249
-1.47131	16.8432
0.858614	16.4193
-1.27863	16.4193
-0.888255	16.3526
-1.35698	16.3265
0.85299	16.2239
1.65561	16.1213
0.812737	16.0441
1.50051	16.0256
2.22991	15.9528
0.484771	15.939
1.69125	15.8933
1.95759	15.8718
1.15286	15.8718
-0.765262	15.8556
1.82757	15.8361
-1.94826	15.7951
-1.20628	15.7024
1.18863	15.6976
-2.14134	15.6532
2.48386	15.6366
-2.64184	15.5475
-0.663028	15.338
1.49177	15.2965
-0.871126	15.2204
2.57103	15.0387
0.830708	15.025
1.78384	14.9279
1.98757	14.8561
2.18076	14.7981
1.45423	14.7483
1.21989	14.6159
1.86791	14.5627
1.34227	14.5575
1.98272	14.5274
2.39047	14.4701
1.33579	14.4464
-0.723161	14.415
1.65534	14.2132
-3.72858	14.1897
1.93867	14.1654
1.03181	14.0419
1.03181	14.0419
-0.483034	14.0234
1.49585	14.0216
-2.24121	13.8668
1.23	13.8424
1.64785	13.717
-0.556607	13.617
-6.09353	13.5916
-0.621256	13.5895
-0.621256	13.5895
-0.621256	13.5895
-0.631156	13.5712
1.26558	13.499
1.83029	13.3899
0.989833	13.3442
2.1195	13.333
1.9354	13.333
1.25765	13.333
1.08762	13.2993
-0.527826	13.219
-0.490421	13.1874
-1.19486	13.1693
2.18385	13.1672
1.77982	13.1282
1.05188	12.9194
1.63707	12.8765
-1.89965	12.7945
-0.413202	12.7866
-1.09985	12.6742
-3.95057	12.6133
-2.40776	12.5762
0.446136	12.47
0.616667	12.4143
-0.605446	12.3959
2.0684	12.3479
-0.514069	12.2225
0.488791	12.2119
0.953823	12.1997
0.617228	12.1983
0.554783	12.179
1.17913	12.1406
-0.462148	12.0446
-0.617661	12.0265
-2.1374	12.0107
-0.64917	11.9512
1.2545	11.9469
1.78289	11.9188
1.14259	11.8993
0.803828	11.8623
1.52222	11.8174
2.86539	11.7756
-1.27739	11.7479
1.81559	11.7265
-1.282	11.7228
0.740603	11.6178
0.482649	11.6019
-1.97607	11.5799
2.02588	11.577
1.00774	11.5452
2.32934	11.5348
1.82705	11.521
0.752365	11.5099
-6.68648	11.461
-0.857032	11.454
-0.479462	11.4421
1.13605	11.4016
-3.3613	11.3624
0.519256	11.2579
-0.944099	11.2534
1.92993	11.2125
0.517837	11.1843
-0.660621	11.1727
-1.90916	11.0823
-0.973928	11.0175
1.86378	11.0048
1.23976	10.9959
-1.96771	10.9959
2.44547	10.9847
-0.879126	10.946
-1.05472	10.9366
1.06905	10.92
1.28401	10.8523
0.696223	10.8077
2.10309	10.794
0.50324	10.7935
0.822408	10.788
-2.07488	10.7657
0.600395	10.698
1.48894	10.6573
1.43206	10.6046
-2.00588	10.594
1.66694	10.548
-0.459693	10.5467
1.24423	10.5432
0.548265	10.4386
0.426575	10.3888
0.707164	10.2523
-0.446534	10.2343
0.864076	10.1929
-0.635972	10.1659
1.55003	10.1006
2.35344	10.056
-0.476119	10.029
0.68198	9.99655
-0.519328	9.97677
-1.19549	9.97357
-0.38777	9.93624
-0.395538	9.93624
0.470429	9.92855
0.871708	9.92604
-1.94876	9.72415
0.626356	9.64868
0.838556	9.62991
0.675981	9.58768
1.64325	9.5505
0.889502	9.5154
-0.500233	9.49582
1.67035	9.49209
-0.419281	9.4603
0.875958	9.45081
-0.422993	9.44209
1.362	9.43149
1.11759	9.40411
-0.798385	9.31623
2.00153	9.29517
1.84879	9.27813
-1.02165	9.26731
1.22841	9.25996
-0.813005	9.23937
-0.97822	9.20465
-2.59109	9.18875
1.29783	9.17165
0.489402	9.17165
1.10953	9.15322
-4.52158	9.13343
-0.35204	9.12115
-1.14929	9.11878
0.810672	9.11555
-4.52264	9.09997
-0.593713	9.08913
1.22748	9.08725
-0.613241	9.08673
1.67438	9.02365
-0.378161	9.01251
-2.46962	9.00793
-0.766867	8.88791
-0.464577	8.84459
-0.915493	8.75518
2.55117	8.72874
1.65809	8.69533
0.49685	8.66092
-0.942486	8.6542
-0.397592	8.64832
-0.54443	8.61063
1.31227	8.54125
0.691946	8.51723
0.508382	8.51406
-1.24737	8.46835
-0.730362	8.43151
1.93294	8.42363
-0.383157	8.32512
0.454739	8.28743
-0.512182	8.2603
-0.986667	8.2244
-0.820363	8.22352
-0.843717	8.18273
-1.07795	8.18273
0.883503	8.16927
1.06062	8.15982
0.573768	8.12623
0.729199	8.11493
0.58976	8.11064
-1.58527	8.10516
-1.45993	8.0788
1.80371	8.07428
0.676809	8.0544
0.835397	8.04692
1.09357	8.03477
1.44626	8.0282
-2.09406	8.02752
-0.742703	8.00399
-0.503093	7.94774
-1.19854	7.88629
1.87648	7.84463
-0.367244	7.82455
-0.977675	7.80144
-0.487049	7.78925
0.460084	7.77399
0.400843	7.77148
0.353063	7.76709
0.531817	7.76075
1.63191	7.7207
0.581202	7.6476
-1.65753	7.6249
-0.80586	7.61981
-1.28641	7.59856
-2.57788	7.59728
-4.14577	7.58557
1.26448	7.53707
-0.546948	7.51805
-0.280532	7.51759
-2.16323	7.51456
-0.699655	7.51384
0.796685	7.49001
-0.547461	7.48119
1.33811	7.41452
0.671282	7.39999
0.591976	7.3749
1.2368	7.36988
-0.921701	7.3053
-0.509837	7.30455
0.919613	7.28692
0.973169	7.24497
-0.543113	7.22457
0.933051	7.21226
0.34063	7.20858
1.6101	7.20761
-1.08828	7.05722
-0.32826	7.03811
-0.495689	7.01906
-0.908383	6.99598
-1.94186	6.9838
-0.785003	6.96077
0.401838	6.9521
0.512371	6.90674
1.56412	6.87222
0.413516	6.8702
-7.53171	6.8702
2.01314	6.85541
3.85294	6.84244
-0.346175	6.84244
0.515277	6.83881
0.808877	6.83268
-1.11511	6.82993
-4.36224	6.82993
2.5284	6.80711
0.551478	6.79569
-0.543654	6.78135
0.889675	6.76507
-0.830843	6.76447
0.591081	6.76152
1.43016	6.75861
0.449922	6.75548
-0.726879	6.74325
0.59332	6.72545
-0.777017	6.70066
1.17974	6.69179
1.45187	6.67998
-0.392999	6.6783
0.355785	6.63345
0.536786	6.62541
-0.456557	6.61546
-0.344779	6.60755
0.407814	6.59011
0.195933	6.58265
-0.585574	6.55729
-1.11313	6.53346
-0.295715	6.50321
-0.563009	6.4856
-0.524692	6.46776
-3.53173	6.45289
-1.42466	6.40815
1.72352	6.39198
1.75064	6.37388
-5.72685	6.35058
-0.805416	6.32348
-1.64892	6.3054
0.758146	6.2936
-0.327861	6.29285
-0.633636	6.27381
0.909441	6.27154
-0.671648	6.27131
-0.609228	6.26721
-0.740124	6.25063
1.84171	6.24052
-0.345205	6.19706
-0.492455	6.19706
-0.98207	6.18295
-1.08485	6.18295
-1.88035	6.1784
-0.717571	6.14087
0.665171	6.12391
-0.594065	6.11443
0.822583	6.10269
0.936702	6.09229
-0.494229	6.09229
0.209747	6.08787
1.03402	6.02532
-0.358332	6.02209
-1.04681	6.01771
-0.775897	6.01231
-0.808999	6.01231
-1.70521	5.94179
-0.291306	5.93803
-0.766287	5.92262
-2.03234	5.91241
1.51663	5.89513
-0.847876	5.89513
-1.97943	5.88362
0.381297	5.87868
0.830048	5.87074
-0.622023	5.86216
-0.594344	5.85801
-1.48597	5.84988
-0.368196	5.84686
2.284	5.83603
-0.46587	5.83368
0.384054	5.83002
-0.462099	5.81511
1.26473	5.81033
0.652119	5.80672
1.60855	5.80111
1.37545	5.79021
1.27361	5.78184
0.440841	5.77654
-0.603449	5.76619
-0.37915	5.76561
0.941877	5.76213
-0.443283	5.76034
0.655991	5.75998
-0.323082	5.75808
0.573885	5.70525
0.506624	5.7013
0.755999	5.69692
-0.48063	5.68886
1.04185	5.67499
-0.978625	5.67499
-0.603478	5.66751
-1.52584	5.6485
-3.12307	5.64844
1.23998	5.63197
-0.614472	5.61998
-0.361677	5.61124
0.477231	5.60436
0.565589	5.59953
-0.560484	5.59556
-0.560667	5.59556
-0.249825	5.58827
-0.374154	5.58495
-4.57061	5.57765
-0.383722	5.56048
-2.26583	5.54878
-0.45847	5.53483
-0.452647	5.53218
-0.574707	5.52154
-0.545155	5.51326
-1.50797	5.51175
-1.31003	5.51134
-3.68382	5.51119
-0.450844	5.49187
-0.525156	5.46251
-2.28862	5.46096
-0.674711	5.45416
0.233293	5.45193
-0.610677	5.4463
0.537566	5.42666
0.487939	5.42666
-0.960935	5.40932
0.905372	5.39414
-0.587029	5.37403
-0.709843	5.37403
-0.443916	5.36837
-2.01416	5.36732
0.893781	5.36093
3.77187	5.35923
-0.231106	5.35402
-0.573018	5.3436
-0.453236	5.33595
-1.71406	5.3146
-0.532535	5.31177
0.467965	5.29919
-0.292174	5.28058
-0.680351	5.27756
0.439038	5.27599
-0.327946	5.27082
-0.827684	5.26869
-0.636556	5.26426
-0.474884	5.2571
-0.563479	5.2501
0.483709	5.24233
-1.37199	5.23953
-1.0817	5.23643
-0.540508	5.22799
0.696652	5.22325
2.63613	5.22296
-0.699191	5.21421
-0.288373	5.20393
0.668182	5.18947
-0.345751	5.18947
-5.97272	5.18947
-0.514141	5.18697
-0.479418	5.17791
-0.380759	5.15786
-0.714047	5.13633
-1.44512	5.11824
-1.66493	5.11702
-0.432072	5.09881
-0.239399	5.09544
1.80438	5.093
-0.412431	5.08993
-0.430687	5.05344
-0.338387	5.05155
0.491533	5.02851
-0.53383	5.02758
-0.731198	5.0252
-1.23469	5.02384
-0.296353	5.01292
-0.577582	4.98797
0.289291	4.98786
-0.540452	4.9831
0.528572	4.97922
-1.61302	4.97751
-0.663669	4.95953
0.654037	4.94659
-2.41144	4.94128
-0.569696	4.93739
-1.04628	4.93268
0.313918	4.92893
1.32933	4.92505
-0.700188	4.89292
-0.935211	4.8841
-0.492067	4.88069
-0.617105	4.87118
-0.563502	4.85148
-0.923433	4.84589
-0.394599	4.83432
-0.813492	4.82565
0.917866	4.8236
-0.878516	4.81816
-0.651136	4.80397
-0.542993	4.80135
-1.01759	4.79884
-0.54083	4.79302
2.62955	4.78785
-0.417853	4.78731
0.86883	4.77764
1.39788	4.76861
-0.675786	4.76755
0.550447	4.76548
-0.391316	4.74391
-0.519461	4.74314
-0.446378	4.74021
-0.700528	4.73768
-1.14977	4.73529
-1.02326	4.73368
0.275032	4.72913
-1.01051	4.72856
1.47732	4.72815
-0.606938	4.72135
-0.760491	4.72135
-0.542939	4.71892
-0.969448	4.71845
-0.641251	4.71605
-0.383198	4.70938
-1.43124	4.67891
-1.43124	4.67891
-1.39304	4.67345
-0.384137	4.64672
0.47439	4.64601
-0.27263	4.64471
0.487293	4.6266
0.396837	4.6266
-0.433902	4.62643
0.339769	4.6227
-0.330939	4.6227
1.78218	4.62107
-0.570544	4.62014
-2.73913	4.60878
-0.356764	4.55989
0.295432	4.54588
0.550627	4.539
-0.817257	4.53808
-0.910222	4.53668
0.300301	4.53423
-0.919638	4.49939
-0.593531	4.49627
-0.338213	4.47184
-0.508049	4.47082
0.551171	4.4584
2.59347	4.42813
-0.425718	4.42486
-0.664318	4.41645
-1.33045	4.40751
0.440955	4.40476
-1.18401	4.39538
2.17851	4.39181
-0.456511	4.37385
0.513319	4.36561
1.36455	4.34711
0.989124	4.34082
0.788646	4.33712
-6.07418	4.33712
-0.980179	4.33604
-0.385106	4.3337
-1.95877	4.32692
-1.95877	4.32692
-1.95877	4.32692
-1.95877	4.32692
-1.95877	4.32692
-1.95877	4.32692
-1.95877	4.32692
-1.95877	4.32692
-1.95877	4.32692
-1.95877	4.32692
-1.95877	4.32692
-0.379131	4.31953
-0.331131	4.31598
0.827976	4.29938
3.40985	4.28096
0.558027	4.27732
-0.272125	4.27732
0.499282	4.27185
-0.980153	4.25902
0.872326	4.25895
-0.46675	4.24628
1.49533	4.22319
0.277298	4.21765
0.264895	4.21156
-0.216949	4.20949
-0.421062	4.17497
0.55674	4.17371
-2.66075	4.16769
0.403324	4.1651
-0.43528	4.15531
-0.441188	4.13802
-0.605865	4.13802
-0.404166	4.13414
-0.767565	4.12732
-1.64621	4.10908
-0.374295	4.10903
0.927265	4.10715
-0.335254	4.10715
0.317263	4.09696
-0.677302	4.0896
-0.87338	4.08584
0.318122	4.05171
-0.468447	4.01088
1.30338	4.00689
-0.390488	4.00419
-0.745328	4.00358
-0.660035	3.9928
-0.604441	3.99165
-1.17584	3.99165
0.49038	3.99076
-0.508676	3.99076
0.407437	3.98446
-0.817043	3.97221
0.379976	3.96847
1.56095	3.96795
-0.265409	3.96455
-2.73005	3.95878
-0.345395	3.95204
-0.534889	3.94894
0.45755	3.94795
1.04601	3.93298
-0.638058	3.93062
-0.556067	3.92902
-1.31047	3.92461
-0.27442	3.91898
-0.48049	3.91898
-0.534849	3.91328
-1.23224	3.91328
0.283436	3.91219
-0.639132	3.911
-0.246597	3.89818
-0.889806	3.89818
-0.680795	3.89425
-6.60219	3.86258
-0.437708	3.86042
-0.567902	3.85951
-0.51689	3.85927
-0.852973	3.852
-0.639742	3.85133
1.5246	3.84652
0.74745	3.84154
-0.443845	3.83809
-0.33853	3.83489
-0.613525	3.8332
-0.368556	3.82447
-0.411041	3.82055
-1.89296	3.81676
-0.670816	3.81029
-0.316488	3.80912
-0.787262	3.80909
0.306518	3.80746
-0.471455	3.80291
-0.46415	3.8001
-0.60991	3.79659
0.685444	3.79418
-0.508295	3.7936
-1.44627	3.7936
-0.310954	3.78741
-1.25633	3.78148
-0.302391	3.78142
0.296164	3.78131
-0.478925	3.76213
0.194442	3.76057
0.214004	3.75195
-5.46443	3.75195
-0.380518	3.75174
-0.295037	3.74863
-1.00276	3.74492
-0.291312	3.74309
0.396423	3.7382
-0.658469	3.734
-0.881236	3.73247
-0.767784	3.72919
-0.301907	3.71176
-1.44581	3.70823
0.370251	3.70674
0.65584	3.70525
-2.27124	3.70222
0.510069	3.7018
-0.783891	3.70064
-0.84167	3.69939
-0.393293	3.68653
-0.753488	3.68475
1.20632	3.67578
-0.57767	3.67472
0.377166	3.66968
-0.290264	3.66923
-0.550613	3.66923
0.331843	3.66662
-0.354334	3.66186
-0.664484	3.65977
-1.95571	3.65195
1.34278	3.63859
-1.34748	3.6332
0.388844	3.61722
-0.408707	3.61722
-0.275618	3.61572
0.671782	3.60964
-0.843874	3.60468
1.17433	3.60143
0.406973	3.59848
-4.17017	3.59554
-0.816575	3.59474
0.292663	3.5687
-0.558887	3.56612
-0.36231	3.56173
-1.42967	3.56173
0.999132	3.56018
1.44389	3.55517
-0.953127	3.5444
-0.675218	3.54115
0.317207	3.53946
-0.555911	3.53928
-0.325603	3.53609
-0.595464	3.53576
0.261449	3.53097
0.39305	3.52813
1.10902	3.52374
-0.544073	3.52181
-0.403224	3.51241
-0.648215	3.50298
-0.286483	3.49357
0.354935	3.49269
0.890671	3.49157
-0.872347	3.48748
-0.494239	3.48416
-0.276624	3.47416
-0.387161	3.46835
-0.520203	3.46738
-0.524882	3.45888
-0.608288	3.4417
-0.564064	3.44104
1.07758	3.43685
-1.38224	3.43057
-0.27108	3.42948
-0.79851	3.42708
0.49419	3.42707
-0.40454	3.42707
-0.279946	3.42704
-0.42029	3.427
-0.259206	3.41015
-0.604478	3.40955
0.393816	3.40187
0.774295	3.39742
-1.33836	3.38828
0.274173	3.38516
-0.272163	3.38108
-0.459211	3.37938
0.271344	3.37687
0.600032	3.37663
0.365552	3.3736
-0.20421	3.3736
-0.349355	3.372
0.443376	3.36145
0.315868	3.35902
-0.33387	3.35824
0.857373	3.35456
-0.29396	3.35172
-0.320208	3.34713
-0.45638	3.34412
0.350861	3.33219
0.750044	3.31494
-0.404405	3.30748
-0.208827	3.29645
1.71319	3.2927
-0.495122	3.28126
-0.849787	3.27009
0.268301	3.26638
-3.90763	3.26638
0.260483	3.2644
-0.64679	3.26037
-0.443055	3.2491
-1.1848	3.24771
-1.1848	3.24771
-0.260126	3.24105
-1.45472	3.23602
0.581401	3.23422
0.538498	3.23382
-1.50149	3.23201
0.81393	3.21311
-0.868793	3.19714
1.34568	3.1947
0.359735	3.19306
-0.404505	3.1891
-0.342514	3.18619
-3.63488	3.18619
0.247105	3.18261
-0.299296	3.17825
-0.478829	3.17825
1.26469	3.17097
-0.645453	3.17039
-0.329109	3.16776
0.66863	3.14967
-0.462183	3.14313
0.34913	3.1413
0.30169	3.1392
-0.556757	3.13265
-0.357453	3.13148
-0.66909	3.12871
-0.3615	3.12502
0.961787	3.11612
-0.47974	3.11461
-0.593153	3.10829
0.403729	3.10109
-0.255641	3.08748
0.362347	3.07268
-0.233081	3.07268
-0.393794	3.07268
0.730496	3.06913
-0.55195	3.06913
-0.724202	3.06862
0.783169	3.06359
0.853233	3.06118
-0.65876	3.05252
0.356241	3.04305
-0.474932	3.04149
0.659098	3.04068
0.776257	3.04047
-0.318776	3.02856
-4.4581	3.02753
-0.279613	3.02256
-4.27359	3.01897
0.822989	3.01359
-0.326697	3.01177
0.654699	3.01102
-0.233853	3.00527
-0.516513	3.00365
0.644063	3.00292
0.247621	2.99895
-0.471783	2.9915
0.670833	2.9869
-0.506397	2.9869
-1.17624	2.97671
0.474528	2.97382
-0.356268	2.97322
-0.488965	2.96519
-0.419302	2.96125
-0.285739	2.95951
-0.433887	2.95909
-0.585037	2.95817
-0.563423	2.95571
0.78055	2.95179
-0.681841	2.94276
-0.477869	2.94245
-0.51688	2.94123
0.396895	2.93743
-0.260801	2.9352
0.309468	2.93357
-0.390825	2.93357
-0.650786	2.92526
1.53327	2.91832
-0.28714	2.91706
0.404191	2.91604
0.444227	2.90939
0.500456	2.90289
0.468678	2.89871
-0.419463	2.89161
-0.490153	2.8889
-0.215723	2.88827
-0.247928	2.88827
-0.745696	2.88827
-0.511225	2.88703
0.442041	2.87783
0.273594	2.87273
1.07995	2.86955
-1.09324	2.86931
-0.357903	2.86152
-1.4906	2.85924
0.849832	2.85678
-0.447351	2.85558
-0.470679	2.85364
1.53071	2.84841
-3.32168	2.84793
0.476875	2.84709
-0.206362	2.84487
-0.631111	2.84086
-1.06465	2.84086
-1.1167	2.83919
-0.358697	2.8387
-1.00837	2.83857
-0.431053	2.83626
-0.703006	2.83399
0.882573	2.83055
-2.5544	2.82557
0.76979	2.82485
-0.440292	2.81812
0.826294	2.81554
0.845281	2.81334
0.321339	2.81151
-0.342566	2.81151
-0.450253	2.80377
-0.837223	2.80329
-0.211596	2.80283
-0.443188	2.8018
-0.714949	2.8018
0.792693	2.80022
-0.337776	2.79763
-0.591862	2.79579
-0.591862	2.79579
-0.243403	2.7778
-0.306721	2.77779
0.258009	2.77698
-1.6387	2.77678
0.371711	2.77239
0.414679	2.76955
-0.759783	2.76773
-0.360752	2.76765
-0.351369	2.76546
-0.430168	2.76503
-0.583502	2.76455
-0.74921	2.764
-0.428212	2.76336
0.307657	2.76007
-0.204352	2.76007
-0.524113	2.75643
0.395389	2.75205
-0.272858	2.7512
-0.640919	2.74418
0.761013	2.74193
-0.702733	2.74179
-0.196239	2.73292
-0.762156	2.73185
-0.243209	2.73037
0.340154	2.73028
1.68197	2.72985
-0.355517	2.72832
-0.38895	2.72832
-0.509247	2.72415
-0.618093	2.72095
-1.70952	2.7194
-4.91074	2.7194
-0.741445	2.7137
-0.301924	2.71247
-0.440346	2.71167
-0.714739	2.70462
0.716	2.70072
-0.35001	2.69695
-1.34368	2.69594
-1.34368	2.69594
-1.34368	2.69594
-1.34368	2.69594
-1.34368	2.69594
-1.34368	2.69594
-0.316186	2.68628
-1.99674	2.68401
0.50612	2.68294
-0.327337	2.6732
-1.91311	2.67128
-0.772981	2.66993
0.484162	2.66958
0.749866	2.66733
-0.316526	2.65691
-0.466484	2.65663
-0.248431	2.64671
-0.354057	2.64309
-3.9084	2.63875
-0.379138	2.63243
-0.554868	2.62575
-0.554868	2.62575
-0.554868	2.62575
-0.420022	2.62252
-0.548289	2.61918
-0.397013	2.61856
-0.400943	2.61486
-0.439581	2.61374
-0.828538	2.60939
-0.986049	2.60324
1.05782	2.59004
0.880351	2.58431
0.772878	2.58315
-0.584002	2.57466
-0.814638	2.56852
0.45504	2.56731
-3.3881	2.56583
0.190646	2.56239
-0.1941	2.5549
-0.257027	2.5549
-0.275714	2.5549
-4.60715	2.55426
-1.06808	2.55331
0.65565	2.54453
-0.447137	2.54443
-0.403874	2.54123
0.340129	2.53932
-0.353736	2.53535
0.22944	2.5328
0.252544	2.52698
-0.52313	2.52654
-0.358523	2.52399
1.25497	2.52305
-0.850965	2.52055
0.501017	2.51754
-0.388192	2.51567
0.612062	2.51193
-1.85534	2.50866
0.958375	2.50261
0.593978	2.50261
-0.246427	2.50102
0.382027	2.49682
0.244997	2.49512
0.420699	2.49454
0.205384	2.4922
0.252292	2.49077
-0.557441	2.48778
-0.489624	2.48775
-0.313412	2.48764
-1.43778	2.48764
-0.821653	2.48735
0.504987	2.48555
-1.35663	2.48497
-3.72707	2.4833
-1.67043	2.48127
-0.349991	2.47219
-1.09807	2.46653
-0.435569	2.46559
-0.435569	2.46559
-0.354337	2.46123
-0.414503	2.46121
0.566779	2.46037
-0.935112	2.4577
-1.17728	2.45412
0.643251	2.45347
-0.33277	2.45088
-0.641867	2.44861
-0.20337	2.4451
-0.209448	2.44191
-0.321038	2.43959
-0.483596	2.43948
-0.877646	2.43948
-0.271438	2.43538
0.734811	2.43097
0.146619	2.42945
-0.646271	2.42767
-0.646271	2.42767
1.24273	2.42701
-0.878011	2.42568
-0.185103	2.42106
-0.695038	2.41584
-0.240887	2.41405
-0.277953	2.40787
0.285351	2.40401
-0.248573	2.40401
0.280111	2.3989
-0.410594	2.39856
0.755618	2.39608
0.711634	2.39512
-0.312568	2.39338
0.178651	2.39185
-1.11098	2.3903
-0.373608	2.38684
0.379751	2.38496
-0.164017	2.38196
-0.176654	2.38196
-0.558508	2.3817
0.263571	2.38002
-0.885005	2.37781
-0.761496	2.37076
-0.85327	2.368
0.680548	2.36597
-1.0368	2.36597
-0.452302	2.36056
0.264886	2.35124
0.948929	2.34964
-3.1401	2.34964
-0.762585	2.34797
-0.511731	2.3469
0.162434	2.34234
-0.403656	2.3421
-0.439239	2.34021
-0.362373	2.34008
0.508712	2.33659
-0.255703	2.33659
0.215946	2.33252
-0.308564	2.32662
0.376108	2.32377
-0.705143	2.32203
0.786444	2.31962
0.263177	2.319
-0.221868	2.31878
-0.286834	2.30598
0.878715	2.3039
-0.548652	2.29674
0.518891	2.29621
-0.793833	2.29621
-0.31498	2.29478
0.187646	2.2892
0.785786	2.28028
0.172402	2.28028
-0.552803	2.27964
-0.636082	2.27774
0.325117	2.26773
-0.820546	2.26743
-2.20504	2.26743
-0.400329	2.25407
-0.153306	2.25021
-0.207572	2.25001
-3.22586	2.24931
0.828533	2.24873
1.07275	2.24594
-0.32443	2.24358
-0.242072	2.24196
-0.251981	2.24196
-0.341232	2.23977
0.347323	2.23557
0.639148	2.23276
-0.288365	2.23206
-0.303465	2.22535
-0.424032	2.22216
0.46475	2.22177
-0.227912	2.21945
-0.291319	2.21728
-0.507867	2.21584
-0.451608	2.21546
0.557149	2.21077
0.410405	2.21077
-2.53059	2.20849
-0.32324	2.20658
-0.148702	2.20281
-0.913288	2.20176
-0.144228	2.1998
-3.2205	2.19614
-0.319322	2.19144
-0.870457	2.19116
-0.345989	2.19075
-0.424502	2.18922
-0.319941	2.18919
-0.950823	2.18919
-0.292669	2.18538
0.684715	2.18476
0.366565	2.18296
0.29291	2.18256
-0.477373	2.18067
-2.13856	2.17697
-0.506997	2.16531
-0.666135	2.16531
-1.46417	2.16321
-0.634813	2.162
-0.908858	2.16099
0.57904	2.15997
-0.373507	2.15982
0.210347	2.15793
0.598344	2.15183
0.461564	2.14192
0.468092	2.14092
-0.493333	2.14072
-0.193669	2.13475
-0.250734	2.13475
-0.225565	2.12809
-0.404731	2.12809
-0.604093	2.12809
0.315035	2.12673
0.356489	2.12593
-0.293397	2.11953
0.493792	2.11947
0.205871	2.1156
-0.464186	2.11441
0.265401	2.11331
0.918794	2.10947
-0.543023	2.10815
-0.682637	2.10631
-0.889849	2.1059
-0.349101	2.10502
-0.469196	2.10502
-0.400509	2.10475
0.29119	2.10185
0.265983	2.09902
-0.309054	2.0987
-0.342682	2.0974
-0.412805	2.09724
-0.695598	2.09224
-0.695598	2.09224
0.30247	2.08883
0.232946	2.08433
0.216179	2.07973
-0.87302	2.07513
-0.524883	2.07332
-0.266945	2.07172
0.159471	2.06654
-0.151354	2.06426
0.796872	2.06314
-0.3644	2.05973
-0.549942	2.05764
-0.496127	2.05299
-0.774621	2.05188
0.241475	2.04975
-0.143437	2.04374
0.764395	2.04125
-0.314271	2.03814
-0.24806	2.03419
-0.262667	2.02976
0.518897	2.02959
-0.461028	2.02725
0.413713	2.02639
-0.841857	2.02639
-0.867793	2.02639
0.743109	2.0255
0.237483	2.0255
-0.730921	2.0243
-0.491353	2.02072
-0.310272	2.01864
0.691438	2.01035
0.348684	2.0098
-0.266805	2.00678
-0.789105	1.99492
-0.513925	1.99413
-0.449229	1.99405
-0.478161	1.99273
-0.44573	1.98936
-0.308055	1.98575
-0.607105	1.98396
0.375567	1.98111
0.298949	1.97509
-0.521753	1.97505
-0.699087	1.9747
-0.188024	1.97469
-0.22687	1.97327
-0.687842	1.9729
-0.687842	1.9729
-0.687842	1.9729
-0.687842	1.9729
-0.687842	1.9729
-0.687842	1.9729
-0.687842	1.9729
-0.417531	1.97126
-0.563107	1.97126
0.404158	1.97024
-0.995629	1.97024
-1.17088	1.96956
-0.548012	1.96898
0.225735	1.96853
-0.221001	1.96618
-0.311755	1.96618
-0.322346	1.96618
-0.444962	1.96618
-1.62084	1.96552
-0.300298	1.95896
-0.282522	1.95797
0.977042	1.95057
0.176037	1.95057
-0.368632	1.95057
-0.789712	1.94804
-0.253017	1.94448
-0.390474	1.94
-0.211956	1.93844
0.318367	1.93636
-0.523719	1.93636
-0.56008	1.93625
-0.42625	1.93205
-0.339916	1.92964
0.37284	1.92859
-2.41762	1.92806
0.64036	1.92543
-0.133804	1.92462
-1.49814	1.92402
0.325547	1.92163
-0.223286	1.92041
0.289124	1.918
-0.348892	1.91345
0.355161	1.9126
-0.733865	1.91211
-0.747385	1.91021
-0.38004	1.9093
-0.135615	1.90926
-0.222116	1.90876
-0.534722	1.90646
-0.648673	1.90543
0.281126	1.90496
0.266613	1.90496
-0.530443	1.90312
0.508482	1.90164
-0.304219	1.89898
-0.496096	1.89812
-0.35301	1.89721
-0.424409	1.89721
-0.526459	1.89688
0.594313	1.89086
-2.88523	1.89086
0.338	1.88616
-0.512021	1.88616
-0.686693	1.88616
0.379824	1.88328
-0.235867	1.88225
0.168298	1.88014
-0.977377	1.87972
-1.07696	1.87471
-0.256601	1.87439
-0.475863	1.87344
-0.999324	1.87176
-0.518541	1.87077
-0.316805	1.86761
0.405081	1.86639
-0.437175	1.86639
-0.323306	1.86347
0.247815	1.85613
-0.485971	1.85613
-0.920031	1.85381
-0.367967	1.85275
0.200577	1.85166
-0.413345	1.84358
-0.199782	1.84094
-0.415024	1.84092
-0.699966	1.84032
0.435481	1.83873
-0.307752	1.8359
0.58655	1.83473
0.308219	1.83378
-1.87322	1.83378
-0.520904	1.83089
0.146751	1.83017
-0.235747	1.82937
-0.650844	1.82927
-0.271886	1.82145
-0.24337	1.81636
-0.294032	1.8101
-1.57405	1.80953
-0.226058	1.80745
-0.638442	1.80702
-0.602272	1.80424
-0.177974	1.79772
-0.656135	1.79522
0.460788	1.79519
0.183831	1.79518
-0.293041	1.79439
-0.291129	1.79324
0.301543	1.7919
-0.406915	1.78997
-0.481437	1.78862
-1.2418	1.78862
0.254155	1.78288
-0.409342	1.78238
-0.73178	1.78238
-0.298647	1.77668
0.677037	1.77413
-0.454713	1.77401
-0.560232	1.77316
-0.213129	1.77303
-0.874858	1.7726
-0.190219	1.77197
-0.986628	1.77043
-0.361936	1.76617
-0.202748	1.76313
-0.211096	1.76063
-0.401634	1.75737
-1.0679	1.75547
-0.262715	1.75422
-0.418789	1.75418
0.580884	1.75342
-0.190529	1.75092
-0.300868	1.75092
-1.37754	1.74167
0.192215	1.74077
0.804905	1.73747
-0.226638	1.73646
-0.226638	1.73646
-0.237099	1.73525
-0.635794	1.73449
-0.210288	1.73391
-0.882999	1.73163
-1.83946	1.73157
-0.2459	1.72901
1.07628	1.72877
-0.205676	1.72701
-0.594915	1.71743
0.942078	1.71698
-0.164867	1.71339
0.178116	1.71233
0.204546	1.71038
0.317975	1.70908
0.236752	1.70698
-0.388732	1.70606
-0.865743	1.70606
0.654891	1.70546
0.558693	1.70546
-0.417532	1.70546
-0.588216	1.70546
-0.21465	1.70284
-0.21932	1.69873
0.166079	1.69427
-0.310827	1.69427
-0.598008	1.69427
0.446029	1.69424
0.271393	1.68707
-0.386707	1.68594
-0.357687	1.68572
-0.57729	1.68498
-0.269735	1.68363
-0.214908	1.67991
-0.167027	1.67983
2.75141	1.67584
-0.46747	1.67269
0.340905	1.66643
-0.400484	1.66485
-1.9924	1.6647
-0.39315	1.66368
0.246634	1.65943
-0.318464	1.6575
-1.20525	1.65718
0.262661	1.65454
0.772471	1.64908
-0.684565	1.64793
0.271457	1.64745
-0.514083	1.64325
-0.424138	1.64092
-0.329806	1.63909
-0.344673	1.63717
-0.603985	1.63625
-0.205641	1.63532
-0.298445	1.63498
-0.289648	1.63139
0.576793	1.63046
0.167504	1.63046
0.454132	1.62965
-0.309073	1.62754
-0.183229	1.62666
-0.263345	1.62444
-0.490694	1.62444
-0.850179	1.62444
-0.534492	1.62348
-0.344647	1.62068
0.260419	1.6178
0.201391	1.6178
0.220568	1.61618
-0.630132	1.60586
-0.444132	1.60309
-0.383441	1.60184
0.329577	1.5991
0.42005	1.59909
-0.353077	1.59901
-0.233829	1.59763
-0.983731	1.59666
-0.977066	1.59467
0.295094	1.59421
-0.341529	1.59377
0.470584	1.59354
-0.555247	1.59063
-1.5995	1.59063
-1.5995	1.59063
-0.242909	1.58821
-0.270311	1.58453
-0.387874	1.58453
0.261406	1.58283
-0.864214	1.58197
-0.935549	1.57258
-0.281797	1.5713
-0.629937	1.57034
-0.164029	1.56745
-0.336804	1.56701
1.09231	1.56189
0.755277	1.56189
-0.250482	1.56189
-0.254079	1.56081
-0.515707	1.56024
-3.20903	1.55933
-0.309257	1.55817
-0.618555	1.5552
-0.266474	1.55455
0.585695	1.5469
-0.264344	1.54485
-1.38702	1.54131
-0.317424	1.53925
-0.40629	1.53925
-0.532104	1.53925
0.394908	1.53701
0.17749	1.5368
-0.592305	1.53658
1.25588	1.53629
0.385913	1.53562
-0.281682	1.5322
-0.403581	1.5322
-0.221808	1.53187
-0.130295	1.53036
-0.134903	1.53018
-0.399613	1.52955
-0.314593	1.52798
-0.164062	1.52715
-0.68208	1.52669
-0.479753	1.52602
-0.258304	1.52485
-0.378052	1.52438
0.270195	1.52213
0.334327	1.51653
0.263414	1.51272
-0.875565	1.5085
0.312217	1.50614
0.151889	1.50512
1.20258	1.49741
-0.188573	1.49741
-0.563055	1.49741
0.903708	1.49673
-0.152035	1.49673
0.770093	1.49568
-0.328372	1.49568
-0.375007	1.49568
-0.392313	1.49568
-0.228531	1.49529
0.39217	1.4941
-0.399486	1.49393
-0.604494	1.49281
0.828237	1.49169
-0.132402	1.49124
-0.235003	1.48192
-0.300546	1.48135
-0.395335	1.47647
0.584118	1.47452
0.35634	1.47443
0.280894	1.47215
0.120722	1.4686
[truncated: 2,508 more rows]

## Sheet: Fig. 4e
WT CHIN+	ΔHNS CHIN+	ΔStpA CHIN+	ΔHNSΔStpA CHIN+	WT CHIN-	ΔHNS CHIN-	ΔStpA CHIN-	ΔHNSΔStpA CHIN-
102.14	2972.14	101.39	25844.9	1394.29	15892.6	1423.57	12425.8
64.368	1765.63	69.4529	70200	1479.75	31332.8	1070.36	12889.7
23.058	938.704	17.0191	3936.75	127.37	1961.89	85.6	508.703
252.908	4019.39	135.35	818.261	1200.54	3889.72	1011.14	1793.48
90.634	2150.53	83.0041	9912.93	135.69	1107.1	127.337	9815.73
363.304	2190.44	233.201	13065	43.042	969.054	47.7113	140152
36.896	829.272	17.2326	2118.27	51.198	731.816	60.1845	23805.9
94.386	612.728	136.052	1346.65	789.242	9279.84	472.412	5440.33
32.314	525.302	41.991	1354.24	453.052	6289.91	270.145	1233.6
262.462	7754.7	314.554	68497.4	17.566	829.862	20.3609	88966.9
11.57	435.602	7.21642	1272.13	86.844	1107.31	77.1925	60974
17.426	367.814	17.9357	2264.27	95.264	1607.57	93.6352	1977.68
20.77	343.916	85.1378	2439.25	162.274	890.082	162.412	8591.28
26.806	343.44	23.3923	2844.08	750.462	2607.5	729.114	7895.45
73.938	527.098	75.4425	19012	61.038	987.892	59.8068	998.873
12587.7	35269.2	15554.6	17031.3	20.562	546.768	24.9394	101143
40.384	670.412	29.4865	8226.94	18537.9	441.172	27731	448.457
34.142	346.938	35.4862	1644.15	35.822	411.924	28.6042	3627.2
12.478	311.412	4.44195	634.398	559.182	1810.33	539.701	763.52
926.608	3227.33	587.379	1446.87	242.16	1034.76	178.459	16306
22.038	236.624	49.4564	1747.28	808.418	2679.7	750.827	1168.64
128.4	964.964	149.01	3006.21	971.13	4634.9	1136.66	25987.9
141.466	1447.83	74.5496	175.108	54.55	459.522	1217.06	53424.3
1329.17	6155.45	549.258	33272	266.276	1570.06	120.967	372.464
180.524	1135.67	95.0753	9260.57	215.648	1185.99	159.184	33333.9
40.954	348.148	28.4259	2166.48	93.856	507.248	77.0574	10033.1
48.49	333.646	65.8005	6509.23	409.62	38.298	1636.72	38.7302
21.98	289.394	15.6675	1595.09	127.44	778.858	123.099	2667.77
47.876	374.024	33.8234	2394.74	34.234	467.904	26.2697	17680.7
92.302	3432.67	84.6452	24514	4446.38	10620.1	4009.96	12475.6
8.848	273.208	15.7998	18364.5	1675.48	7737.82	1015	20993.7
7.606	229	3.77051	660.773	1675.48	7737.82	1015	20993.7
40.448	298.938	56.7846	627.114	1675.48	7737.82	1015	20993.7
15.026	185.32	7.75061	838.74	142.33	837.176	49.3222	166.682
130.752	557.944	114.582	4032.53	173.222	546.35	193.47	963.109
34.714	289.406	29.9925	1220.69	63.842	389.738	34.734	3519.27
11.426	162.908	7.56024	1668.78	60.608	412.13	53.9604	1667.37
42.456	382.87	29.9443	4705.21	224.238	987.548	303.764	32363
28.382	385.286	20.2225	8252.19	108.524	502.798	62.4655	1121.89
3.964	177.51	3.45205	834.313	124.804	452.774	156.399	1259.82
150.196	777.582	192.847	4326.25	210.2	22.58	961.578	32.5128
299.558	1761.23	223.016	1930.14	258.422	1042.41	306.399	2193.35
268.248	852.562	174.412	4612.5	63.36	365.632	50.3417	2587.34
28.27	409.784	27.832	3152.3	93.904	398.592	69.762	4172.25
53.318	310.564	28.0487	512.856	95.768	472.196	68.3516	1109.02
9.2	142.194	62.1158	875.832	79.104	352.202	51.5923	552.22
1285.91	3236.47	1230.15	683.94	75.646	481.332	39.1124	815.556
47.834	218.306	53.311	1129.3	219.758	17.254	853.005	74.7588
67.746	517.814	60.2011	5147.04	190.582	17.154	857.441	9.99197
6.376	143.392	3.08539	3413.92	80.284	404.48	61.9722	3243.76
43.794	254.744	32.6929	4100.56	180.218	23.79	651.441	17.4802
67.802	558.502	67.2733	447.237	55.28	354.412	46.5483	6471.51
49.71	195.486	344.362	8717.52	1321.52	568.87	1127.5	57.4887
20.656	187.596	14.9072	474.635	141.414	609.566	79.7002	5166.26
34.178	190.424	20.0383	901.018	62.57	310.04	60.2953	1438.97
72.674	623.798	39.1731	1736.22	84.108	285.852	83.206	967.355
397.486	1126.3	2064.77	8596.44	129.028	485.094	624.993	2721.16
4.972	107.266	3.6463	653.985	17.734	203.556	169.419	15430.3
12.45	164.722	9.59746	1074.17	2219.12	1211.6	1772.16	316.588
1559.64	4480.3	7584.22	42279.6	265.624	835.268	262.572	4750.48
9.518	128.804	5.90291	370.852	120.47	735.178	74.4079	1071.1
65.82	238.56	76.7733	4818.09	163.276	552.972	142.544	11487.2
279.306	1214.48	262.522	746.186	30.856	198.36	29.9389	6763.12
76.248	264.572	57.2747	4293.34	231.39	46.362	814.963	37.7706
14	157.788	13.0894	3112.31	52.304	197.544	35.6137	8005.06
15.364	135.78	10.2072	120.883	20.878	182.732	14.0476	2928.16
90.814	260.966	76.3828	721.72	51.316	221.04	33.9921	2491.56
74.676	281.692	36.7913	30899.3	34.178	190.424	20.0383	901.018
44.214	328.514	30.3552	2279.5	34.56	206.222	33.1645	2204.2
16.756	142.862	17.8365	25113.3	57.018	287.566	47.3505	5452.08
20.108	141.228	32.8233	654.995	6342.17	18056	9691.71	21245.2
25.228	152.88	28.6123	813.154	18.608	158.308	88.2624	8822.78
21.658	137.962	17.306	1396.41	604.366	1244.44	375.315	484.903
584.072	1592.58	502.543	3722.13	73.26	366.612	54.579	996.643
30.33	164.396	19.5724	601.921	212.656	506.704	127.242	234.136
23.614	143.448	24.1061	400.421	103.698	356.226	88.3308	19125.5
23.99	214.292	51.1741	7055.87	861.306	2132.76	579.63	19151.7
20.002	115.196	18.5442	4217.97	55.63	419.328	39.3544	17211.2
19.154	165.982	18.9477	4487.31	65.496	300.396	39.0687	367.373
13.208	119.032	9.64999	1089.04	248.16	75.646	928.714	631.857
63.024	413.98	51.6786	3599.77	108.658	7.462	538.599	11.6002
114.41	435.63	72.1601	1859.7	55.932	228.704	83.9748	1300.94
6.8	112.93	6.17862	1688.68	84.78	234.172	188.543	19875.9
28.56	113.44	24.9683	378.267	38.62	241.766	27.0314	1419.26
49.678	176.706	51.5425	2822.79	13.692	108.652	6.58742	4225.78
1511.27	2691.29	1573.73	2463.42	442.288	802.22	1779.86	5313.75
5.916	76.358	5.74417	2397.49	14.314	128.778	19.1755	1278.39
46.996	174.188	27.2285	1887.1	99.316	5.246	443.243	2.62528
50.858	162.234	29.1204	1401.52	2530.57	4228.18	2880.94	1386.36
62.876	236.26	93.2456	1089.29	126.416	12.004	511.458	46.5429
63.492	278.98	1016.12	944.356	12.358	95.656	70.9612	633.467
12.144	92.8	8.00161	5485.39	684.614	2058.84	1039.62	1216.35
24.998	284.51	30.4358	672.01	34.05	176.534	16.2096	1842.8
35.32	136.186	23.263	672.878	230.498	499.196	246.27	1785.23
17.646	99.876	85.641	3360.38	100.856	7.108	454.47	1.14718
16.004	98.13	12.3465	1014.85	12.698	128.322	9.07382	1361.88
22.342	148.202	14.1025	328.514	1739.9	3872.68	2029.81	451.265
17.806	126.754	16.609	2677.39	18.016	100.146	24.5192	349.992
11.508	81.38	12.7011	195.157	3426.59	2341.62	3323.85	808.997
22.626	114.32	26.0488	4127.52	39.382	191.882	34.2448	2242.24
84.97	606.398	69.265	4173.94	1256.92	2160.98	994.496	2056.25
41.33	180.902	29.8649	739.26	3334.96	1905.93	24989.6	1360.11
598.04	1720.22	595.188	10209.9	36.622	167.016	21.7324	5275.81
25.614	104.83	513.882	704.725	1687.03	4396.43	1210.85	1921.31
35.46	175.45	51.5119	5639.27	398.994	760.25	370.251	530.796
18.416	99.5	16.2536	249.203	122.93	300.29	170.419	402.765
79.396	534.226	54.0033	1165.22	26.504	134.494	17.6761	915.005
79.396	534.226	54.0033	1165.22	94.95	9.342	491.275	8.03842
5.062	91.95	9.64753	26382.8	230.308	636.796	136.937	240.777
56.884	269.016	120.838	548.954	71.15	251.828	56.2849	5754.33
157.648	593.994	142.542	1880.65	28001.6	52663.7	38031.1	91591.8
100.332	262.214	297.419	4676.37	5767.69	17199.7	4216.89	2327.83
14.664	107.524	9.74917	229.667	958.918	514.502	2657.42	305.482
8.69	73.462	20.2045	254.64	156.68	322.054	121.195	2338.11
35.464	115.618	43.6824	2372.92	141.646	360.296	140.948	1155.43
52.998	222.312	30.291	2411.28	944.842	493.708	836.537	386.955
46.128	177.678	26.5484	1759.33	100.876	14.204	448.345	46.6174
37.768	130.38	29.3525	1981.47	1819.9	1132.69	2442.21	883.956
25.92	97.844	29.794	682.525	168.862	440.812	380.508	2259.33
221.85	508.668	1420.07	4763.07	715.834	1341.05	817.001	1330.55
4648.56	8535.2	4465.89	5020.36	274.672	555.046	295.641	613.447
4345.71	7515.73	4142.42	4990.93	44	144.516	65.33	130.997
688.934	1525.31	859.843	3177.25	132.884	294.742	82.5835	687.511
1432.11	2285.44	3225.22	3251.8	124.708	25.996	494.379	42.0044
10.72	74.82	17.014	151.759	35.056	159.348	84.889	950.78
12.208	63.742	8.46008	3505.55	24.656	149.374	25.5357	339.151
13.374	122.962	9.41209	818.126	30.342	130.03	20.3153	243.185
122.43	333.254	69.8685	1066.88	40.018	128.32	22.8474	527.349
10.016	55.022	5.59321	1560.89	73.504	181.2	246.482	6993.03
85.014	251.77	457.369	380.727	2594.3	1840.09	2142.68	1099.91
7.406	65.278	16.9519	778.031	39.662	125.744	32.0532	274.087
14.014	71.842	5.87174	922.374	34.598	130.858	30.0541	555.718
887.114	1764.89	1704.78	1969.92	17.372	128.374	10.874	40.6411
11.412	57.504	52.9524	618.644	32.54	145.322	54.8323	797.837
15.698	101.964	20.1172	1200.07	9457.22	29196.6	13422	14522.4
4.702	46.36	4.26618	207.902	199.472	435.936	227.803	668.815
29.884	89.478	39.6076	1763.04	48.218	155.338	40.219	539.991
4.958	50.806	7.89971	424.097	12.33	76.94	11.53	867.364
25.336	84.814	21.8905	497.013	297.498	697.134	344.94	2824.09
117.394	310.97	63.154	1661.49	9.438	61.708	8.03231	169.396
25.624	87.672	25.8124	627.795	12.336	67.992	19.5063	17435.4
13.858	66.468	12.9811	704.106	9.986	60.49	35.6927	3299.64
73.574	154.222	56.1163	1228.43	112.284	254.56	69.1954	2041.7
8.688	54.828	5.1656	86.3525	58.438	214.532	95.8286	3350.81
17.874	70.034	17.535	998.678	799.016	1463.42	592.035	940.255
309.338	578.608	233.24	431.779	74.89	166.364	71.4508	1921.94
10.422	52.782	6.3257	229.774	95.416	236.466	61.6013	120.998
32.94	113.186	19.2163	2165.69	17.18	73.058	28.9986	11872
4.948	40.632	6.88621	747.967	1231.71	680.374	2383.66	977.139
6.228	43.01	7.97794	295.461	2883.96	2125.61	2688.58	1305.92
13.388	68.724	7.46766	1343.87	743.616	1457.7	669.064	2151.71
207.136	373.92	1301.18	428.826	76.554	217.87	90.5212	585.019
30.51	127.126	17.251	181.867	48.412	155.136	38.9209	176.196
20.136	69.506	13.0386	407.577	175.526	405.582	104.663	215.983
162.848	821.862	116.281	3995.94	74.918	13.522	250.702	14.3742
21.244	74.036	81.5263	2001.32	18.648	85.85	14.7166	3840.21
28.78	82.296	35.7212	31486.9	25.768	102.224	57.6173	5140.92
21.154	69.466	22.0973	866.566	58.57	177.096	35.5521	951.835
83.682	247.634	59.5441	451.184	118477	90281.5	89391.5	16692.1
10828	15383.3	9200.93	7028.37	104.186	401.418	72.9907	2201.72
6.488	45.066	3.60763	812.628	4798.55	3503.21	3818.5	1564.52
7.892	45.1	7.60473	2220.05	564.852	1283.84	419.954	404.956
9.262	41.312	9.2531	2545.71	36739.4	58228.9	41279.7	75847.7
25.782	96.636	201.552	253.912	1895.51	3040.64	1939.1	3071.84
17.434	59.686	19.4859	746.374	59.492	8.258	254.81	11.077
16.704	62.062	7.89342	3246.88	31.558	100.588	23.9633	3052.58
17.752	61.942	11.0818	2038.04	69.374	167.494	50.2515	132.707
30.228	84.912	33.9855	828.078	24.398	96.968	42.4851	4841.1
5.282	34.51	4.67263	525.249	5145.41	7714.74	6418.91	15008.1
1037.31	2058.21	727.169	1921.27	56.144	12.2	182.635	28.1511
15.016	57.474	16.6386	3836.04	89.414	212.886	47.2902	105.515
31.5	84.486	26.2678	2367.81	161.21	313.024	113.368	329.99
176.78	331.232	130.627	5045.42	147.802	333.526	144.862	1384.45
6.382	45.358	6.10105	4499.86	26760.7	21721.7	13905.1	1803.47
39.254	107.272	96.366	663.357	22.732	75.702	18.4669	74.8439
27820.9	8450.94	26200.5	787.815	108.852	435.924	112.855	1095.53
2.958	36.64	20.4109	2356.42	137.092	281.92	124.088	1587.4
6.732	34.866	4.78106	1009.57	189.784	417.282	195.544	727.053
0.694	19.922	9.67019	1170.37	1453.87	774.468	1239.65	421.608
27.446	103.242	18.3274	874.094	3305.05	6922.11	3211.54	4527.72
20.054	75.216	11.799	606.8	5612	9246.94	2008.02	10720.1
4.94	24.814	2.21336	395.29	77.73	9.786	332.565	30.1103
353.798	565.912	258.036	6485.81	13595.9	23793.5	17787.9	8300.04
5.042	26.202	3.93636	374.412	71.238	14.862	223.911	12.8862
9.164	36.788	5.87034	682.785	245.298	900.118	166.575	859.803
10.68	38.492	6.79296	2171.92	7.714	62.802	3.19729	20.3581
11.962	40.83	7.2506	489.672	14.746	60.54	14.5718	176.102
10.824	47.688	11.8022	452.506	70.616	161.842	44.1942	1581.83
609.674	1831.47	583.457	2747.78	141.154	249.858	304.967	4804.4
2.594	18.194	1.58373	292.788	73.638	185.454	321.706	209.455
108.344	191.924	145.401	20162.7	18.798	89.194	61.4966	4476.63
27.818	131.71	15.2035	3274.83	22.03	72.126	13.5254	585.475
234.048	365.546	225	399.034	48.78	140.036	64.6425	551.871
612.082	1091.83	3756	8634.52	418.806	798.25	397.636	302.521
64.558	231.058	63.0307	6259.38	905.988	1423.65	949.258	3867.47
11.154	34.95	7.72816	297.954	356.892	904.292	307.427	2457.07
5.628	29.454	5.89937	1160.16	8796.82	6922.55	6476.5	5451.34
0.362	14.914	1.92778	4008.16	837.03	1262.11	160.624	232.598
199.992	563.712	224.539	26149.1	318.34	769.658	196.897	1704.78
4.198	25.604	12.8236	767.831	1033.13	767.124	814.748	122.606
188.244	273.41	364.13	1288.84	6886.42	5053.78	10595.2	1981.69
188.244	273.41	364.13	1288.84	50.038	132.752	35.4095	72.9072
53.278	116.624	1589.9	1106.99	153.586	38.09	59.9638	65.9648
419.108	822.276	658.338	6746.93	40.742	101.44	54.6329	1040.3
2094.14	1191.1	7987.21	1211.8	172.04	316.89	126.807	220.874
323.94	964.764	249.949	3200.01	172.04	316.89	126.807	220.874
12.192	36.112	4.81667	1148.59	430.82	901.556	308.376	190.087
7.584	24.936	14.3582	632.193	68.468	164.914	80.9796	426.538
13.16	49.432	4.0094	644.981	4.024	38.944	6.12098	549.438
89.232	173.592	67.1046	847.091	85.602	231.24	54.3923	6360.59
43.186	88.806	21.5893	1519.26	55.28	199.016	36.9666	228.511
7.804	30.318	5.39239	1111.39	995.838	3847.04	1297.5	7949.25
15.14	48.41	5.37425	164.204	14.428	61.77	9.07756	382.386
15.14	48.41	5.37425	164.204	31.968	96.044	22.7187	262.484
14.652	61.31	5.88208	1841.04	876.388	539.272	7886.6	395.566
18.044	46.17	9.0689	120.306	53.378	127.51	36.4157	566.346
1198.21	670.508	1378.66	2227.66	59.128	120.282	54.4574	60.4674
16.846	44.52	11.8923	1116.97	2937.27	4162.05	2733.27	3304.16
70.104	172.908	77.3088	1109.03	65.376	127.81	82.082	2338.72
116.86	188.4	142.345	12721.2	5270.56	3931.97	6483.76	2587.05
2.632	16.31	3.14506	86.356	45.968	129.114	35.9902	227.65
21.348	56.884	19.5736	4625.49	2321.09	1601.58	1898.31	931.621
27.484	68.732	17.0503	4861.47	129.25	246.864	228.053	10241.4
19.54	43.294	10.5688	308.943	570.368	366.726	3384.81	14430.5
7.08	31.22	4.35494	331.945	297063	220293	210047	20182.5
3.422	18.498	7.13085	1569.88	97.026	386.632	42.5172	353.375
8.126	38.812	4.86935	841.64	89.16	23.42	267.216	22.9808
313.456	610.596	302.013	813.57	3852.03	5730.92	2956.37	1482.33
25.124	59.682	26.7146	1621.53	1658.66	1253.45	1387.49	564.968
20.746	56.292	13.1292	3161.71	125.058	59.356	328.518	69.2713
14.774	40.364	15.8718	251.176	1004.07	1668.3	659.322	118.765
14882.3	38875.2	10827.6	11714.5	29.884	79.208	23.4359	592.263
60.786	126.894	38.7375	81.4836	7306.26	11106	9764.2	21772.1
3.512	18.174	3.49607	1016.31	29.284	99.49	22.7555	302.35
6.19	22.224	16.8997	2039.43	29.392	89.274	41.5003	131.307
303.178	443.128	312.039	2607.76	189.098	334.872	153.23	203.088
126.556	198.264	591.874	6146.48	800.598	1051.22	811.324	5051.25
58.572	108.994	48.2791	11723.8	388.734	980.53	870.273	2200.96
176.598	317.468	185.3	325.282	73.03	209.978	50.3657	1409.24
4.052	21.856	6.78044	311.667	1267.19	967.546	1275.67	285.567
5.52	21.412	1.37531	269.61	1088.67	1677.84	722.746	1883.83
24.142	64.198	12.1602	1186.1	25.056	69.468	22.5262	143.036
63.686	119.498	42.6515	133.656	22.96	70.28	18.1487	9312.64
2871.33	2338.42	2582.84	980.285	467.852	762.406	699.413	739.514
37.302	67.732	23.1978	3699.09	4663.9	12587.5	2735.01	1833.07
6.226	22.182	3.4212	307.515	1812.02	1352.18	1524.94	515.797
1742.34	1370.74	1739.88	703.163	116.33	220.706	134.814	819.168
11.274	37.61	5.33717	248.234	76.32	232.1	41.6696	3003.28
243.382	312.492	295.71	541.761	42.054	9.328	151.24	8.2256
24.386	64.334	8.55369	1545.27	5077.94	7536.42	5110.76	5808.82
13.146	41.676	8.72384	546.551	79.164	193.58	73.9728	740.724
5.366	17.506	1.53108	1409.44	373.988	669.548	368.988	15761
258.618	574.974	147.608	288.55	436.816	243.43	360.286	66.9023
15.698	63.042	14.5014	209.816	49.17	129.588	55.4931	1051.94
11.7	27.318	12.9488	1386.69	491.126	827.45	496.063	623.691
137.856	72.958	83.6466	7.61815	181.972	410.802	146.232	986.882
10778.9	7924.15	28018.2	2704.03	895.276	1570.97	706.109	337.343
145.456	246.886	131.309	4379.79	328.2	555.954	348.441	1583.18
17.772	35.056	21.9288	1134.1	3376.42	2475.61	2538.99	976.659
66.228	139.254	47.4325	2407.77	8.36	36.492	6.29653	96.6423
25.262	66.134	20.7242	3420	26.314	74.968	34.0205	267.97
5707.52	11244.1	80.2929	120.673	6388.47	9953.36	3906.94	3594.4
533.558	765.156	422.469	910.948	1488.29	934.32	1287.61	233.573
256.132	477.162	134.307	5174.09	5.946	34.484	28.3635	2433.1
70.292	158.504	59.2004	643.412	151.72	273.286	120.392	523.097
16.732	37.372	25.5049	402.878	19.998	58.08	17.3621	137.936
0.362	5.694	2.25125	338.87	44.608	93.874	37.0498	1902.62
28.848	51.138	25.55	1230.18	39.26	6.59	129.675	3.78422
9.574	21.33	5.82587	1029.26	10345.2	7773.08	7414.65	2659.94
23.998	48.438	19.774	112.115	658.304	421.448	586.759	360.622
3.094	11.128	5.27673	169.694	1582.55	1009.49	3219.65	282.09
13.264	41.794	7.84117	62.1802	4860.11	3841.41	4544.37	1442.92
8.848	28.57	2.59425	451.745	701.52	451.094	921.825	178.047
37.446	69.146	26.7543	720.857	52.204	118.66	56.2094	112.875
2475.35	3006.44	1835.43	681.304	2003.59	1438.81	1384.56	459.23
6.722	23.42	3.26543	454.578	237.752	149.176	156.671	409.131
291.57	168.022	268.266	325.943	13069.6	24287.2	15487.9	37194.5
197.384	438.28	124.139	17084.4	170.464	312.02	117.196	104.487
134.366	222.734	88.9576	183.852	924.02	1216.2	831.264	926.914
2.86	12.348	3.13725	2023.82	81.738	171.138	85.1824	937.902
4.536	14.122	0.667266	335.219	49.556	166.678	245.897	911.349
174.084	125.58	109.697	193.442	4789.05	3834.42	5266.39	1616.2
6.378	16.876	3.1183	272.523	686.954	1050.14	259.009	1102.07
4397.99	5432.95	3836.97	1724.25	136.508	59.77	414.691	104.142
73.122	155.388	32.661	1219.63	68.786	136.928	66.6944	1178.67
21.824	55.142	16.7105	1213.48	14644.5	9259.77	12029.6	897.063
2.378	9.08	1.53086	30.3792	1062.55	629.688	689.41	229.278
674.576	1004.11	576.774	1448.06	31.6	74.242	21.2686	674.728
456.07	222.94	328.628	120.671	42.044	127.526	28.0335	3002.46
66.592	119.488	16.4752	52.5584	137.756	402.968	59.2812	425.508
16.846	44.564	13.8467	3028.38	235.166	370.444	254.871	400.526
1.948	9.672	0.331893	737.745	23305.5	42777.7	25761	60811.8
966.008	859.014	825.721	695.432	3831.59	2458.01	3118	1244.88
17176.4	10362.6	11581	11125.6	9.188	41.964	5.11275	135.666
55.47	92.014	43.8013	1587.06	28.924	73.692	17.0448	1687.1
7.486	17.61	7.70533	30.5539	418.894	594.336	379.746	320.177
53.58	97.036	69.0029	4161.98	37.938	90.808	30.3743	774.564
4.624	13.982	3.32636	972.31	1355.85	1007.84	1028.28	426.453
25.378	49.198	70.284	166.437	57.432	126.858	40.3302	619.915
6.69	15.918	6.79751	345.144	33.178	82.952	34	1276.92
199.682	28.202	1.68002	1332.65	59.5	193.126	222.115	3676.93
6.444	17.348	2.24442	39.8022	25.932	66.258	16.0705	96.2836
274.886	177.324	385.999	866.2	1324.91	2081.93	1533.51	1184.13
1.892	7.74	2.24918	180.774	161.332	78.4	971.118	732.632
40.474	76.148	21.9448	10625.3	669.272	369.868	492.854	67.2038
9197.71	10937.4	8483.56	8404.71	1292.68	1912.51	2040.96	1667.12
6.168	17.412	2.76089	18.202	91.196	162.796	90.3359	1469.02
1412.75	1214.1	1351.32	901.033	574.506	939.138	458.719	1130.32
13.336	25.52	9.38413	759.659	574.506	939.138	458.719	1130.32
1.598	7.472	1.04507	218.227	1023.65	1544.12	1001.4	1678.84
784.066	568.07	742.429	743.803	1151.56	1740.99	1163.62	7162.99
5.886	12.988	6.40205	55.789	55.64	152.366	45.064	128.596
238.306	135.27	116.537	43.6056	1627.54	2631.64	1089.33	547.444
578.514	773.436	551.755	938.196	52.798	15.742	173.493	46.6591
24.098	47.436	12.3104	28.9522	421.848	624.92	445.204	951.548
15.974	31.25	14.1078	728.306	847.604	1466	1095.85	46349.7
3.888	10.658	5.75572	11497.6	19.856	57.45	15.7202	134.981
339.236	249.278	128.604	38.9442	59.026	18.42	174.979	16.0642
9.264	18.832	9.08759	932.703	1555.82	2419.06	1040.35	1563.82
3.306	8.104	4.48499	993.847	109.408	372.034	166.349	1315.91
248.854	147.582	167.547	56.9214	7.52	51.506	5.99891	61.7139
16.588	33.77	8.08726	1183.45	147.342	67.226	447.67	82.0734
0.348	3.208	0.711114	63.9141	1590.56	1168.79	1332.93	598.978
218.04	320.816	193.929	302.994	22.268	68.708	19.9019	39.6568
184.084	273.27	195.109	904.447	2361.17	1350.11	2047.11	902.095
984.38	824.756	1321.43	453.079	182.79	325.116	135.964	289.958
3.132	8.476	1.74732	11.4741	5141.56	3906.35	5204.65	2842.03
1.672	4.854	1.70021	756.709	50.598	102.164	45.4751	48.8006
1.672	4.854	1.70021	756.709	728	1016.46	580.062	606.823
19.8	35.344	14.5291	9.44677	834.85	420.722	653.812	137.83
10.948	26.266	7.91274	615.65	194.722	126.866	728.689	60.9333
13.07	25.256	31.8745	1133.59	1998.87	1389.87	2466.1	2315.02
25.274	37.028	23.5007	732.341	555.574	322.466	1863.87	187.3
64.334	90.568	31.7375	48.8124	802.242	1863.87	729.513	1954.36
5.312	14.438	4.13107	711.855	64.192	138.746	56.8582	742.558
19.636	32.934	19.8099	87.4998	365.72	500.142	403.008	1539.8
102.71	128.74	120.269	2143.55	3515.92	5756.69	2470.44	4165.3
52.978	75.834	106.227	163.122	462.706	322.312	340.646	647.562
4.04	10.706	2.83557	21.8906	6057.48	3839.27	8054.88	8287
424.59	617.442	476.769	2694.93	1743.76	1398.72	1604.97	683.044
762.442	961.36	564.443	935.319	671.894	464.274	425.425	99.2672
19.144	30.026	13.2172	592.634	1645.2	1188.92	1256.05	661.38
281.506	178.3	149.7	101.365	9805.59	6323.91	31789.4	3459.4
461.438	550.952	422.73	1041.24	2555.86	1721.73	2552.94	900.431
8628.54	10249.7	9128.34	8180.5	16.364	58.404	14.8658	665.636
63.784	126.64	46.143	256.308	735.174	956.154	632.201	14201.5
11.362	23.72	7.2673	185.179	5582.12	4201.09	5892.78	1998.46
13.414	23.316	13.2251	187.978	24.494	72.966	34.7228	584.031
24.73	35.228	20.9431	207.891	2552.41	1580.71	8724.12	3148.69
4.296	9.246	2.44383	95.7264	39.902	96.928	45.4904	221.681
2.756	9.364	0.521798	28.5968	3424.9	2706.58	2498.02	794.988
360.754	223.19	167.198	1355	1789.3	1042.86	4956.54	866.35
332.99	241.978	298.798	271.682	1313.76	746.702	1345.59	294.951
1334.75	1179.7	1195.14	325.127	76.28	139.504	65.8265	179.222
4121.71	3035.9	2788.59	456.369	1643.66	1189.93	1619.79	800.377
45.678	76.642	11.2156	536.945	22.374	62.276	30.8515	1968.27
44.042	65.67	31.2338	74.3526	1006.83	1348.47	924.024	1517.67
0.686	4.242	1.87323	198.479	509.826	121.504	175.744	15.0827
163.438	125.098	124.139	75.8052	8109.89	6542.18	8809.38	4325.46
163.438	125.098	124.139	75.8052	145.686	78.482	121.515	40.9073
35.75	53.014	10.5261	283.857	22.966	56.222	74.301	2564.37
0	1.146	0.169347	72.1783	5724.59	4462.18	4985.82	2839.4
558.96	664.69	225.912	1256.23	1737.51	1370.94	1471.51	1006.55
1543.16	1277.57	737.76	375.055	1643.17	2668.51	1214.43	2524.59
2985.46	2479.99	2420.67	231.143	11.816	51.178	10.9491	238.984
3075.73	3582.67	2473.65	871.86	2276.54	1629.7	1885.65	414.114
38.472	50.29	22.1787	44.8581	10.238	40.046	12.4409	82.1939
38.472	50.29	22.1787	44.8581	139.136	225.082	134.613	168.537
306.634	256.25	304.467	216.953	4757.23	3508.2	4073.07	631.001
7.562	14.676	3.45227	39.239	9.456	33.672	8.82305	62.0841
353.898	251.606	269.51	52.5211	6471.92	4264.59	12917.6	1050.3
2.836	7.694	4.96601	118.879	1304.79	725.78	5123.44	242.963
28249.5	24827.5	20022.3	4918.24	420.722	276.338	269.879	161.39
76.364	178.956	50.9181	156.251	2422.99	3287.36	1801.14	9130.23
2571.86	2886.63	2069.78	22395.4	1558	1178.32	1422.77	554.019
858.418	600.554	483.558	197.482	14509.3	11439	11117.9	3209.35
1.27	4.034	0.826333	165.011	5243.03	3564.97	4236.21	729.788
44.362	58.91	46.3102	2470.42	59.716	127.038	59.4737	2556.71
6.154	11.34	2.25474	7.72832	1033.1	1357.82	1526.71	1133.41
2.85	6.03	0.528598	132.749	21.348	61.954	19.2802	41069.9
9.896	16.114	8.68396	163.662	63.026	131.984	67.5377	165.079
1105.81	754.766	689.211	595.586	963.704	568.842	603.281	162.157
2684.79	2502.87	2378.51	433.312	383.752	211.942	4595.07	34423.3
0.966	2.882	0.325093	311.149	1868.67	2342.23	1390.08	613.585
4.704	9.116	3.0726	1102.53	3686.62	2886.31	2504.25	946.081
3.522	6.268	1.00248	55.1934	18856.2	26013.1	22519.4	32416.4
24.194	33.994	17.2866	286.565	25.486	74.09	26.6823	10249.8
8.024	13.884	6.26868	716.11	308.292	553.842	250.861	1169.24
1232.02	859.596	858.837	606.488	6.182	35.74	4.30532	216.839
14.206	21.832	4.67469	24.724	9173.02	11913.2	9813.41	14083.8
149.052	173.218	156.396	191.493	19.886	51.28	24.1171	369.241
3.31	6.3	0.531896	5.15465	274.842	87.528	1149.45	236.555
44.534	29.414	107.977	616.492	15.272	42.28	30.3855	28.9815
224.3	255.84	217.457	6362.66	123.434	53.172	646.413	82.7787
157.314	108.27	864.457	63.248	20.23	56.894	31.3655	2815.15
10.812	4.376	6.58186	4.93485	308.67	202.722	204.831	167.064
10.966	6.02	12.8334	6.41859	89.118	163.97	108.667	11460.2
4.684	1.306	2.42404	0.548663	1428.66	1052.24	11203.9	753.772
162.004	99.306	850.173	94.6167	94.634	165.94	71.0751	1460.39
9.214	3.784	7.65266	15.5024	32.728	85.138	23.0435	3894.67
397.922	140.116	17.9585	1762.98	350.052	223.05	1123.01	126.377
10.656	15.994	6.24236	127.091	4877.74	6084.25	5596.87	4398.93
2.3	4.466	1.22285	640.228	4825.58	3558.48	3979.12	1665.2
35.654	20.794	32.2087	30.51	172.59	85.698	121.556	107.52
50.056	35.884	139.659	429.947	21345	29528	25516.4	5658.71
74.228	92.284	47.4	62.4145	73.434	222.588	69.5539	3563.41
5.194	10.002	14.9058	1437	40.646	81.512	25.6365	118.263
43.38	29.654	19.6226	62.8127	356.36	498.908	246.426	317.842
97.662	72.366	61.4516	45.9403	169.33	452.036	124.372	2792.47
1495.21	1358.65	1450.97	630.077	10.798	57.46	6.48123	1056.07
452.902	329.76	537.803	477.859	144.468	241.794	131.444	505.556
196.542	154.056	506.899	337.171	5.962	41.44	30.747	2562.76
112.528	153.218	136.474	14758.4	450.476	310.598	300.462	682.493
1.67	4.106	0.711521	167.53	3974.6	3259.67	3817.75	1387.44
146.4	165.624	4893.78	3148.11	98.17	261.21	93.204	240.303
245.43	177.004	128.881	58.7388	1554.94	935.164	6619.39	1615.3
462.8	410.516	1044	706.42	9.586	40.448	40.1994	2307.62
363.592	428.982	477.998	655.647	1100.41	841.09	900.493	360.758
1495.25	1374.6	1342.59	838.955	38.57	75.144	37.4534	726.861
387.63	311.542	264.053	283.404	22.052	59.94	16.4526	969.299
0.994	1.962	1.18869	176.537	15.14	48.41	5.37425	164.204
3.35	7.988	5.10636	276.897	15.14	48.41	5.37425	164.204
881.674	280.712	12.146	4951.82	15.14	48.41	5.37425	164.204
79.894	99.362	67.0436	252.765	15.14	48.41	5.37425	164.204
8.028	10.934	6.08554	12.7007	3749.98	5332.38	22357.8	41336.4
11.238	13.798	5.16089	45.3863	23.248	3.174	139.496	6.91884
4778.3	5528.47	2888.76	1994.81	179.996	372.914	198.156	416.531
739.33	472.168	177.41	329.162	6189.42	4059.86	3653.56	266.137
739.33	472.168	177.41	329.162	162826	212058	175648	243048
261.448	150.438	207.505	156.185	145.59	231.956	110.145	321.526
4.306	6.822	0.162547	7.43719	82.444	148.582	63.6454	1624.4
0.528	1.592	0.511519	99.6284	485.67	237.7	449.302	494.319
44.702	31.59	24.3506	134.047	76.69	157.764	52.098	572.604
7.102	3.846	6.19877	13.8214	64.698	196.588	41.8363	473.27
485.61	613.712	289.182	356.69	871.408	622.51	975.461	370.535
0.926	2.3	0.179625	92.971	15.126	42.012	11.5771	3300.31
184.33	137.054	95.5534	536.764	37761.9	51082.4	50119.6	17807.5
8.592	5.378	6.21398	340.172	346.132	220.152	269.041	133.522
6.964	9.22	9.40511	5267.44	1207.87	865.988	1037.26	333.802
6104.11	5684.56	6139.9	3151	4616.25	3709.7	3637.58	911.367
3.25	5.352	2.41832	9.24746	112.066	185.266	93.4672	469.23
21.528	27.374	10.4134	638.795	2047.05	1635.99	1763.64	769.229
4.21	6.388	2.76397	123.862	1356.22	921.964	4089.98	640.3
262	177.134	211.967	1265.22	4823.74	6452.75	5483.82	2792.92
9.518	13.39	10.425	69.9968	321.66	460.826	211.212	210.063
56.028	48.83	56.2683	67.5398	1136.11	1698.18	1576.27	4709.17
12.144	17.19	11.6072	937.935	410.316	297.216	325.267	120.211
517.802	452.154	417.518	314.386	1254.08	1893.31	897.579	1973.83
101.67	110.802	79.1175	75.7468	7894.28	10497	9550.36	14405.9
1170.13	1224.86	1142.73	1566.1	388.512	850.676	209.222	323.034
0.994	2.436	0.177778	73.4051	22.138	100.02	18.3522	456.789
8.278	5.642	7.64398	17.73	457.232	774.978	488.47	757.382
405.772	433.772	666.259	266.103	27638.8	42119.1	25599.7	2860.93
11.15	7.09	6.28806	4.94545	303.528	638.536	317.647	295.02
3001.01	3142.89	2315.42	1914.77	475.71	707.56	756.17	2480.41
78.386	85.486	59.1617	592.206	29.408	61.378	26.7655	336.271
60.618	53.696	67.7621	26.4584	8114.11	5847.22	5036.8	12068.1
0.528	0.806	0.87757	42.7103	21.232	61.746	14.2624	697.603
3404.03	3761.55	2199.08	1745.03	1916.1	936.254	15655	812.298
206.054	232.402	124.195	27.1933	900.264	687.654	737.62	338.752
27.464	19.866	5.94299	2.83648	2.202	18.696	3.26379	11.1582
11924.7	4851.2	31.249	1084.55	276.58	170.19	215.693	95.006
791.69	364.234	125.599	348.612	102.924	183.894	172.718	137.335
2.51	2.048	3.32204	700.587	29.324	68.088	23.2853	84.9142
12.818	16.436	5.01832	1286.02	199.702	302.638	247.753	6096.24
25.58	20.326	22.9271	16.87	2025.5	1370.49	1503.78	563.28
3276.66	3088.98	2848.27	1689.45	399.312	277.8	1897.26	375.679
17.202	20.362	15.5331	7.65406	16.326	41.452	62.9767	103.11
16.556	20.774	8.32279	35.2437	3340.33	2818.09	3301.31	2742.06
3.386	4.482	2.08664	37.6641	742.324	1132.5	490.112	638.445
1.362	2.37	1.56502	11.4789	7.298	24.778	16.9864	164.034
288.108	332.65	344.731	470.832	17.628	61.2	18.1307	126.141
19.678	26.792	24.0206	183.313	2449.62	1959.87	2075.11	481.442
1.24	0.354	0.359251	0.359717	518.102	369.576	747.679	349.333
1507.41	1596.86	1600.65	944.916	8845.26	6341.11	5756.41	1920.75
22.782	17.14	3.38556	34.0405	1141.64	919.872	1133.22	1404.73
10.062	7.22	7.33763	28.5872	845.816	585.612	1610.71	243.733
736.206	636.974	508.643	1785.05	1023.49	619.204	796.046	85.6921
23.228	24.848	8.68005	27.0013	4339.58	3421.83	4020.12	1722.4
14.24	17.864	9.80242	11.3583	2268.82	1798.24	1988.44	427.794
382.382	405.192	290.637	4496.89	4633.69	3653.28	3072.19	799.266
2.186	0.812	1.41294	7.22844	9.754	31.812	16.9804	259.922
624.104	531.356	368.299	285.649	13895.3	10457.9	7878.29	4305.58
70.072	79.984	113.357	60.1922	1809.27	1312.74	5823.03	927.767
11.072	9.358	30.7299	6.33048	1204.75	1641.73	941.84	430.379
4210.79	4681.45	3759.91	25815.4	56.368	106.842	50.8611	1890.87
1746.81	1874.18	1554.03	818.036	3245.63	2660.31	3391.9	1059.63
42.392	51.804	71.0113	63.0916	14.004	38.984	6.96213	441.095
1196.46	1319.19	715.899	1271.68	14.004	38.984	6.96213	441.095
22.792	24.262	17.5388	407.588	69.228	121.46	105.851	698.326
2343.63	2527.25	1986.29	4015.87	37.834	75.836	41.059	3264.48
13.974	17.53	8.94213	14.2828	2119.7	1410.15	2129.99	233.561
13.974	17.53	8.94213	14.2828	2461.6	1846.62	1796.41	652.637
13.974	17.53	8.94213	14.2828	1332.75	1000.03	1004.62	461.413
0.888	1.466	1.22817	43.8464	14.814	44.202	14.4476	4623.94
101.596	113.018	54.7802	242.07	428.246	306.002	506.122	407.948
712.276	764.876	351.192	2941.77	6.168	20.742	21.7361	1666.96
6.43	4.132	0.177778	0.787467	198.178	126.06	141.428	36.413
1795.64	1956.56	1326.41	831.431	11.328	31.702	12.0743	4832.02
18.576	22.966	17.6882	36.5673	2027.3	1276.67	13111.1	1370.06
256.296	239.72	205.719	252.587	2.94	15.014	1.57696	7.48572
17.426	12.804	4.79152	135.164	2604.71	2111.62	1987.9	740.184
6.082	7.344	8.73269	50.3239	63.782	169.59	59.9771	621.465
8008.45	7733.69	6619.68	1089.95	382.108	130.832	243.377	27.5024
1270.35	1311.01	2087.2	4355.14	64382.1	90501.3	72369.7	25462.9
1.066	0.34	0.879021	0.363644	26.856	60.334	21.5069	32.3179
2.174	2.97	0.340325	163.763	1908.67	1550.41	1535	559.241
16.084	15.162	12.2247	683.435	36236.7	30635.1	30275.8	12823.3
11.364	12.34	3.61892	21.9596	1283.47	1787.14	911.917	569.324
1.942	0.814	1.04856	54.4013	2959.79	1207.35	6958.52	2590.71
2.42	2.828	1.37882	5.62655	649.622	486.626	415.984	219.304
1.544	1.264	2.42735	142.198	2542.83	1827.6	2261.36	1579.57
58.508	63.17	60.4927	2685.1	21.508	75.342	13.9895	760.021
1376.12	1265.22	868.51	1679.88	10.316	33.82	13.6821	129.723
22.886	21.102	50.6334	9.49676	12851.8	8929.76	8571.57	5293.76
84.306	79.722	46.257	14.9054	678.424	913.56	612.322	194.446
0.34	0.914	0	0.961892	153.322	222.718	144.371	595.552
0.348	0.926	0.523464	17.513	1037.62	792.652	999.157	1879.59
108.364	103.834	122.505	354.03	155.844	89.076	2689.56	5085.7
1009.14	1068.32	753.112	336.203	693.918	467.362	520.255	284.081
19.488	20.148	15.0426	30.993	47.54	110.6	26.2011	866.658
772.976	710.43	515.081	2233.71	258.808	372.692	731.667	632.765
1525.06	1592.23	1063.21	2109.83	676.242	521.96	539.256	375.325
956.632	984.064	974.457	448.967	286.166	189.678	894.345	193.235
1903.07	2003.03	1099.17	2647.26	4.9	19.672	3.98518	551.503
10.062	12.126	3.28908	3.95486	822.402	1166.36	915.332	712.134
3111.86	2726.73	1292.79	2175.56	538.758	778.96	1388.58	1806.89
49.708	45.446	24.5102	545.896	3262.45	2609.87	2724.49	1133.19
111.196	110.162	70.3841	70.3179	7389.25	5846.6	5682.66	2570.61
429.912	411.246	344.515	578.655	19.47	49.384	13.1991	381.841
2.032	2.63	3.99792	1.14163	109.402	187.606	131.773	6217.68
9.872	11.07	6.41538	8.29509	89534.3	119438	96933	21211.1
1187.59	1120.15	870.334	2582.51	76.516	163.574	98.5314	1030.66
166.28	173.7	101.192	372.283	1733.79	1361.87	1365.71	587.4
36.02	39.83	35.9849	4587.18	488.206	701.284	479.234	685.422
221.446	221.354	353.356	133.61	9.246	29.268	8.7012	2136.63
5.824	6.992	2.98478	3.02701	299.314	403.096	274.382	824.237
113.278	122.054	130.452	101.314	240.83	596.244	233.896	464.579
93.978	95.258	72.7782	34.1773	14038.1	10497.2	10194.4	6566.7
94.938	99.556	71.3716	1423.02	774.492	582.598	561.924	793.302
38.568	37.142	19.4981	195.092	7.754	32.094	9.43863	123.354
707.912	688.8	594.987	693.68	5133.91	4470.81	4837.05	1878.05
507.592	518.34	478.591	562.14	81.756	43.454	88.6912	203.685
106.578	99.584	46.4626	117.492	86.27	43.722	240.861	94.0331
2.366	1.892	0.863789	48.4713	1969.5	1508.05	1757.51	1450.76
37.326	38.904	12.1933	32.206	469.54	326.232	237.993	131.093
37.326	38.904	12.1933	32.206	1417.67	1084.71	1164.88	491.937
1718.79	1780.48	1196.04	1577.96	1046.66	812.616	1103.35	791.791
36.772	34.434	43.3917	34.4304	131.186	202.01	128.64	4906.37
118.808	121.812	119.852	96.06	20297.4	17249.1	15695.3	4158.56
118.808	121.812	119.852	96.06	29446	19681.5	21868.5	3630.21
118.808	121.812	119.852	96.06	15758.3	12479	19481.7	5804.63
55.168	51.634	108.459	47.8236	281.44	410.968	299.392	7251.35
1122.46	1111.68	1165.17	2648.35	982.67	761.02	734.36	698.311
1090.4	1056.13	686.209	2273.57	296.102	447.036	36.1479	585.633
170.082	168.886	189.745	248.41	246.724	149.708	235.811	57.9606
35.446	35.99	3.08395	1.41903	788.686	1035.85	769.024	5010.13
3428.82	3504.11	2649.04	4256.24	6.808	38.142	15.4708	206.383
90.738	93.646	52.0594	84.2256	881.03	694.936	721.516	268.5
1401.82	1406.48	1182.93	517.719	984.082	754.036	785.884	411.165
18.07	16.754	8.17279	56.859	1552.53	1082.45	1407.57	537.578
43.35	40.482	35.8954	34.4237	2198.37	1575.23	2679.98	500.849
14.09	14.112	4.20962	438.494	119.916	59.538	414.014	374.169
14.09	14.112	4.20962	438.494	603.008	795.308	564.938	430.351
59.706	60.766	31.6874	32.6257	86.766	132.686	77.8829	334.751
721.032	709.506	487.739	533.862	1138.71	1529.58	869.811	827.401
239.762	239.042	335.025	145.52	674.254	500.034	488.276	361.809
250.074	250.938	42.7372	23.6653	1352.49	1018.99	3626.01	6790.2
250.074	250.938	42.7372	23.6653	20750.3	17331.6	21498	14204.4
419.172	417.992	389.988	752.887	3515.74	2904.17	3000.86	1170.64
22.1	19.574	19.9826	296.992	1187.41	1586.57	1258.26	11746.3
2293.17	2303.66	1574.11	942.829	2040.39	1545.21	1607.54	797.233
0.16	0	0	0	1587.89	1327.12	1369.53	1059.99
17.06	16.47	8.8014	685.385	278.704	483.112	197.146	1981.61
736.26	735.02	517.559	2033.52	84.108	132.582	67.0779	312.517
117.922	29.492	19.7686	914.524	823.764	1384.76	713.379	2806.22
0	0	0	0	851.26	1237.72	739.026	2025.49
20.612	10.988	1.38724	337.329	1170.85	870.834	1137.16	612.116
43.7	366.408	30.6388	610.333	4970.63	7726.96	8537.92	15027.3
69.316	41.644	10.3796	1138.35	481.146	317.222	439.407	297.62
18.25	21.616	11.7732	229.893	517.078	361.214	388.05	118.452
34.422	59.996	127.143	179.12	197716	285049	210643	67123.9
1342.55	46.174	17.3199	2556.27	19.292	2.518	54.744	4.88657
7.742	9.716	1.38703	390.311	139.932	236.94	132.605	514.003
20.392	3.768	1.19217	79.8821	1708.09	1353.69	1193.24	627.186
				1438.32	1130.7	1394.62	593.269
				2979.43	3772.73	2268.05	2229.79
				162.74	103.196	989.759	98.8282
				278.198	368.308	297.732	3207.18
				168.642	100.694	224.189	299.416
				2599.88	1976.53	2148.01	1083.61
				638.224	501.486	898.441	164.124
				26.192	53.506	21.8549	180.122
				11497.7	15517.9	10053.3	7047.69
				24193.4	18755	30745.9	6183.51
				508.646	230.816	524.338	112.381
				1742.88	1342.91	1520.35	807.739
				2154.86	1338.52	2076.98	348.333
				8.338	21.662	3.68825	36.0515
				1567.03	3486.58	3094.96	3520.86
				1514.01	1187.72	1184.27	601.858
				52.918	86.152	52.544	333.879
				49017.9	38471	41728.4	4720.66
				176.61	75.38	115.538	12.088
				487.14	633.226	317.562	3346.61
				398.142	627.138	434.758	5168.92
				139.672	200.17	105.182	48.1784
				7616.27	6249.08	6789.86	2220.96
				318.488	209.824	243.565	184.135
				50.65	90.214	45.1725	1131.42
				649.988	344.702	615.191	342.858
				2145.3	1824.68	1686.08	953.784
				2705.3	3332.66	2379.31	712.541
				80036.2	64875.2	62319	7037.34
				3797.2	3117.94	2908.58	791.728
				76.824	125.074	69.1198	154.895
				571.34	372.61	526.504	194.702
				810.292	629.29	743.569	281.895
				385.756	264.61	195.441	566.225
				60.446	103.472	35.4645	94.4083
				3534.58	2797.43	3207.86	3115.6
				12.086	33.202	9.69021	69.9497
				1192.59	1607.61	990.255	468.925
				4490.37	3291.29	3299.32	2232.59
				1719.04	2382.33	1067.03	1883.83
				313.93	464.09	215.661	70.5079
				8524.06	7047.87	6620.02	2608.15
				760.478	583.694	734.142	518.041
				1955.31	1326.93	1869.45	806.594
				255.174	187.814	191.969	98.5877
				6.102	34.93	6.153	157.303
				8981.61	10900.6	6946.85	6550.2
				114.524	54.8	65.0745	4.7855
				250.444	337.072	217.678	274.28
				16.45	40.336	8.69317	1353.95
				4325.97	3751.01	3378.38	738.348
				983.942	1166.45	1010.55	1909.06
				608.454	787.536	802.124	907.506
				60.646	131.97	41.5862	378.031
				219.662	131.344	343.873	93.3806
				71.142	112.854	75.0387	5279.94
				3800.7	2830.61	2939.28	1385.24
				480.852	324.184	836.789	343.846
				123.544	85.634	120.16	85.5395
				95.79	184.894	113.2	187.946
				385.88	296.422	261.173	267.213
				36.292	87.176	8.29642	98.4618
				9836.34	12716.3	12222	4348.32
				7.684	27.804	11.6127	250.926
				151.038	90.962	100.101	67.2192
				2170.9	1184	1278.17	239.223
				2973.3	2425.43	2412.52	1330.78
				79427.6	59458.4	53991.8	36792.8
				3761.5	3212.05	3572.33	1375.57
				49583.3	62812.3	52306.3	50167.9
				1073.64	809.724	759.453	225.073
				1953	1446.64	1425.56	481.053
				41.132	90.012	50.0339	5282.27
				379.55	273.702	508.786	305.232
				908.186	754.142	796.271	513.125
				6319.54	5174.84	5165.83	947.516
				209.816	138.06	621.146	1771.7
				97.826	156.86	76.1496	627.114
				2728.63	3235.66	2400.99	780.27
				2269.41	1866.52	1578.35	686.204
				49.59	80.09	52.54	1645.76
				1684.08	2123.04	4707.78	10067.5
				1258.42	981.688	829.532	301.701
				7139.74	5842.09	7962.96	1980.11
				7820.97	8843.06	6605.01	3122.58
				141.324	205.088	125.42	1940.67
				151.828	226.428	214.931	12419.8
				3944.07	3312.26	3706.57	791.006
				111.746	207.022	135.266	11771.9
				29.154	10.114	49.1398	14.2624
				133.518	75.944	109.858	49.2425
				3914.26	2892.91	3310.54	1626.74
				1597	1203.36	1113.48	371.353
				3820.78	2801.79	3418.9	2364.88
				254.172	347.124	292.568	195.583
				44.976	86.574	32.8142	143.459
				136.348	191.336	119.275	6204.34
				4257.72	3653.52	3200.77	1044.78
				2.128	13.05	1.04856	58.1869
				91.008	147.486	82.7824	2961.7
				400.558	243.45	370.392	32.1445
				1056.29	1614.89	837.509	1044.91
				84790	69634.8	73213.6	12629.1
				514.522	338.398	548.892	257.348
				2683.07	2249.26	2436.23	1294.07
				473.27	590.816	660.357	1273.25
				1075.4	859.87	975.96	401.154
				1473.65	998.304	1014.05	71.5464
				1326.02	911.688	1294.49	487.275
				8.608	24.312	4.66147	16.9289
				18.658	43.748	30.1787	1313.84
				84.958	23.09	70.3422	62.5499
				223.268	300.712	262.347	1060.81
				1030.07	1552.51	295.366	2194.04
				153.84	65.26	71.3209	14.6903
				27426.2	23014.2	19621.2	5942.25
				858.88	1289.3	602.751	241.355
				5415.07	4634.93	4474.15	1071.26
				388.088	276.03	286.981	55.7974
				10375.9	6948.87	9652	4320.41
				1874.74	1310.07	1627.36	583.479
				33.904	80.996	31.808	154.083
				185194	141311	141441	15405.1
				18913.1	14604.3	14073.4	5060.1
				799.77	658.87	739.422	591.95
				142.032	259.574	103.987	1026.74
				61281.3	77379.8	72647.5	16695.2
				207.446	295.25	148.302	180.567
				2577.11	3410.26	2853.37	3214.75
				37.266	104.744	26.103	1413.15
				352.658	268.706	332.202	113.756
				1280.1	936.402	952.724	547.661
				721.17	960.772	545.782	1241.99
				3.558	15.488	3.48084	135.563
				452.182	258.58	235.036	280.324
				1192.77	999.354	1081.61	542.727
				1039.32	1282.75	1099.95	1525.22
				30902.1	23995.6	38034	17289.5
				19.422	42.462	15.6175	634.426
				1944.57	1428.82	1709.11	904.119
				8381.82	7132.87	6051	4683.91
				169.874	97.324	120.371	21.2903
				655.52	525.33	578.604	653.42
				631.916	458.818	518.66	157.909
				514.676	668.814	523.737	513.461
				277.506	368.228	236.517	623.557
				5940.21	4950.74	9879.62	4333.66
				2062.76	1780.08	1862.98	2417.3
				533.304	720.442	606.474	683.455
				564.472	441.198	538.652	212.986
				665.564	542.954	682.939	838.65
				6573.88	5182.28	7458.63	2497.83
				214.956	153.106	407.49	95.288
				45.42	24.666	145.947	39.7058
				4760.05	3954.02	3730.6	1082.98
				603.984	483.758	477.488	831.087
				54	140.218	17.1853	94.4395
				178.376	117.148	150.947	84.8852
				1301.4	1008.15	1038.07	301.6
				449.928	350.486	375.853	570.077
				248.252	151.654	216.99	57.1597
				12.256	26.746	8.14997	434.21
				130.814	180.938	116.142	106.889
				1284.6	1076.63	1115.96	249.554
				352.74	103.486	269.093	120.366
				239.514	335.072	322.892	3796.08
				270.826	186.018	405.68	69.1499
				26583.5	23639.3	24039.3	10181.5
				5.086	20.72	8.41765	198.161
				32055.7	26912.1	20849.3	2185.11
				673.45	534.234	553.78	214.506
				111.048	159.622	110.633	182.54
				215.402	159.168	189.564	193.611
				9733.22	7722.6	5589.42	8967.82
				44.046	17.846	35.7705	11.3
				0.78	7.074	6.41192	467.571
				18.258	48.162	14.7157	181.082
				499.446	146.584	234.954	156.875
				2154.36	1876.19	1747.84	1174.82
				310.142	216.838	1068.76	92.678
				3822.14	4598.84	6934.67	17194.6
				189.274	116.846	131.217	1017.8
				642.192	1061.12	614.304	1109.57
				117.504	167.788	111.847	153.91
				80.1	40.016	101.791	22.738
				1246.87	952.724	1163.26	662.701
				23728.2	30135.3	24675.7	5475.13
				21441	16495.4	13858.2	9511.63
				6355.89	5233.43	5514.52	1373.77
				150.772	102.264	85.7187	34.3238
				93.606	163.228	120.363	476
				75.37	163.102	22.4639	353.564
				73918.1	61089.1	69425.9	8524.48
				911.086	682.364	1718.15	780.941
				4959.16	4307.91	4964.52	1886.37
				1345.87	1069.98	1027.93	278.832
				36.048	14.618	36.3964	133.253
				10218	8771.56	7190.63	1580.55
				217.592	149.946	254.731	555.542
				32212.7	43272.4	37146.2	9202.96
				105.864	55.08	650.077	956.231
				56.536	28.868	31.0403	27.0502
				644.908	469.798	601.606	360.645
				24.066	40.472	25.5981	2896.4
				40.268	61.198	29.123	349.711
				67102.3	55979.4	42685.2	6375.14
				239.586	341.386	282.463	84.8836
				315.222	427.532	721.477	419.355
				12278.8	8168.87	8177.13	2523.99
				17290.4	21372.8	18802.2	4769.76
				538.78	430.736	493.131	2194.28
				650.406	457.06	540.623	186.611
				1033.19	696.412	647.446	340.051
				625.042	517.368	668.845	1113.26
				60.054	37	42.6405	18.6171
				566.93	459.242	564.261	954.452
				33.734	64.006	27.7203	227.318
				4889.83	4055.78	4824.59	1403.34
				3007.27	1112.06	575.452	120.696
				7625.16	6503.62	6173.73	3877.21
				2776.99	2060.49	2165.03	603.605
				12.148	30.146	12.7913	2608.89
				5288.94	7804.47	4882.38	5079.8
				1042.45	1721.29	840.769	837.421
				19937.2	16821.5	17184.9	4104.43
				27.62	55.964	32.5116	6866.11
				15.112	31.384	16.2055	94.1465
				671.638	483.968	800.065	289.373
				2343.56	1819.38	2552.4	430.739
				9506.32	8501.39	9496.24	5543.35
				1200.62	1000.24	1148.57	458.916
				97.746	47	73.3913	12.8867
				6223.32	4213.7	36499.3	9374.44
				18455.5	16271.4	15157.9	5032.57
				82.234	120.494	378.645	1467.67
				3096.66	2599.08	2601.86	576.518
				147.706	93.472	165.929	78.9647
				28905.2	23278.3	19708.3	4999.55
				3567.18	2711.78	2896.5	1262.23
				11000.9	9839.63	7737.24	2610.79
				217.654	166.678	155.552	326.421
				176.552	256.266	122.635	1902.42
				176.552	256.266	122.635	1902.42
				1043.18	657.652	1083.5	254.787
				22.11	41.062	29.7836	3058.49
				805.57	549.144	1331.73	90.1105
				1927.65	1063	2047.4	351.538
				2424.29	2127.46	1738.72	2986.25
				29.552	62.508	27.8925	79.9247
				476.934	780.706	543.457	154.441
				1490.87	1931.43	1177.2	761.506
				43.388	78.048	46.7502	1277.77
				1433.05	1114.21	1040.47	407.863
				2097.73	1732.58	1718.07	422.199
				5753.49	4657.55	30706.1	3605.48
				192.528	123.106	46.1791	178.388
				180.428	130.166	739.827	70.8248
				27.114	14.624	81.0403	6.14074
				10608.8	9074.51	10732.2	3731.19
				41.082	110.582	10.5253	16.1625
				30.344	51.962	33.1212	1537.59
				6308.69	5465.73	5782.7	4581.11
				6473.17	7992.08	4653.65	8625.54
				948.694	1169.13	862.207	569.819
				10.306	24.106	10.8871	88.7451
				715.136	560.578	644.664	359.19
				4695.17	3672.64	3707.43	2424.09
				1751.88	1365.1	1162.45	754.089
				15.392	31.53	21.8481	140.758
				1421.38	1102.34	1217.23	658.756
				8086.34	9468.76	7301.28	2746.57
				14305.9	18534.2	11583.2	6299.11
				6255.42	5356.78	6255.8	9761.27
				136.584	101.55	80.5117	48.9676
				43.054	23.522	478.999	501.478
				588.802	467.474	504.877	202.213
				916.726	770.856	843.088	275.132
				3153.93	2460.88	2832.18	986.26
				689.776	522.138	586.107	233.84
				10797.4	4499.23	28999	2927.52
				9119.67	10780.8	8104.81	7969.03
				4555.29	3265.5	5669.32	1687.75
				2556.24	3168.28	2243.29	210.1
				692.57	382.608	569.103	233.429
				2039.73	1814.32	1761.6	1034.72
				789.368	1023.88	2174.07	5650.19
				2880.09	2161.52	19182.1	4930.17
				44.794	27.028	96.6256	93.1888
				1385.59	951.906	1233.08	1017.01
				3244.85	2510.96	3154.92	1134.18
				2986.02	2489.49	2512.09	1819.95
				62.13	107.116	40.2595	154.943
				246.94	317.142	213.193	241.53
				341.648	448.648	350.91	375.786
				205.212	305.078	236.464	657.045
				105.704	150.59	68.1864	1356.08
				429.292	220.012	251.599	109.281
				1452.76	1124.4	1219.03	186.956
				155.868	90.388	103.292	32.5867
				32.302	53.036	30.9573	53.6543
				3215.32	1327.8	2625.59	750.67
				265.508	115.524	204.532	38.6829
				165.984	247.172	389.042	2134.57
				18.686	34.386	18.0981	53.169
				3437.96	2721.53	3361.88	1059.36
				18.048	31.848	14.0299	21.2607
				925.038	661.226	837.546	465.536
				341.222	276.58	396.033	681.633
				1631.7	1397.36	1161.7	359.06
				345.946	158.042	317.232	113.186
				5993.59	7197.03	5034.32	2606.8
				3704.13	3097.99	2545.98	616.193
				352.094	263.116	215.605	56.7137
				2546.14	2133.29	2239.64	900.481
				956.536	718.628	737.259	2022.66
				7616.32	6347.48	6633.27	1850.95
				11184.5	633.066	174.164	99.6958
				689.288	539.876	732.847	867.613
				537.284	675.93	499.105	790.534
				11.938	26.054	7.95898	197.031
				8.778	24.798	6.92574	12.3962
				3.4	12.248	3.6516	41.4452
				81.09	33.528	42.5465	5.2655
				251.648	317.086	196.509	2818.21
				2065.12	2552.13	1628.38	7043.34
				3016.36	2475.94	2660.42	1504.96
				151.664	87.044	296.405	83.6342
				6.928	15.118	2.1693	22.3306
				470.326	372.888	317.033	75.1948
				2105.15	1796.69	1799.19	918.869
				47.06	29.446	176.19	51.1352
				1259.85	1021.51	1314.41	588.227
				153.894	209.866	132.762	279.517
				7319.97	6173.63	6140.67	1415.61
				4367.29	3872.68	3980.53	2179.31
				5289.79	4481.58	3756.98	936.517
				11.102	24.714	13.0898	450.369
				2388.02	1547.54	27709.1	1425.69
				1509.34	1117.33	1760.94	486.484
				64639.1	49009.8	46042.5	36998.2
				4.026	17.572	86.0326	1685.09
				13112.4	10246.9	17365.2	6644.56
				5603.71	4390.62	3962.1	691.693
				89.638	135.262	143.831	279.155
				3098.11	2527.23	2560.92	1977.15
				320.818	240.954	317.673	406.834
				12.36	3.116	7.28531	7.49388
				9.038	22.088	4.31046	315.902
				12.014	24.242	16.2755	1693.29
				6623.54	4588.56	4782.02	1054.63
				3576.75	2925.28	3148.02	1437.87
				1076.37	772.674	1739.86	943.267
				5323.43	4585.49	5337.88	2437.17
				373.058	222.752	1003.77	231.814
				845.294	977.588	1175.34	2487.61
				120.47	73.066	310.467	24.9182
				253.51	182.232	208.852	76.1197
				237.568	174.256	269.086	198.472
				182.818	136.03	210.825	331.727
				730.112	878.628	822.717	594.422
				2860.26	3739.74	2375.81	1932.21
				2052.94	1730.09	1346.23	316.708
				11.944	28.518	21.7857	1602.49
				1230.65	991.536	1240.07	421.563
				808.152	986.332	817.874	683.596
				39161.8	32264.3	31993.7	8959.5
				1324.68	1623.86	1335.37	3810.76
				247.61	344.488	76.8495	1023.77
				2365.45	1645.71	1691.79	1101.16
				1462.31	872.328	917.451	91.393
				2788.71	2172.08	1965.91	612.465
				619.436	495.906	379.687	215.333
				148.214	216.62	156.057	395.037
				74.846	109.966	304.516	404.218
				11.728	25.096	18.5964	475.684
				1031.87	651.838	500.386	245.147
				1453.45	1848.77	1712.54	1940.01
				7115	5605.07	6067.89	1132.58
				86.376	59.16	85.9254	21.1885
				71068.8	55729.7	65169	7891.53
				1385.87	992.348	780.193	92.1858
				29186.4	24311.1	48333.8	895.918
				18695.7	15240.1	12782.3	1949.8
				6.212	15.504	8.78025	60.7648
				457.404	321.638	316.745	212.246
				279.954	234.962	595.828	1501.92
				48.474	89.704	41.6723	113.397
				2055.42	1690.53	2100.56	602.787
				3171.41	2630.85	2584.48	964.052
				630.698	523.762	516.549	256.625
				772.658	652.828	1837.98	1468.04
				27.09	59.002	37.4004	46.9784
				11137.8	9900.28	9045.12	3116
				3552.2	4345.02	2130.98	829.376
				35560	41961.6	37172.3	8681.78
				2705.55	2263.98	1971.19	345.841
				3480.6	4125.09	3301.29	948.096
				13.334	30.2	9.9594	44.8299
				466.028	330.708	295.664	486.078
				923.278	717.286	1044.66	1209.31
				978.856	809.164	971.951	390.738
				2475.51	2089.9	2047.28	913.155
				465.826	381.298	490.862	97.0221
				146.576	101.038	129.659	104.193
				1087.16	828.108	3148.3	750.97
				4612.51	4048.71	3520.2	691.806
				359.132	258.586	416.021	76.2969
				1082.65	924.76	955.801	284.251
				2086.59	1648.06	1663.6	480.274
				437.45	224.496	1196.79	392.443
				442.966	346.05	364.686	74.966
				585.642	863.898	614.897	869.333
				7179.5	6186.42	7207.55	7152.02
				216.598	98.054	187.382	37.0843
				21.27	36.962	33.3931	277.573
				53.132	31.81	92.3082	57.804
				1612.2	1289.84	1526.89	489.779
				2121.45	1715.33	2195.86	1651.61
				3169.42	1596.88	2400.62	528.697
				9.812	22.278	8.72141	78.4922
				3582.76	2665.64	2499.84	387.741
				391.292	294.344	1406.05	165.407
				1924.5	1668.9	1677.23	582.261
				8717.8	11160.2	6862.33	2465.33
				1894.64	1477.01	1386.15	627.236
				547.42	448.726	2115.28	546.007
				790.192	554.078	584.119	431.558
				106.83	77.438	110.322	139.895
				3668.89	3265.19	3100.46	760.572
				34.466	12.494	26.3194	9.74546
				147.04	179.784	231.965	2664.3
				136.574	183.038	146.276	3933.45
				258.768	173.572	243.02	81.8498
				237.812	184.22	236.117	72.0214
				25331.1	21994.9	25130.7	3991.17
				2119.07	1672	2016.15	2128.49
				79.51	112.316	77.6247	211.282
				231.444	163.202	156.979	21.2433
				125.896	170.996	109.175	73.4691
				148.962	67.978	70.7076	8.36911
				596.83	204.49	363.758	77.3772
				6724.87	5304.14	6305.21	2771.02
				131.634	92.04	56.4587	29.6289
				1504.33	1019.69	1053.8	557.538
				7246.16	6461.08	6890.81	2564.21
				3270.05	2878.28	2599.99	1018.58
				9284.58	5191.59	8228.89	1284.21
				6569.07	7493	5061.3	2762.88
				14376.2	9758.71	9433.65	1072.52
				13.156	26.962	21.6685	385.728
				1651.51	1449.21	1307.21	470.792
				271.812	340.752	257.094	190.11
				1057.65	955.41	898.679	668.189
				124.44	94.706	84.7825	44.1721
				187.472	149.152	506.807	97.7762
				8906.4	6691.03	7970.2	5637.69
				520.474	371.048	389.228	142.149
				45485.1	29825.2	33987.8	5251.34
				30.672	46.142	29.1919	4523.56
				14794.6	13169.8	10270.6	3307.72
				10767.3	13354	11331.4	6917.12
				64622.1	53438.4	80015.7	25670.1
				89.95	128.776	91.8901	217.94
				21.392	34.436	10.9448	305.051
				1391.18	968.588	1054.04	488.603
				36.936	17.272	179.708	319.95
				1157.65	975.67	948.826	540.118
				3348.72	2864.27	2682	1077.88
				88.512	55.454	702.843	139.895
				267.6	52.568	56.9441	10.1314
				823.66	1257.72	907.965	1041.96
				627.106	484	548.063	245.48
				1591.49	694.382	632.11	150.176
				1486.23	1228.46	1258.37	697.763
				42.258	66.48	54.4547	91.5145
				1025.43	1281.66	1071.34	1796.29
				534.75	433.606	411.549	754.345
				4128.81	4617.34	2916.59	2242.47
				13812.9	17145	12554.5	11401.6
				1343.04	1743.05	994.017	6884.68
				2162.22	1831.17	2773.27	1557.22
				2761.6	2313.08	2441.92	735.202
				618.79	448.016	486.438	272.984
				382.98	314.386	311.972	186.187
				11713.1	9904.4	11185.6	2738.12
				1410.66	1234.19	1113.21	446.822
				1735.34	1343.33	5328.13	448.353
				3941.79	3359.75	4424.55	1762.62
				3061.08	2564.29	2073.19	922.017
				1028.15	768.374	1906.13	681.128
				4.752	13.144	7.1387	10.2823
				908.63	1144.91	3764.39	9306.84
				88.094	120.284	99.4707	189.982
				11074.2	9180.78	13549.4	4840.32
				76.882	29.626	33.473	9.83171
				10808.6	7732.97	9080.19	3065.89
				3.25	10.736	1.5648	92.7375
				72.792	50.35	37.0472	35.7179
				3290.68	2618.68	2401.28	746.016
				4952.63	4024.98	4523.36	1397.21
				4938.5	6315	4741.18	1506.48
				3952.97	3362.53	3469.99	1053.33
				14.842	29.428	11.3072	37.2459
				1117.71	1344.98	1251.67	1328.2
				4490.72	1169.6	664.349	52.3948
				880.322	300.92	434.631	175.538
				198.57	247.412	165.184	427.473
				2749.3	1922.68	3090.1	1211.75
				668.444	800.43	583.192	977.859
				96.704	69.062	529.294	231.453
				1035.19	745.53	737.194	277.179
				41.474	64.524	35.9938	166.254
				4762.02	4074.97	3754.67	1160.54
				731.508	396.014	576.691	219.17
				16.978	28.158	7.23723	59.8879
				26.72	13.702	33.2192	10.9731
				33494.6	22784.1	32381	3734.04
				80.856	45.782	40.1554	117.528
				328.868	430.7	294.089	82.9373
				976.08	1264.38	815.325	421.903
				837.148	697.572	958.246	544.424
				98.228	58.688	22.3751	12.4326
				165.634	114.002	145.272	61.0501
				13061.7	10377.5	9566.01	1274.15
				1880.56	1670.83	1311.91	338.642
				854.782	740.97	687.168	467.915
				170.206	132.314	237.489	89.0257
				92.636	71.788	89.6811	232.047
				2789.27	3457.38	2401.04	5050.69
				2298.7	1900.41	2213.42	1111.63
				50535.1	37983.5	47794.7	6282.93
				588.714	738.116	486.245	1461.34
				74946.7	65099.3	101842	22229.9
				537.91	449.636	406.044	569.567
				2604.07	2073.98	2477.66	1208.35
				859.324	563.762	814.616	186.408
				2749.53	2400.46	2928.44	1820.62
				98.252	71.438	75.5857	198.775
				594.234	494.542	1594.69	192.364
				1958.87	1117.08	1709.25	400.393
				760.042	615.892	735.851	280.387
				807.762	1104.9	687.996	403.819
				12.042	4.298	5.24482	19.1121
				271.898	621.534	138.619	72.9853
				2530.54	1718.99	1481.93	415.152
				3580.66	2893.54	3660.66	1554.63
				485.076	605.562	687.394	843.255
				9.71	19.444	6.74769	314.511
				29297.3	25174.9	25774.7	11840.7
				151.144	104.938	303.131	82.8348
				87.618	129.522	65.5614	3066.77
				299.482	389.934	253.097	350.333
				72.932	41.448	65.1512	42.442
				230.556	157.564	139.961	206.849
				551.91	434.522	480.484	479.55
				1425.28	1678.86	1047.11	180.971
				954.906	593.006	1262.01	495.705
				281.286	195.058	418.57	102.791
				430.834	521.468	400.729	553.923
				2339.39	1972.79	2087.55	893.698
				1020.05	1210.11	936.525	2346.87
				2993.24	2617.28	2801.47	614.979
				1.684	5.99	4.13686	9.082
				6232.72	5266.98	4903.19	5642.31
				471.686	573.29	337.787	590.316
				3228.31	3904.71	3323.88	2400.54
				2341.36	1944.53	1664.29	610.172
				6674.06	5816.57	5345.37	967.948
				551.106	659.608	415.708	500.428
				115.518	90.924	268.893	211.868
				57.46	78.198	58.9466	222.998
				425.448	337.526	335.172	192.766
				8283.32	11518.1	6945.65	10473.6
				115.642	78.49	104.429	125.181
				2.348	9.046	1.21439	23.1973
				1418.14	1159.62	1286.51	514.405
				1237.35	908.208	805.037	293.83
				3403.73	3083.68	2762.63	3450.12
				22.844	38.678	28.0996	1779.21
				29.88	45.592	34.2524	408.502
				62.622	45.836	411.452	29.8717
				793.72	681.066	869.843	494.889
				15589.7	13947.9	15524.6	5082.32
				3675.14	4224.41	3172.64	2103.01
				87.444	58.046	56.6129	172.368
				609.958	781.5	814.099	401.143
				668.818	218.874	117.349	23.4094
				94.036	63.536	135.001	52.5007
				365.27	290.676	317.261	202.287
				27.482	12.824	29.6735	11.723
				999.796	594.018	717.829	196.181
				58.064	41.34	46.8141	24.1073
				84.506	53.016	88.5679	42.8866
				991.91	683.76	956.422	824.631
				1216.57	1690.24	1023	1020.26
				23.182	9.758	7.24847	3.288
				1134.06	851.052	711.651	707.121
				14579.2	10982.7	9236.66	1145.36
				776.342	584.146	523.127	205.568
				19.378	6.086	23.9565	8.37281
				2878.84	2249.53	3024.51	1304.49
				31299.4	21711.9	30879.5	3699.49
				10.68	22.246	7.43076	121.525
				3454.72	3187.93	2666.5	700.679
				14850.7	10185.2	12681.1	1469.69
				44.556	27.728	24.7063	23.6056
				56502	45895.7	52790.4	10159.7
				2979.66	1906.45	2002.1	763.224
				7.466	1.796	8.17138	3.36496
				21335.4	19385.3	17536.2	5755.02
				1685.66	1382.91	1518.29	703.623
				601.546	448.552	506.493	362.141
				727.212	583.074	548.97	524.544
				549.178	473.172	380.78	620.501
				3171.36	2704.56	3281.74	1575.7
				1580.09	1375.69	1280.47	559.61
				33.858	53.45	20.6114	25.4362
				337.46	262.254	279.457	202.324
				3404.85	2806.88	3594.98	1561.8
				461.208	251.968	775.462	200.412
				588.624	483.11	710.446	747.929
				1223.77	1042.47	1042.01	481.889
				1306.93	1081.3	1202.65	286.614
				964.048	799.25	851.551	325.61
				4388.23	5796.84	3656.13	7200.87
				160.03	126.394	109.121	190.665
				1357.32	1075.35	920.247	308.046
				889.52	1020.85	887.012	677.797
				1556.49	1365.28	1569.62	471.286
				2393.79	2744.98	2037.73	1663.29
				29187	20877.1	37446.6	5574.71
				622.852	479.944	295.203	48.8605
				99.128	67.552	137.719	47.9181
				27.07	17.74	31.5406	13.2757
				1667.19	1450.26	1434.16	428.825
				480.644	588.016	539.925	252.922
				719.152	905.442	589.544	1541.04
				336.396	140.606	71.026	6.55901
				1992.27	1776.72	1723.52	986.472
				142.508	100.968	3100.85	1760.65
				338.326	470.846	197.777	71.3655
				127.058	187.142	120.054	1761.34
				35.298	23.942	57.7172	35.574
				507.498	376.06	345.741	83.841
				8.652	4.008	6.92915	0.758587
				1065.25	773.03	1069.47	370.433
				507.148	434.078	3125.89	765.833
				823.462	707.166	486.46	151.368
				8568.88	7169.72	7402.97	7004.69
				50.484	30.28	32.4401	23.9037
				540.472	720.26	497.623	822.524
				1856.88	1597.74	1616.46	1232.72
				1170.61	973.922	1015.31	576.653
				3089.43	3470.83	2303.65	554.88
				196.772	95.424	81.926	11.186
				45.392	67.44	35.6768	181.068
				6991.78	6373.05	7482.08	8574.78
				12045.9	10513.2	12416.4	9352.22
				683.014	464.234	546.297	398.462
				896.398	1232.67	845.398	193.439
				87.65	62.83	112.548	69.9828
				4.644	15.822	0.706376	38.3944
				142.322	201.772	31.6798	6.74876
				14817.5	12899.2	12993.8	12526.1
				2362.78	1911.47	2526.66	787.055
				2142.57	1698.74	2132.82	774.472
				24.996	43.158	41.2193	143.429
				575.108	459.9	491.039	253.96
				1353.01	1698.79	1142.17	608.672
				8278.85	7329.84	7869.07	1374.83
				5.16	11.504	1.58004	21.3677
				2128.43	788.676	1631.83	607.676
				224.22	182.178	210.157	123.757
				167.302	226.944	946.272	118.883
				86.884	139.584	75.7476	12085.7
				1496.9	1335.52	1319.73	425.204
				13.876	7.124	11.672	16.1786
				790.756	564.76	721.811	859.778
				457.98	542.838	514.74	1392.2
				2175.4	1784.3	1516.89	501.37
				561.068	647.224	736.228	2817.69
				323.712	399.246	337.633	378.44
				218.514	174.544	137.704	36.0493
				522.834	392.768	366.966	216.76
				60.764	85.864	52.1705	2874.79
				827.196	688.692	566.312	217.145
				1127.97	757.112	828.614	553.517
				2072.36	1725.35	1720.14	1003.33
				209.282	88.234	714.896	60.8377
				36.74	24.004	37.6594	19.1527
				33.746	20.438	21.5742	20.6687
				3443.03	3172.54	3989.39	9417.98
				62.906	45.232	79.6411	29.343
				478.8	397.06	529.819	212.11
				46.15	30.382	26.4428	29.6593
				168.644	135.092	88.0331	35.0436
				7921.12	7086.1	6220.42	1983.77
				763.762	1045.8	482.877	525.823
				248.88	324.648	179.184	367.619
				4127.27	5172.29	4464.36	9040.23
				31714.8	27343.5	37575	15594.6
				1359.9	1056.19	1276.52	369.459
				6388.09	5176.15	4151.86	1376.33
				2183.45	2617.67	1913.21	834.002
				1397.58	1204.76	1410.68	658.826
				23205.8	26842	25123.7	11172
				5244.2	4059.94	8271.37	2780.41
				1254.84	1463.92	1190.56	1876.65
				24560.1	14509.7	22206.9	4537.59
				6.054	12.014	5.89568	6.83479
				27379.1	19423.9	21725.5	3792.78
				3048.66	2736.89	3052.46	1327.96
				1078.63	877.538	906.944	1214.23
				4050.25	3537.76	3098.4	863.137
				878.444	754.196	940.809	745.97
				19574.5	16813.6	15517.2	3798.77
				1039.14	656.632	928.252	1227.7
				952.688	807.304	815.317	482.809
				2363.56	2034.37	1803.91	686.093
				415.826	621.61	298.895	155.206
				395.186	283.306	313.756	146.854
				7088.9	7992.78	6421.22	1408.44
				12.214	22.096	13.4185	68.7251
				9.616	21.148	4.30122	278.46
				1280.86	1122.14	1000.23	545.147
				54.598	82.64	56.889	330.946
				4283.96	3731.96	3068.77	1283.54
				92.99	63.384	211.849	248.983
				1111.58	1444.05	1011.68	776.439
				216.82	169.536	239.286	283.384
				1441.46	1225.13	1233.19	562.826
				155.528	81.71	79.574	30.8309
				21956.2	25396.8	26682.7	12913.3
				92.426	55.866	77.3407	46.2329
				40	63.064	45.6598	107.655
				511.638	372.114	543.748	122.221
				1252.22	1054.1	840.31	225.498
				222.052	66.968	47.978	2.70014
				1080.97	686.542	2433.57	353.38
				221.138	271.898	172.18	552.607
				11.198	4.63	7.90062	8.23121
				131.208	104.862	93.9797	49.1018
				281.488	232.138	210.327	139.463
				493.962	301.824	303.974	97.2884
				5132.67	4525.79	4620.61	3072.84
				5743.8	4701	4022.4	1339.93
				23016.9	34282.1	30190.8	11411.1
				420.12	534.692	383.117	489.876
				1124.8	1466.17	1038.08	1028.66
				1611.76	1079.95	2072.49	558.196
				42.07	66.138	43.6922	966.619
				137.188	179.058	85.6139	535.741
				8.266	16.938	8.41892	25.7356
				8.266	16.938	8.41892	25.7356
				24.704	40.258	17.9012	41.9903
				24328.8	32333.5	23350.7	51691.4
				59.046	37.87	28.9758	51.601
				798.234	577.516	618.184	395.439
				780.488	684.846	720.217	204.214
				921.404	1071.38	682.542	322.436
				2807.72	2090.35	3070.39	1004.5
				91.234	63.184	148.203	24.1948
				6421.84	5853.83	5345.1	1345.97
				16363.3	10428	15851.1	1563.21
				57159.5	47310.7	55149	21160.2
				1061.01	1260.12	1089.14	1220.3
				991.132	1270.67	1001.3	5767.08
				53.306	67.466	49.6691	377.177
				5747.4	5224.81	4940.01	2498.72
				1329.42	1138.27	943.851	406.716
				3541.69	3130.91	3296.6	2307.78
				11014.1	9598.24	10185.5	2872.4
				51467.5	41145.8	58922	6714.55
				462.268	596.792	468.417	215.877
				1129.33	966.956	756.12	264.266
				5197.27	4064.36	4211.24	1738.31
				857.234	667.982	632.066	306.244
				81.986	141.34	64.0822	16.8243
				287978	238928	284440	130220
				2628.81	1376.54	2213.31	2145.15
				204.156	172.176	186.753	147.743
				1054.39	944.22	891.149	2051.79
				2904.09	2509.02	17919.5	5784.17
				4156.03	3681.28	3181.19	474.905
				2623.03	3046.1	2139.04	1063.69
				119.186	206.124	108.013	120.399
				146.34	111.608	209.724	55.0091
				11428.7	10009.1	15196.5	12222.3
				1464.67	1303.31	1401.93	483.25
				10.126	22.752	6.29318	382.824
				7237.24	8541.06	7983.2	3779.18
				12038.4	7649.43	8928.5	639.38
				3973.74	4756.44	3000.92	1144.64
				1336.93	1122.82	1316.15	1464.86
				290.706	193.474	232.908	102.306
				135.762	105.098	82.4286	90.2623
				1668.27	1448.45	1510.4	784.674
				39.372	57.218	16.4178	933.749
				1655.98	2006.27	1358.4	1556.82
				69.242	90.76	44.9792	1435.09
				1627.13	2131.71	4933.59	13034.5
				8335.8	4219.77	10187.7	8764.42
				2358.48	2122.75	1981.06	437.553
				5740.11	7192.11	4603.2	2769.91
				1156.11	729.524	1494.86	177.241
				645.598	449.212	421.779	179.183
				41756.3	27386.9	26722.2	7280.13
				5855.81	4700.41	3741.06	607.724
				1239.84	898.652	2232.42	178.02
				24559.8	18385.3	24491.1	4192.77
				2015.51	1616.15	1806.61	770.132
				17.462	30.382	5.04255	5.9541
				7.964	18.722	8.96929	9.12361
				842.912	364.948	83.2796	16.1696
				976.862	857.02	849.698	942.275
				727.152	621.676	580.451	176.827
				82379.2	65303.4	70088.5	13474.9
				357.486	413.134	431.881	569.712
				4591.12	3576.23	3161.31	1244.33
				206.076	265.74	145.14	397.278
				2.678	7.28	1.40596	336.609
				1357.49	1024.61	1083.66	1448.94
				63.958	47.1	140.215	85.555
				1975.43	1209.34	1357.32	503.095
				6289.79	4811.72	5216.14	1895.65
				1764.22	1512.93	1841.81	412.724
				1257.72	1015.7	1228.4	589.04
				2450	1837.3	1620.82	228.776
				321.498	266.11	678.687	3519.58
				1156.86	915.106	1058.31	350.943
				2096.01	2398.48	1788.54	1799.21
				131.436	88.918	115.252	33.4767
				3024.69	2519.42	2649.9	1024.14
				7367.66	8352.49	5710.04	1206.28
				375.346	294.454	260.57	90.659
				827.794	956.918	773.189	809.027
				615.116	512.564	552.846	327.346
				90545.5	61457	84449.3	11495.9
				24.516	10.464	16.872	19.4559
				20.938	32.084	16.4619	162.645
				785.224	969.738	696.705	511.247
				1286.59	1516.8	1069.6	673.009
				10498.9	11982.9	11644.4	3562.52
				298.396	218.032	286.861	239.632
				22262.8	16730.5	23641.8	4292.04
				50.174	80.458	45.1219	177.669
				320.708	465.068	282.403	16645.3
				204.136	175.198	181.302	109.647
				15.184	27.818	10.6419	22.0962
				427.702	531.07	437.664	724.262
				772.43	679.77	274.508	101.186
				18951.2	17023.8	15275.7	5115.91
				525.67	233.3	337.165	436.134
				64.772	38.312	33.6306	9.97138
				1350.24	1771.01	1243.83	507.887
				6.816	14.202	2.58949	6.2021
				319.344	373.678	323.643	500.17
				456.928	368.426	389.225	106.424
				168.724	214.01	76.3191	66.0192
				351.198	280.54	344.701	170.317
				165.842	130.864	86.5577	26.5058
				1772.97	2149.82	1634.55	1011.49
				1.01	5.698	1.0315	12.1702
				11056	9402.76	5586.63	475.161
				11555	13121.6	11463.2	5794.58
				27961.1	24486.9	23808.9	6111.95
				211.766	279.938	185.542	197.224
				2101.73	1873.48	2879.56	1800.45
				6881.26	5576.09	7500.05	1043.14
				292.276	209.136	192.162	59.7617
				17.632	29.152	20.2825	496.281
				17.184	8.088	12.4512	6.14158
				1.64	5.738	2.25699	10.1285
				10091.1	9123.82	9198.2	2698.4
				16705.7	20727.5	14115.4	1468.31
				30.792	14.484	18.1228	22.7731
				432.614	310.512	488.371	393.675
				639.892	444.136	330.644	115.163
				86562.6	72485.9	87252.1	10534.9
				531.886	448.1	519.17	167.339
				327.218	390.99	348.01	1041.77
				42.594	23.552	22.6146	57.0944
				322.38	210.386	211.972	208.896
				33.158	18.456	26.3876	16.8109
				807.064	534.87	421.764	334.398
				59.128	79.49	62.9663	2433.22
				298.454	236.402	248.616	169.584
				101.726	74.944	436.193	558.425
				310.666	136.75	147.601	20.3128
				467.644	583.476	386.724	715.881
				1148.46	954.08	1464.88	480
				87.27	50.334	47.2092	17.47
				321.892	269.594	229.587	83.7831
				16799	12480.1	8554.69	2072.53
				84377.7	75202.3	76203.8	10924.7
				5.22	13.208	2.05245	14.8506
				2832.6	2413.57	2852.81	981.393
				1608.69	1386.58	1014.21	417.238
				186.442	117.926	147.673	130.242
				2649.14	2362.49	4334.51	3170.19
				2358.43	2929.4	2967.58	4410.83
				1027.31	545.702	246.192	32.5058
				2844.35	2437.37	2394.68	519.938
				184.492	148.112	137.898	114.696
				162.542	135.6	201.471	803.179
				1838.31	1558.4	1752.12	511.769
				1146.92	764.838	1077.77	93.3192
				949.148	746.314	852.597	467.698
				4562.57	3644.47	2166.45	1261.91
				61.404	33.338	17.6475	9.0948
				25349	30245.7	20703.9	4393.21
				133.382	50.942	37.9879	177.527
				546.958	393.882	341.448	241.907
				35.344	22.612	23.7134	17.2492
				986.638	806.18	688.769	526.462
				1954.37	1666.77	1314.33	263.73
				37.106	19.416	24.5671	16.9523
				1700.64	1473.08	1140.59	824.721
				1000.98	700.356	791.997	329.041
				260.362	174.42	183.405	89.5341
				67.982	43.166	53.6864	53.9963
				718.246	900.87	730.256	565.39
				981.006	1115.73	1043.24	1800.31
				159543	136639	118107	17733.6
				873.532	628.516	751.018	385.154
				842.236	707.96	562.477	191.484
				1990.75	1836.79	1550.55	729.838
				698.602	779.752	588.334	1150.88
				104.578	124.91	99.0272	253.835
				338.078	289.55	293.489	871.189
				344.57	491.432	234.27	2086.76
				19.672	34.834	13.2858	1533.82
				463.454	386.822	296.868	217.843
				760.91	635.858	474.093	99.9607
				30890.9	27978.3	33002.4	9862.77
				2774.63	2368.56	2668.48	1228.52
				5297.58	4958.28	4562.31	669.551
				3881.72	2393.49	4060.89	536.227
				3754.96	3489.12	2748.36	643.665
				132.018	45.47	49.8611	20.4569
				44.512	31.556	44.9001	6.12051
				21.888	14.516	21.9138	66.4691
				448.622	535.266	380.767	634.862
				145.312	175.212	95.548	45.0538
				2579.98	1851.79	1779.95	406.046
				640.03	541.07	635.19	378.721
				80122.9	59666.7	53152	8507.73
				55318.7	44746.7	53549.4	8081.07
				3098.14	3494.66	2350.03	564.554
				20.27	30.942	20.9088	429.597
				30.358	20.628	20.0897	17.1955
				2733.13	2983.17	2239.56	578.656
				1490.27	1295.5	1783.85	1535.09
				972.158	711.504	1191.19	291.204
				548.31	362.08	808.818	228.253
				399.048	323.652	296.131	103.265
				26578.2	17613.4	15977.8	2082.56
				3508.68	2221.54	1904.51	222.199
				211.75	256.064	201.748	1469.11
				1623.43	1811.9	1566.52	1244.4
				315.01	265.706	310.954	271.539
				4912.74	5478.18	4896.17	4570.37
				5251.48	4553.66	4564.26	2032.77
				6802.04	5974.02	7247.26	1983.26
				78.464	62.534	59.7046	39.3232
				1986.99	1843.08	2204.52	633.089
				85.274	69.59	80.2789	70.5023
				512.248	405.946	449.935	282.552
				276.468	151.81	699.791	299.814
				207.25	154.234	223.678	181.436
				151.078	122.8	150.613	75.1567
				135.362	168.332	92.7924	40.0812
				2087.56	1611.98	5516.47	351.42
				109.96	82.606	71.9698	150.348
				93.668	69.006	92.3426	55.0137
				38.568	22.78	12.0747	54.9267
				283.578	338.276	183.045	304.188
				10329.3	9147.8	8826.91	2113.85
				778.942	916.568	1116.64	926.565
				1910.62	1404.88	1433.34	492.143
				595.348	445.448	492.126	362.04
				7194.36	3605.05	4589.85	740.52
				683.558	432.838	247.562	39.6562
				429.784	548.448	477.48	1392.47
				3932.03	3397.87	3216.01	1561.89
				723.376	450.2	606.125	81.9014
				422.184	139.598	81.756	15.0814
				202.556	108.284	107.276	88.837
				158.468	220.42	176.793	345.493
				76.286	51.594	55.4016	47.8554
				746.012	634.756	907.648	693.449
				85020.7	73565.6	73169.9	11796.7
				54.98	41.39	49.7139	100.796
				29.11	40.988	17.8283	89.5463
				11334.2	10177.4	12643.2	2555.78
				667.132	483.102	449.262	161.687
				424.2	313.208	441.7	346.636
				12036.9	13340.3	14044.3	9621.71
				191.982	165.098	172.741	1150.08
				6038.67	4421.9	4598.52	441.194
				5337.7	4310.18	4056.57	338.559
				489.284	571.318	499.375	134.11
				2849.47	2584.26	11636.2	5039.48
				695.908	798.4	739.82	2813.4
				1138.75	930.548	1143.75	560.474
				3154.69	1736.36	2007.51	291.173
				518.368	450.448	371.502	120.331
				3.674	9.57	6.06466	44.4083
				13.742	7.718	12.3894	5.6649
				4694.77	3469.58	5061.56	1018.57
				6.006	1.85	3.80556	2.25216
				482.83	561.4	474.194	1324.38
				1851.57	2032.42	1556.84	1063.45
				1898.7	1623.64	1542.47	706.99
				238.628	307.196	146.207	39.9904
				62.266	49.59	54.232	90.4241
				90595	78825.3	88200.5	13106.3
				125.32	91.086	89.8509	8.59238
				515.018	368	355.577	127.525
				102.704	128.762	70.8316	482.981
				162.978	193.432	150.925	163.457
				1421.39	1007.27	916.978	433.138
				6.272	14.312	0.535182	4.35018
				2431.2	1935.87	1596.05	561.976
				839.74	690.606	482.912	68.0455
				6682.94	5233.07	5090.77	1666.36
				142.91	187.342	123.71	314.834
				75.966	57.766	124.545	27.3494
				252.024	203.058	229.442	204.402
				20.52	36.092	11.694	149.956
				157.298	210.232	163.235	1352.68
				1708.11	1437.77	1336.52	674.038
				1023	834.608	392.432	99.5929
				287.506	206.878	181.861	75.4298
				4127.31	3651.51	2712.3	928.913
				34.748	48.38	43.7427	113.334
				68.934	48.322	31.7925	108.662
				163.438	125.098	124.139	75.8052
				163.438	125.098	124.139	75.8052
				163.438	125.098	124.139	75.8052
				163.438	125.098	124.139	75.8052
				163.438	125.098	124.139	75.8052
				220.688	277.092	174.71	122.72
				4165.55	3630.66	3313.69	962.618
				5906	4601.11	4082.76	5139.86
				3525.17	2698.55	2357.57	331.83
				1159.89	1028.6	884.212	405.926
				373.764	277.25	265.459	59.2522
				6370.07	5563.22	5078.18	2523.23
				62.196	85.492	70.0131	1453.86
				34.13	50.646	5.94397	1802.92
				197.562	227.142	182.962	647.362
				1538.11	1345.85	1336	1054.83
				65.246	81.632	70.2326	997.576
				400.922	297.28	369.77	111.542
				78.792	47.8	73.0491	79.7083
				83.082	62.886	84.0903	56.0456
				3442.16	3801.6	2946.88	998.483
				15.266	7.584	21.4807	69.8708
				73.716	59.56	53.5718	84.202
				167.242	142.662	152.562	58.6421
				13.014	25.114	9.67613	24.1396
				369.844	171.314	177.345	22.0812
				172.962	79.878	43.443	7.55726
				167.472	137.688	180.327	112.541
				84.888	67.498	88.5032	50.799
				69.29	41.608	46.0492	39.7291
				3530.49	3180.44	3391.9	1468.61
				4713.68	1453.57	660.52	1132.77
				334.09	420.396	57.438	106.246
				553.562	494.37	344.374	326.806
				47.722	90.95	24.1612	3780.96
				2924.89	3512.83	2680.69	2107.06
				2862.58	1636.45	2075.42	778.816
				66405.6	54184.8	55759.2	8289.13
				825.158	709.586	422.922	67.749
				259.702	187.328	205.489	290.515
				24.396	14.266	37.5926	19.7925
				168.808	123.734	154.835	271.379
				20.778	11.744	23.932	2.75965
				1437.64	1261.73	1093.15	465.83
				92.056	70.508	65.9495	32.2542
				801.196	706.548	602.93	192.123
				295.606	244.25	921.569	113.664
				2412.84	1519.41	1356.33	215.973
				2764.57	3180.81	1770.6	12489.6
				110.312	82.642	51.8108	14.3454
				565.136	516.76	813.353	611.803
				28.304	41.402	26.3218	3551.21
				1171.07	1029.15	1261.42	745.696
				10.13	17.512	10.8486	4.9856
				3.24	7.956	0.518319	1.2523
				3204.63	2952.94	2967.36	593.578
				23.362	33.67	15.5347	419.497
				1861.35	2016.11	1649.74	670.687
				14.438	4.556	0.667266	1.30484
				38.472	50.29	22.1787	44.8581
				38.472	50.29	22.1787	44.8581
				38.472	50.29	22.1787	44.8581
				38.472	50.29	22.1787	44.8581
				38.472	50.29	22.1787	44.8581
				1067.46	864.334	954.062	648.44
				727.914	631.438	743.481	1920.43
				1806.78	1514.94	1704.62	1182.99
				4648.63	3907.45	3320.3	1355.59
				5645.83	4793.97	5119.75	1993.86
				28.044	20.706	45.583	11.3571
				510.15	393.346	464.485	559.107
				977.502	543.172	611.089	49.6891
				15.376	8.686	4.63966	77.0668
				45.892	64.782	33.6581	2910.39
				8695.62	8135.46	7819.56	2693.84
				1119.14	778.336	1023.56	545.092
				30.596	16.482	24.218	36.5422
				179.374	117.394	125.947	19.0957
				22.992	34.816	22.1867	153.217
				12173.1	9968.73	10089.5	11366.8
				1290.43	1129.66	1146	361.562
				25.022	15.886	15.6256	30.4145
				72.242	54.822	54.0763	19.8926
				6.582	2.138	8.06542	5.98563
				5887.94	5412.25	5708.19	2406.63
				974.762	770.324	607.959	205.324
				13.05	19.358	6.29377	30.1872
				1798.17	1184.06	1104.14	148.232
				76.08	53.962	43.243	76.6079
				491.386	613.766	534.631	459.075
				213.348	140.72	167.262	46.7193
				38.836	25.942	35.1683	13.3805
				2339.84	2784.43	1661.5	26581.5
				1444.55	1254.86	1521.44	1006.04
				40360.6	23947.8	23916.6	4766.73
				1031.99	904.188	880.676	190.598
				68452.9	53820.8	60878.6	11825.8
				71.148	42.272	56.6412	153.701
				75.522	98.904	91.9711	246.304
				178.222	142.952	506.242	203.828
				12161.6	11177.1	10318.8	2775.43
				56.354	26.9	54.9023	20.142
				148.93	105.69	128.034	217.801
				9.212	3.332	5.47752	4.19515
				27.05	15.652	17.3081	24.2982
				124.744	79.124	96.7814	87.9806
				16950.3	15624.3	14265	5504.04
				2501.31	2706.77	1537.07	290.501
				58.01	44.926	60.83	75.9235
				206.688	241.324	285.7	1024.37
				332.768	279	309.437	110.188
				38.268	52.67	41.6168	79.9742
				1937.79	1732.4	1595.32	838.459
				28.646	41.064	17.8614	2828.4
				521.316	633.12	418.753	125.64
				627.922	517.886	557.534	643.063
				405.278	344.662	398.357	442.738
				773.404	656.512	646.459	275.228
				27.606	19.352	24.0238	23.0364
				38.868	54.366	32.2876	713.051
				512.646	433.01	491.672	590.473
				360.536	313.514	270.718	265.407
				14.772	7.77	4.83909	5.30263
				138.9	91.192	364.096	160.066
				325.372	400.956	260.17	84.8894
				680.402	599.258	483.281	245.917
				121.602	95.494	202.662	61.3432
				1566.11	1389.29	1486.76	687.603
				4969.64	3959.19	4434.05	3335.15
				793.482	649.082	658.879	421.459
				2983.58	3425.84	2019.53	993.61
				1812.48	1506.34	1352.85	255.153
				850.348	763.628	666.576	209.317
				22.138	34.326	17.9831	127.248
				450.624	395.494	414.934	272.17
				727.4	613.458	637.169	334.723
				1668.79	1420.93	1369.49	777.866
				11.678	22.166	7.83923	1.25492
				176.698	217.762	138.081	138.075
				1472.58	1254.77	1439.5	774.669
				240.648	209.794	231.288	142.103
				123.7	145.988	118.944	140.234
				36.002	47.94	27.0286	71.7239
				840.224	931.068	639.992	556.63
				39.934	25.932	8.95858	13.3813
				13.87	21.02	13.3012	35.408
				9503.85	7244.68	7828.95	1928.3
				51.95	22.396	15.8947	8.21681
				26.546	17.806	44.1396	23.4742
				2.912	6.63	2.0714	19.534
				343.716	405.876	1147.63	747.446
				3388.96	3010.88	2465.01	1318.39
				397.916	303.634	336.908	648.637
				682.694	520.052	829.728	583.038
				129.284	104.302	100.878	113.935
				0.68	2.63	0.531896	1.40714
				530.594	466.016	537.055	198.826
				44.666	35.358	598.719	140.895
				112.582	149.39	118.721	353.735
				47452.5	41939	102249	1800.41
				31755.7	21005.2	17747.4	2572.19
				17027	19629.9	10447.5	6415.49
				828.28	1140.56	786.5	334.584
				4346.05	3644.3	4625.99	1946.84
				177.672	205.866	168.394	177.224
				16145.4	18229	28827.9	32702.9
				300.802	362.06	241.055	212.907
				168938	147458	153434	19249.2
				2049.43	1778.26	2218.7	1704.98
				104.838	75.528	195.691	456.397
				449.762	409.524	399.169	365.923
				7569.48	5953.52	9622.89	3022.5
				461.352	214.832	2670.33	991.652
				7.622	14.248	7.13065	31.7634
				593.29	509.212	665.066	255.712
				204.004	250.39	181.041	109.115
				4.204	0.818	1.57882	1.09054
				13.97	9.318	34.1387	2.79952
				2744.27	2495.71	2430.71	1366.15
				2268.28	1912.33	1724.35	1433.26
				13699.1	12649.2	11714.8	4957.74
				13.662	21.658	11.4448	181.263
				18.408	12.41	23.8346	10.558
				18.842	24.966	11.5718	46.4621
				87.368	73.514	95.406	44.8947
				235.124	181.412	181.334	107.539
				44.67	30.998	29.3261	34.3365
				1879.37	1584.2	1443.15	1897.03
				157608	141209	117958	38775.7
				65.54	46.146	44.9612	458.786
				48.36	35.24	30.7023	26.0013
				286.112	194.236	309.911	256.743
				157.488	120.656	158.995	189.901
				1592.34	1788.3	2475.8	3234.41
				116.804	85.732	126.11	38.2751
				335.848	285.504	347.5	703.05
				14.742	8.862	8.26271	1.52638
				20.684	14.07	29.7246	14.7104
				12.928	19.432	7.40618	295.7
				160.324	129.436	105.88	3216.63
				1172.45	1024.79	1116.29	390.636
				26823.8	19019.7	29997.5	4028.26
				30.974	17.154	10.6108	4.66628
				74.386	98.87	128.815	341.346
				300.538	247.028	223.737	131.554
				909.494	771.562	426.638	1670.36
				273.766	192.742	140.944	21.227
				5293.15	4931.87	4385.13	2662.64
				839.624	705.898	815.279	527.331
				691.518	383.432	760.023	278.383
				2233.81	1948.25	2198.83	1784.71
				3237.05	2892.99	3001.18	761.131
				31.776	45.552	14.2411	217.316
				1851.63	1746.19	1687.86	1568.19
				477.132	387.922	154.75	1159.88
				9646.99	11299.5	10264.3	2972.3
				6.17	10.238	6.73454	4.83675
				99.222	65.646	69.5379	31.393
				791.044	653.32	567.862	132.381
				533.062	447.466	524.237	402.741
				6405.26	5899.5	5548.55	1785.97
				56.062	42.252	47.6873	44.1659
				3749.62	3174.41	3220.48	2887.39
				39.122	68.242	30.4476	82.4486
				17025	13172.7	17915.9	8201.59
				2686	1583.6	2511.67	632.981
				21.852	7.604	18.428	48.4502
				4487.46	3737.48	4213.89	1090.11
				793.458	736.408	671.146	523.704
				39.114	54.522	35.7326	815.291
				27642.2	15279.3	16279	2149.26
				3872.23	4279.44	4152.03	3116.02
				2027.27	1861.29	1484.45	841.145
				43.186	32.558	25.7408	9.77505
				531.372	280.194	263.954	44.414
				30.066	19.688	22.8863	26.7316
				38.55	26.246	53.7228	10.9871
				424.31	564.372	299.512	1077.95
				525.786	119.888	42.5464	11.4854
				847.678	753.384	631.94	259.284
				16260.4	13018.6	14567.3	5433.31
				19043	17459.9	15577.5	5657.99
				4322.37	3862.23	4089.83	3159.08
				79.02	103.138	71.5351	216.968
				34.96	23.918	21.352	42.1368
				129.404	159.918	1570.34	2052.48
				480.338	395.192	1283.59	588.777
				4151.34	4966.5	2281.51	1668.72
				87.334	112.772	95.9411	6742.85
				3306.36	2811.71	2398.04	1904.48
				1032.35	918.21	461.989	250.171
				1105.81	754.766	689.211	595.586
				59.888	76.89	53.1504	1131.22
				895.9	755.344	822.522	1418.96
				351.052	313.13	332.056	313.989
				672.754	555.642	446.009	225.098
				47.61	59.686	54.0562	10129.7
				12538.4	11248.7	11046.9	8757.89
				115.378	85.916	68.7196	27.0718
				100.672	141.578	91.8754	42.9809
				3439.7	2565.54	2169.12	2175.42
				271.84	319.488	346.277	694.347
				2575.77	2232.07	2027.48	822.923
				195.822	158.72	1004.11	53.2931
				164.674	135.634	150.929	143.682
				640.606	694.968	627.496	492.84
				11217.1	9517.47	9961.89	5111.23
				3927.96	2391.86	2505.61	1847.89
				112.394	68.432	198.337	50.2884
				346.046	295.698	341.071	226.779
				2622.5	2421.13	1997.39	453.536
				1269.72	1049.08	813.543	252.318
				3215.16	3052.48	3210.08	1418.59
				42.416	56.926	30.9836	85.6494
				442.038	501.762	362.417	578.664
				104.87	124.374	122.485	156.921
				23.78	16.354	40.6438	6.8236
				164.092	118.036	146.663	97.8154
				8605.87	8225.18	7745.13	3016.69
				1120.56	951.178	1063.43	581.518
				32.468	26.362	22.4388	12.5536
				10.836	17.244	8.85242	138.437
				29.508	19.246	16.3052	747.58
				1345.09	1213.58	1189.83	486.004
				162.512	136.504	95.1293	50.2393
				1955.54	1814.56	2098.23	1357.24
				3.99	7.302	3.11667	55.8069
				172.4	121.57	160.544	2161.92
				21680.9	20240	18373.4	7744.94
				96.66	115.424	67.9431	163.764
				208.83	175.456	195.365	103.967
				131.692	106.812	146.071	125.72
				25.39	17.98	27.8954	33.0242
				183.464	150.584	131.828	198.989
				0.368	2.422	0.518104	11.4751
				3935.77	4295.28	3630.74	3404.32
				429.272	363.56	790.158	362.472
				3608.42	3322.19	2957.26	1193.38
				195.93	224.62	184.748	341.635
				274.34	231.556	412.955	240.609
				10834.1	12865.8	10421.5	2347.22
				544.684	643.788	497.162	2383.8
				64.532	48.676	208.635	156.919
				310.024	231.806	351.275	1041.23
				841.236	638.946	535.403	224.996
				613.284	690.982	588.33	2122.27
				31.27	20.56	144.263	20.7281
				104122	118851	75005.8	19705.4
				12.532	5.828	5.30678	3.24202
				1164.75	1033.9	1061.5	655.924
				63.544	49.148	51.3029	41.7991
				364.458	320.49	329.461	1141.61
				505.716	559.904	523.39	409.694
				3836.21	3330.94	2838.89	1088.78
				3346.34	2922.85	1927.26	630.365
				633.722	521.144	634.567	197.547
				633.722	521.144	634.567	197.547
				633.722	521.144	634.567	197.547
				90.44	61.648	37.2118	27.7443
				3848.19	4153.91	3605.18	2561.23
				35.992	29.324	24.183	4.92015
				316.218	348.08	338.938	634.719
				15659.7	14082	13357.7	7147.3
				875.396	740.676	1147.91	505.878
				6.192	12.722	8.54504	6.72466
				176.056	148.154	121.067	118.3
				11051.6	11752.8	8480.15	1838.34
				831.36	668.772	544.793	2028.66
				1154.38	999.648	1417.37	1187.62
				2022.73	2216.06	1693.76	763.182
				9.494	15.128	14.2103	168.144
				4037.31	3767.88	4070.81	1402.76
				118.576	104.17	145.038	191.532
				2702.64	909.1	2115.88	230.068
				1605.63	1756.72	1210.62	516.108
				30.312	44.032	10.202	12.5934
				2114.54	2533.65	1656.59	3650.26
				397.84	266.81	301.051	182.865
				208.422	181.218	127.183	38.8773
				92369.8	82759.5	103411	11872.6
				1346.08	1260.01	1544.17	864.533
				4780.81	4145.72	4110.71	1780.2
				381.216	430.058	319.49	109.734
				768.372	678.962	592.408	412.866
				1144.94	1018.9	929.137	396.249
				130.072	88.67	84.4107	42.7551
				127.918	81.076	103.795	201.856
				266.78	390.594	249.04	1880.36
				43.236	28.772	17.1075	48.5242
				49.448	35.532	31.7577	29.3382
				15.78	26.246	18.7355	1722.95
				681.182	569.388	363.053	538.62
				17.796	27.96	9.8133	104.416
				1559.95	1176.44	12914.8	2686.9
				13.818	20.718	21.4894	608.648
				13.04	7.612	45.8102	16.6989
				1413.55	1594.39	3355.2	2148.16
				7482.24	6580.06	6750.45	6140.83
				31.608	21.67	38.8036	16.6445
				321.334	282.312	951.416	373.235
				797.098	899.908	1046.39	1668.17
				37.76	47.24	26.0221	535.268
				59.072	76.802	55.5511	1814.93
				134.046	158.254	147.304	1170.75
				8.072	11.498	2.03229	7.98177
				8.13	4.292	5.53498	2.96116
				5.45	10.178	3.43477	1370.44
				2366.87	2147.98	2718.74	1169.52
				303.272	270.512	232.266	37.813
				484.942	432.702	511.245	171.34
				16054.5	14791.6	13985.6	2482.56
				4.232	8.344	5.01316	16.7167
				16.042	24.274	31.8117	51.0003
				86.468	106.186	253.087	3003.08
				1256.05	990.356	1081.65	962.419
				22363.4	19742.5	18018.5	5847.56
				7303.75	9127.16	5124.24	2721.51
[truncated: 1,932 more rows]

[truncated: 6 more sheets: Fig. 4f, Fig. 4g, Fig. 4h, Fig. 4i, ED Fig. 5d, ED Fig. 5j]
